# Supplementary material for: MitoStores: chaperone‐controlled protein granules store mitochondrial precursors in the cytosol
Source: EMBO J. 2023 Jan 27;42(7):e112309. doi: 10.15252/embj.2022112309 (PMC10068336; doi:10.15252/embj.2022112309)
Supplement: Supplementary file 2 — Table EV1 [file EMBJ-42-e112309-s010.xlsx]

## Sheet: Sheet1
TABLE S1 - yeast strains
Strain	Genotype	Short Name	Figure	Reference
HHY1129	YPH499 MATa ade2‐101 his3‐200 leu2‐1 ura3‐52 trp1‐63 lys2‐80 arg4::kanMX4	WT	2I, EV1D, EV1F, EV5G, EV5H	Woellhaf et al., 2016
HHY2277	YPH499 MATa ade2‐101 his3‐200 leu2‐1 ura3‐52 trp1‐63 lys2‐80 arg4::kanMX4 rpn4::HIS3MX6	∆rpn4	2I, EV1D, EV1F, EV5G, EV5H	Boos et al. 2019
HHY2007	YPH499 MATa ade2‐101 his3‐200 leu2‐1 ura3‐52 trp1‐63 lys2‐80 arg4::kanMX4 pYX233	empty vector	1B, 1F, EV1B	Boos et al. 2019
HHY2008	YPH499 MATa ade2‐101 his3‐200 leu2‐1 ura3‐52 trp1‐63 lys2‐80 arg4::kanMX4 pYX233-b2-DHFR	b2-DHFR	1B, 1C, 1E, 1F, 2B, 6G, EV1A, EV1B, EV1E	Boos et al. 2019
HHY2009	YPH499 MATa ade2‐101 his3‐200 leu2‐1 ura3‐52 trp1‐63 lys2‐80 arg4::kanMX4 pYX233-b2∆-DHFR	b2∆-DHFR	1B, 2A, EV1B	Boos et al. 2019
HHY2086	YPH499 MATa ade2‐101 his3‐200 leu2‐1 ura3‐52 trp1‐63 lys2‐80 arg4::kanMX4 pYX233-DHFR	cyt DHFR	1B, 1C, 1E, 2B, 6G, EV1A, EV1B	Boos et al. 2019
HHY2148	YPH499 MATa ade2‐101 his3‐200 leu2‐1 ura3‐52 trp1‐63 lys2‐80 arg4::kanMX4 rpn4::HIS3MX6 pYX233	∆rpn4, empty vector	1F, EV1B	Boos et al. 2019
HHY2149	YPH499 MATa ade2‐101 his3‐200 leu2‐1 ura3‐52 trp1‐63 lys2‐80 arg4::kanMX4 rpn4::HIS3MX6pYX233-b2-DHFR	∆rpn4, b2-DHFR	1E, 1F, 2B, 6G, EV1A, EV1B, EV1E	Boos et al. 2019
HHY2150	YPH499 MATa ade2‐101 his3‐200 leu2‐1 ura3‐52 trp1‐63 lys2‐80 arg4::kanMX4 rpn4::HIS3MX6 pYX233-b2∆-DHFR	∆rpn4, b2∆-DHFR	2A, EV1B	Boos et al. 2019
HHY2151	YPH499 MATa ade2‐101 his3‐200 leu2‐1 ura3‐52 trp1‐63 lys2‐80 arg4::kanMX4 rpn4::HIS3MX6 pYX233-DHFR	∆rpn4, cyt DHFR	1E, 2B, 6G, EV1A, EV1B	Boos et al. 2019
HHY2252	YPH499 MATa ade2‐101 his3‐200 leu2‐1 ura3‐52 trp1‐63 lys2‐80 arg4::kanMX4 4xPACE-YFP::LEU2 pYX233-b2-DHFR	PACE-YFP, b2-DHFR	1D	this study
HHY2253	YPH499 MATa ade2‐101 his3‐200 leu2‐1 ura3‐52 trp1‐63 lys2‐80 arg4::kanMX4 4xPACE-YFP::LEU2 pYX233-b2∆-DHFR	PACE-YFP, b2∆-DHFR	1D	this study
HHY2254	YPH499 MATa ade2‐101 his3‐200 leu2‐1 ura3‐52 trp1‐63 lys2‐80 arg4::kanMX4 4xPACE-YFP::LEU2 pYX233-DHFR	PACE-YFP, cyt DHFR	1D	this study
HHY2256	YPH499 MATa ade2‐101 his3‐200 leu2‐1 ura3‐52 trp1‐63 lys2‐80 arg4::kanMX4 rpn4::HIS3MX6 4xPACE-YFP::LEU2 pYX233-b2-DHFR	∆rpn4 PACE-YFP, b2-DHFR	1D	this study
HHY2257	YPH499 MATa ade2‐101 his3‐200 leu2‐1 ura3‐52 trp1‐63 lys2‐80 arg4::kanMX4 rpn4::HIS3MX6 4xPACE-YFP::LEU2 pYX233-b2∆-DHFR	∆rpn4 PACE-YFP, b2∆-DHFR	1D	this study
HHY2258	YPH499 MATa ade2‐101 his3‐200 leu2‐1 ura3‐52 trp1‐63 lys2‐80 arg4::kanMX4 rpn4::HIS3MX6 4xPACE-YFP::LEU2 pYX233-DHFR	∆rpn4 PACE-YFP, cyt DHFR	1D	this study
HHY3026	YPH499 MATa ade2‐101 his3‐200 leu2‐1 ura3‐52 trp1‐63 lys2‐80 arg4::kanMX4 pYX233-DHFR pYX142-HSP104-GFP	HSP104-GFP, cyt DHFR	3A, 3B, 3C, 5C, EV4A, EV4D	this study
HHY3027	YPH499 MATa ade2‐101 his3‐200 leu2‐1 ura3‐52 trp1‐63 lys2‐80 arg4::kanMX4 pYX233-b2-DHFR pYX142-HSP104-GFP	HSP104-GFP, b2-DHFR	3A, 3C, EV4A, EV4D, EV4E	this study
HHY3028	YPH499 MATa ade2‐101 his3‐200 leu2‐1 ura3‐52 trp1‐63 lys2‐80 arg4::kanMX4 rpn4::HIS3MX6 pYX233-DHFR, pYX142 HSP104-GFP	∆rpn4, HSP104-GFP, cyt DHFR	3A, 3C, EV4A, EV4D	this study
HHY3029	YPH499 MATa ade2‐101 his3‐200 leu2‐1 ura3‐52 trp1‐63 lys2‐80 arg4::kanMX4 rpn4::HIS3MX6 pYX233-b2-DHFR, pYX142 HSP104-GFP	∆rpn4, HSP104-GFP, b2-DHFR	3A, 3C, EV4A, EV4D, EV4E, EV4F	this study
HHY3114	YPH499 MATa ade2‐101 his3‐200 leu2‐1 ura3‐52 trp1‐63 lys2‐80 arg4::kanMX4 pYX142 DHFR-GFP	DHFR-GFP	3C, EV4B, EV4D, EV4F	this study
HHY3115	YPH499 MATa ade2‐101 his3‐200 leu2‐1 ura3‐52 trp1‐63 lys2‐80 arg4::kanMX4 rpn4::HIS3MX6 pYX142 DHFR-GFP	∆rpn4 DHFR-GFP	3C, EV4D	this study
HHY3228	YPH499 MATa ade2‐101 his3‐200 leu2‐1 ura3‐52 trp1‐63 lys2‐80 arg4::kanMX4 pYX233-DHFR, pYX113-AIM17-RFP	HSP104-GFP, AIM17-RFP, cyt DHFR	5A	this study
HHY3229	YPH499 MATa ade2‐101 his3‐200 leu2‐1 ura3‐52 trp1‐63 lys2‐80 arg4::kanMX4 pYX233-b2-DHFR, pYX113-AIM17-RFP	HSP104-GFP, AIM17-RFP, b2-HFR	5A, EV5C	this study
HHY3230	YPH499 MATa ade2‐101 his3‐200 leu2‐1 ura3‐52 trp1‐63 lys2‐80 arg4::kanMX4 rpn4::HIS3MX6 pYX233-DHFR, pYX113-AIM17-RFP	∆rpn4 HSP104-GFP, AIM17-RFP, cyt DHFR	5A	this study
HHY3231	YPH499 MATa ade2‐101 his3‐200 leu2‐1 ura3‐52 trp1‐63 lys2‐80 arg4::kanMX4 rpn4::HIS3MX6 pYX233-b2-DHFR, pYX113-AIM17-RFP	∆rpn4 HSP104-GFP, AIM17-RFP, b2-DHFR	5A, EV5C	this study
HHY3248	YPH499 MATa ade2‐101 his3‐200 leu2‐1 ura3‐52 trp1‐63 lys2‐80 arg4::kanMX4 pYX233-DHFR, pYX113-PDB1-RFP	HSP104-GFP, PDB1-RFP, cyt DHFR	5A, EV5B	this study
HHY3249	YPH499 MATa ade2‐101 his3‐200 leu2‐1 ura3‐52 trp1‐63 lys2‐80 arg4::kanMX4 pYX233-b2-DHFR, pYX113-PDB1-RFP	HSP104-GFP, PDB1-RFP, b2-HFR	5A, 6A, EV5B	this study
HHY3250	YPH499 MATa ade2‐101 his3‐200 leu2‐1 ura3‐52 trp1‐63 lys2‐80 arg4::kanMX4 rpn4::HIS3MX6 pYX233-DHFR, pYX113-PDB1-RFP	∆rpn4 HSP104-GFP, PDB1-RFP, cyt DHFR	5A, EV5B	this study
HHY3251	YPH499 MATa ade2‐101 his3‐200 leu2‐1 ura3‐52 trp1‐63 lys2‐80 arg4::kanMX4 rpn4::HIS3MX6 pYX233-b2-DHFR, pYX113-PDB1-RFP	∆rpn4 HSP104-GFP, PDB1-RFP, b2-DHFR	5A, 6A, EV5B	this study
HHY3244	YPH499 MATa ade2‐101 his3‐200 leu2‐1 ura3‐52 trp1‐63 lys2‐80 arg4::kanMX4 pYX233-DHFR, pYX113-MAM33-RFP	HSP104-GFP, MAM33-RFP, cyt DHFR	5A	this study
HHY3245	YPH499 MATa ade2‐101 his3‐200 leu2‐1 ura3‐52 trp1‐63 lys2‐80 arg4::kanMX4 pYX233-b2-DHFR, pYX113-MAM33-RFP	HSP104-GFP, MAM33-RFP, b2-HFR	5A	this study
HHY3246	YPH499 MATa ade2‐101 his3‐200 leu2‐1 ura3‐52 trp1‐63 lys2‐80 arg4::kanMX4 rpn4::HIS3MX6 pYX233-DHFR, pYX113-MAM33-RFP	∆rpn4 HSP104-GFP, MAM33-RFP, cyt DHFR	5A	this study
HHY3247	YPH499 MATa ade2‐101 his3‐200 leu2‐1 ura3‐52 trp1‐63 lys2‐80 arg4::kanMX4 rpn4::HIS3MX6 pYX233-b2-DHFR, pYX113-MAM33-RFP	∆rpn4 HSP104-GFP, MAM33-RFP, b2-DHFR	5A	this study
HHY3481	YPH499 MATa ade2‐101 his3‐200 leu2‐1 ura3‐52 trp1‐63 lys2‐80 arg4::kanMX4 pYX233-DHFR, pYX113-AIM17-GFP11-HA, pYX142-OXA1-GFP1-10	OXA1-GFP1-10, AIM17-GFP11, cyt DHFR	6B	this study
HHY3482	YPH499 MATa ade2‐101 his3‐200 leu2‐1 ura3‐52 trp1‐63 lys2‐80 arg4::kanMX4 pYX233-b2-DHFR, pYX113-AIM17-GFP11-HA, pYX142-OXA1-GFP1-10	OXA1-GFP1-10, AIM17-GFP11, b2-DHFR	6B	this study
HHY3487	YPH499 MATa ade2‐101 his3‐200 leu2‐1 ura3‐52 trp1‐63 lys2‐80 arg4::kanMX4 rpn4::HIS3MX6 pYX233-DHFR, pYX113-AIM17-GFP11-HA, pYX142-OXA1-GFP1-10	∆rpn4 OXA1-GFP1-10, AIM17-GFP11, cyt DHFR	6B	this study
HHY3488	YPH499 MATa ade2‐101 his3‐200 leu2‐1 ura3‐52 trp1‐63 lys2‐80 arg4::kanMX4 rpn4::HIS3MX6 pYX233-b2-DHFR, pYX113-AIM17-GFP11-HA, pYX142-OXA1-GFP1-10	∆rpn4 OXA1-GFP1-10, AIM17-GFP11, b2-DHFR	6B	this study
HHY3276	YPH499 MATa ade2‐101 his3‐200 leu2‐1 ura3‐52 trp1‐63 lys2‐80 arg4::kanMX4 rpn4::HIS3MX6 pYX233-b2-DHFR, pYX113-PDB1-RFP, pYX142-mitoGFP	∆rpn4 PDB1-RFP, b2-DHFR, mitoGFP	6C, EV5D	this study
HHY3638	YPH499 MATa ade2‐101 his3‐200 leu2‐1 ura3‐52 trp1‐63 lys2‐80 arg4::kanMX4 hsp42::hph pYX233-cyt-DHFR, pYX142-HSP104-GFP	∆hsp42, HSP104-GFP, cyt DHFR	6D	this study
HHY3639	YPH499 MATa ade2‐101 his3‐200 leu2‐1 ura3‐52 trp1‐63 lys2‐80 arg4::kanMX4 hsp42::hph pYX233-b2-DHFR, pYX142-HSP104-GFP	∆hsp42, HSP104-GFP, b2-DHFR	6D	this study
HHY2484	YPH499 MATa ade2‐101 his3‐200 leu2‐1 ura3‐52 trp1‐63 lys2‐80 arg4::kanMX4 pYX233-b2-DHFR, pYX113-MAM33-GFP11-HA, pYX142-OXA1-GFP1-10	OXA1-GFP1-10, MAM33-GFP11, b2-DHFR	6E, 6F	this study
HHY3593	YPH499 MATa ade2‐101 his3‐200 leu2‐1 ura3‐52 trp1‐63 lys2‐80 arg4::kanMX4 hsp42::hph pYX233-b2-DHFR, pYX113-MAM33-GFP11-HA, pYX142-OXA1-GFP1-10	∆hsp42 OXA1-GFP1-10, MAM33-GFP11, b2-DHFR	6E	this study
HHY2149	YPH499 MATa ade2‐101 his3‐200 leu2‐1 ura3‐52 trp1‐63 lys2‐80 arg4::kanMX4 rpn4::HIS3MX6, hsp42::hph, pYX233-b2-DHFR	∆rpn4 ∆hsp42, b2-DHFR	6G	Boos et al. 2019
HHY2151	YPH499 MATa ade2‐101 his3‐200 leu2‐1 ura3‐52 trp1‐63 lys2‐80 arg4::kanMX4 rpn4::HIS3MX6, hsp104::NAT, pYX233-DHFR	∆rpn4 ∆hsp104, cyt DHFR	6G	Boos et al. 2019
HHY2529	YPH499 MATa ade2‐101 his3‐200 leu2‐1 ura3‐52 trp1‐63 lys2‐80 arg4::kanMX4 pAG425-GAL	empty vector	EV1H	this study
HHY2530	YPH499 MATa ade2‐101 his3‐200 leu2‐1 ura3‐52 trp1‐63 lys2‐80 arg4::kanMX4 pAG425-GAL-HTT25-eGFP	Htt25	EV1H	this study
HHY2531	YPH499 MATa ade2‐101 his3‐200 leu2‐1 ura3‐52 trp1‐63 lys2‐80 arg4::kanMX4 pAG425-GAL-HTT97-eGFP	Htt97	EV1H	this study
HHY2532	YPH499 MATa ade2‐101 his3‐200 leu2‐1 ura3‐52 trp1‐63 lys2‐80 arg4::kanMX4 rpn4::HIS3MX6 pAG425-GAL	∆rpn4 empty vector	EV1H	this study
HHY2533	YPH499 MATa ade2‐101 his3‐200 leu2‐1 ura3‐52 trp1‐63 lys2‐80 arg4::kanMX4 rpn4::HIS3MX6 pAG425-GAL-HTT25-eGFP	∆rpn4 Htt25	EV1H	this study
HHY2534	YPH499 MATa ade2‐101 his3‐200 leu2‐1 ura3‐52 trp1‐63 lys2‐80 arg4::kanMX4 rpn4::HIS3MX6 pAG425-GAL-HTT97-eGFP	∆rpn4 Htt97	EV1H	this study
HHY3038	YPH499 MATa ade2‐101 his3‐200 leu2‐1 ura3‐52 trp1‐63 lys2‐80 arg4::kanMX4 pAG426-GAL-UBC9(ts)-RFP pYX142 Hsp104-GFP	UBC9(ts)-RFP, Hsp104-GFP	EV3A, EV3B, EV3C, EV3E	this study
HHY3039	YPH499 MATa ade2‐101 his3‐200 leu2‐1 ura3‐52 trp1‐63 lys2‐80 arg4::kanMX4 pAG426-GAL-UBC9(ts)-RFP pYX142 Hsp104(Y662A)-GFP	UBC9(ts)-RFP, Hsp104-GFP(Y662A)	EV3A	this study
HHY3040	YPH499 MATa ade2‐101 his3‐200 leu2‐1 ura3‐52 trp1‐63 lys2‐80 arg4::kanMX4 rpn4::HIS3MX6 pAG426-GAL-UBC9(ts)-RFP pYX142 Hsp104-GFP	∆rpn4 UBC9(ts)-RFP, Hsp104-GFP	EV3A, EV3B, EV3C, EV3D, EV3E	this study
HHY3041	YPH499 MATa ade2‐101 his3‐200 leu2‐1 ura3‐52 trp1‐63 lys2‐80 arg4::kanMX4 rpn4::HIS3MX6 pAG426-GAL-UBC9(ts)-RFP pYX142 Hsp104(Y662A)-GFP	∆rpn4 UBC9(ts)-RFP, Hsp104-GFP(Y662A)	EV3A	this study
HHY3042	YPH499 MATa ade2‐101 his3‐200 leu2‐1 ura3‐52 trp1‐63 lys2‐80 arg4::kanMX4 pAG426-GAL-LucRQ(ts)-RFP pYX142 Hsp104-GFP	LucRQ(ts)-RFP, Hsp104-GFP	EV3A, EV3B, EV3C, EV3E	this study
HHY3043	YPH499 MATa ade2‐101 his3‐200 leu2‐1 ura3‐52 trp1‐63 lys2‐80 arg4::kanMX4 pAG426-GAL-LucRQ(ts)-RFP pYX142 Hsp104(Y662A)-GFP	LucRQ(ts)-RFP, Hsp104-GFP(Y662A)	EV3A	this study
HHY3044	YPH499 MATa ade2‐101 his3‐200 leu2‐1 ura3‐52 trp1‐63 lys2‐80 arg4::kanMX4 rpn4::HIS3MX6 pAG426-GAL-LucRQ(ts)-RFP pYX142 Hsp104-GFP	∆rpn4 LucRQ(ts)-RFP, Hsp104-GFP	EV3A, EV3B, EV3C, EV3D, EV3E	this study
HHY3045	YPH499 MATa ade2‐101 his3‐200 leu2‐1 ura3‐52 trp1‐63 lys2‐80 arg4::kanMX4 rpn4::HIS3MX6 pAG426-GAL-LucRQ(ts)-RFP pYX142 Hsp104(Y662A)-GFP	∆rpn4 LucRQ(ts)-RFP, Hsp104-GFP(Y662A)	EV3A	this study
HHY3046	YPH499 MATa ade2‐101 his3‐200 leu2‐1 ura3‐52 trp1‐63 lys2‐80 arg4::kanMX4 pAG426-GAL pYX142 Hsp104-GFP	empty vector, Hsp104-GFP	EV3B	this study
HHY3047	YPH499 MATa ade2‐101 his3‐200 leu2‐1 ura3‐52 trp1‐63 lys2‐80 arg4::kanMX4 rpn4::HIS3MX6 pAG426-GAL pYX142 Hsp104-GFP	∆rpn4 empty vector, Hsp104-GFP	EV3B	this study
HHY3269	YPH499 MATa ade2‐101 his3‐200 leu2‐1 ura3‐52 trp1‐63 lys2‐80 arg4::kanMX4 rnq1::NAT pYX233-DHFR pYX142 Hsp104-GFP	∆rnq1 cyt DHFR, Hsp104-GFP	EV5A	this study
HHY3270	YPH499 MATa ade2‐101 his3‐200 leu2‐1 ura3‐52 trp1‐63 lys2‐80 arg4::kanMX4 rnq1::NAT pYX233-b2-DHFR pYX142 Hsp104-GFP	∆rnq1 b2-DHFR, Hsp104-GFP	EV5A	this study
HHY3271	YPH499 MATa ade2‐101 his3‐200 leu2‐1 ura3‐52 trp1‐63 lys2‐80 arg4::kanMX4 rpn4::HIS3MX6 rnq1::NAT pYX233-DHFR pYX142 Hsp104-GFP	∆rpn4 ∆rnq1 cyt DHFR, Hsp104-GFP	EV5A	this study
HHY3272	YPH499 MATa ade2‐101 his3‐200 leu2‐1 ura3‐52 trp1‐63 lys2‐80 arg4::kanMX4 rpn4::HIS3MX6 rnq1::NAT pYX233-b2-DHFR pYX142 Hsp104-GFP	∆rpn4 ∆rnq1 b2-DHFR, Hsp104-GFP	EV5A	this study
HHY3315	YPH499 MATa ade2‐101 his3‐200 leu2‐1 ura3‐52 trp1‐63 lys2‐80 arg4::kanMX4 hsp42::hph	∆hsp42	EV5G, EV5H	this study
HHY3160	YPH499 MATa ade2‐101 his3‐200 leu2‐1 ura3‐52 trp1‐63 lys2‐80 arg4::kanMX4 hsp104::NAT	∆hsp104	EV5G, EV5H	this study
HHY6363	YPH499 MATa ade2‐101 his3‐200 leu2‐1 ura3‐52 trp1‐63 lys2‐80 arg4::kanMX4 hsp42::hph hsp104::NAT	∆hsp104 ∆hsp42	EV5G, EV5H	this study
HHY3465	YPH499 MATa ade2‐101 his3‐200 leu2‐1 ura3‐52 trp1‐63 lys2‐80 arg4::kanMX4 rpn4::HISMX6 hsp42::hph hsp104::NAT	∆rpn4 ∆hsp104 ∆hsp42	2I, EV5G	this study
HHY3772	YPH499 MATa ade2‐101 leu2‐1 ura3‐52 trp1‐63 lys2‐80 arg4::kanMX4 pYX233-DHFR pYX142-HSP104-GFP, pYX122-HSP42	HSP104, HSP42, cyt DHFR	2H	this study
HHY3773	YPH499 MATa ade2‐101 leu2‐1 ura3‐52 trp1‐63 lys2‐80 arg4::kanMX4 pYX233-b2-DHFR pYX142-HSP104-GFP, pYX122-HSP42	HSP104, HSP42, b2-DHFR	2H	this study
HHY3774	YPH499 MATa ade2‐101 his3‐ 200 leu2‐1 lys2‐80 arg4::kanMX4 hsp104::NAT pYX223-DHFR, pYX113-Aim17-RFP	∆hsp104, cyt DHFR, Aim17-RFP	5B	this study
HHY3775	YPH499 MATa ade2‐101 his3‐200 leu2‐1 lys2‐80 arg4::kanMX4 hsp104::NAT, pYX233 b2-DHFR, pYX113-Aim17-RFP	∆hsp104, b2-DHFR, Aim17-RFP	5B	this study
HHY3776	YPH499 MATa ade2‐101 his3‐200 leu2‐1 lys2‐80 arg4::kanMX4 hsp42::hph, pYX233-DHFR, pYX113-Aim17-RFP	∆hsp42, cyt DHFR, Aim17-RFP	5B	this study
HHY3777	YPH499 MATa ade2‐101 his3‐200 leu2‐1 lys2‐80 arg4::kanMX4 hsp42::hph, pYX233-b2-DHFR, pYX113-Aim17-RFP	∆hsp42, b2-DHFR, Aim17-RFP	5B	this study
HHY3779	YPH499 MATa ade2‐101 leu2‐1 ura3‐52 trp1‐63 lys2‐80 arg4::kanMX4 pYX233-b2-DHFR pYX113-DMTS-Mam33	HSP104-GFP,DMTS-Mam33, b2-DHFR	5C	this study
SR112	BY4742 MAT alpha his3-200 lys2‐80 trp1‐63 ubc8::kanMX4, pYX142-mtGFP	∆mdm12, mtGPF	EV1G	Rödl et al., 2022
HHY3525	BY4742 MAT alpha his3-200 lys2‐80 leu2‐1 trp1‐63, pYX142-mtGFP	mtGFP	EV1G	Rödl et al., 2022
HHY3780	BY4742 MAT alpha his3-200 lys2‐80 trp1‐63 rpn4::kanMX4, pYX142-mtGFP	∆rpn4, mtGPF	EV1G	this study
HHY3781	YPH499 MATa ade2‐101 his3‐200 leu2‐1 ura3‐52 lys2‐80 arg4::kanMX4, pYX233-DHFR	mtGPF, cyt DHFR	EV5E	this study
HHY3782	YPH499 MATa ade2‐101 his3‐200 leu2‐1 ura3‐52 lys2‐80 arg4::kanMX4, pYX233-b2-DHFR	mtGPF, b2-DHFR	EV5E	this study
HHY3783	YPH499 MATa ade2‐101 his3‐200 leu2‐1 ura3‐52 lys2‐80 arg4::kanMX4 rpn4::HIS3MX6, pYX233-DHFR	∆rpn4, mtGPF, cyt DHFR	EV5E	this study
HHY3784	YPH499 MATa ade2‐101 his3‐200 leu2‐1 ura3‐52 lys2‐80 arg4::kanMX4 rpn4::HIS3MX6, pYX233-b2-DHFR	∆rpn4, mtGPF, b2-DHFR	EV5E	this study
HHY2245	YPH499 MATa ade2‐101 his3‐200 leu2‐1 ura3‐52 trp1‐63 lys2‐80 arg4::kanMX4 4xHSE-YFP::LEU2	HSE-YFP	EV5F	Boos et al. 2019
HHY2249	YPH499 MATa ade2‐101 his3‐200 leu2‐1 ura3‐52 trp1‐63 lys2‐80 arg4::kanMX4 4xHSE-YFP::LEU2, rpn4::HISMX6	∆rpn4, HSE-YFP	EV5F	Boos et al. 2019
HHY3785	YPH499 MATa ade2‐101 his3‐200 leu2‐1 ura3‐52 trp1‐63 lys2‐80 arg4::kanMX4 4xHSE-YFP::LEU2 hsp104::NAT	∆hsp104, HSE-YFP	EV5F	this study
HHY3786	YPH499 MATa ade2‐101 his3‐200 leu2‐1 ura3‐52 trp1‐63 lys2‐80 arg4::kanMX4 4xHSE-YFP::LEU2 hsp42::hph	∆hsp42, HSE-YFP	EV5F	this study
HHY3787	YPH499 MATa ade2‐101 his3‐200 leu2‐1 ura3‐52 trp1‐63 lys2‐80 arg4::kanMX4 4xHSE-YFP::LEU2 hsp104::NAT hsp42::hph	∆hsp104, ∆hsp42 HSE-YFP	EV5F	this study
