# Supplementary material for: MitoStores: chaperone‐controlled protein granules store mitochondrial precursors in the cytosol
Source: EMBO J. 2023 Jan 27;42(7):e112309. doi: 10.15252/embj.2022112309 (PMC10068336; doi:10.15252/embj.2022112309)
Supplement: Supplementary file 3 — Table EV2 [file EMBJ-42-e112309-s007.xlsx]

## Sheet: plasmids
Extended Data Table 2 - plasmids
Plasmid2	Description	Figure	Reference
pYX233	2µ, empty vector	1B, 1F, EV1B	Boos et al. (2019)
pYX233 b2-DHFR	2µ, GAL-b2(167)-DHFR	1B, 1C, 1D, 1E, 1F, 2B, 2H, 3A, 3C, 5A, 5B, 5C, 6A, 6B, 6C, 6D, 6E, 6F, 6G, EV1A, EV1B, EV1E, EV4A, EV5A, EV5B, EV5C, EV5D, EV5E	Boos et al. (2019)
pYX233 b2∆-DHFR	2µ, GAL-b2(167)∆19-DHFR	1B, 1D, 2A, EV1B	Boos et al. (2019)
pYX233 DHFR	2µ, GAL-DHFR	1B, 1C, 1D, 1E, 2B, 2H, 3A, 3B, 3C, 5A, 5B, 6B, 6D, EV1A, EV1B, EV4A, EV5A, EV5B, EV5E	Boos et al. (2019)
pNH605-4xPACEpr-YFP	PACE-YFP reporter, single integration	1D	Boos et al. (2019)
pNH605-4xHSEpr-YFP	HSE-YFP reporter, single integration	EV5F
pYX142 HSP104-GFP	ARS/CEN, TPI P, HSP104 N-terminally GFP-tagged	2H, 3A, 3B, 3C, 5A, 5C, 5D, 6A, 6D, EV3A, EV3C, EV3D, EV4A, EV5A, EV5B, EV5C	This study
pYX142 HSP104-Y662A-GFP	ARS/CEN, non-functional HSP104 N-terminally GFP-tagged	EV3A	This study
pYX142 DHFR-GFP	ARS/CEN, cytosolic DHFR N-terminally GFP-tagged	3C, EV4B	This study
pYX113 PDB1-RFP	ARS/CEN, GAL-PDB1-RFP	5A, 6A, 6C, EV5B, EV5D	This study
pYX113 AIM17-RFP	ARS/CEN, GAL-AIM17-RFP	5A, 5B, EV5C	This study
pYX113 MAM33-RFP	ARS/CEN, GAL-MAM33-RFP	5A	This study
pYX113 MAM33-GFP11-HA	ARS/CEN, split-GFP reporter, GALP	6B	This study
pYX113 AIM17-GFP11-HA	ARS/CEN, split-GFP reporter, GALP	6E, 6F	This study
pYX142-Oxa1-GFP1-10	ARS/CEN, split-GFP reporter, TPIP	6B	This study
pAG425 empty	2µ, Gateway Expression Clone empty vector, GALP	EV1H	Schlagowski et al. (2021)
pAG425GAL-Q25-GFP	2µ, Gateway Expression Clone Htt25Q-EGFP, GALP	EV1H	Schlagowski et al. (2021)
pAG425GAL-Q97-GFP	2µ, Gateway Expression Clone Htt97Q-EGFP, GALP	EV1H	Schlagowski et al. (2021)
pAG426	2µ, Gateway Expression, empty vector	EV3A, EV3B	This study
pAG426 Luciferase-ts-RFP	2µ, Gateway Expression Clone Luciferase-ts-RFP	EV3A, EV3B, EV3C, EV3D, EV3E	This study
pAG426 Ubc9-ts-RFP	2µ, Gateway Expression Clone Ubc9-ts-RFP	EV3A, EV3B, EV3C, EV3D, EV3E	This study
pYX142 mtGFP	ARS/CEN, mitoGFP, TPI P	6C, EV1G, EV5D, EV5E	Westermann et al. (2000)
pYX142 mtRFP	ARS/CEN, mitoRFP, TPI P, used for cloning of pYX113 PDB1-RFP, pYX113 AIM17-RFP, pYX113 MAM33-RFP and pYX113 DMTS-MAM33-RFP		Westermann et al. (2000)
pYX122 HSP42	ARS/CEN, TPI P, HSP42 overexpression	2H	This study
pYX133 DMTS-MAM33	ARS/CEN, GAL-DMTS-MAM33-RFP	5C	This study
yEP13 empty	2µ, empty vector	EV1E
yEP13 RPN4	2µ, RPN4 overexpression	EV1E
