# Supplementary material for: MitoStores: chaperone‐controlled protein granules store mitochondrial precursors in the cytosol
Source: EMBO J. 2023 Jan 27;42(7):e112309. doi: 10.15252/embj.2022112309 (PMC10068336; doi:10.15252/embj.2022112309)
Supplement: Supplementary file 4 — Movie EV1 [file EMBJ-42-e112309-s011.zip]

Archive with 3 entries (3 files):
- EMBOJ-2022-112309_MovieEV1/~$gend_MovieEV1.docx
- EMBOJ-2022-112309_MovieEV1/EMBOJ-2022-112309_MovieEV1.avi
- EMBOJ-2022-112309_MovieEV1/Legend_MovieEV1.docx
