# Supplementary material for: MitoStores: chaperone‐controlled protein granules store mitochondrial precursors in the cytosol
Source: EMBO J. 2023 Jan 27;42(7):e112309. doi: 10.15252/embj.2022112309 (PMC10068336; doi:10.15252/embj.2022112309)
Supplement: Supplementary file 5 — Dataset EV1 [file EMBJ-42-e112309-s012.xlsx]

## Sheet: S3_Legend
log2 ()	log2 fold change of protein intensities
p-value.adjusted	p-values were adjusted for multiple testing using the methods described by Benjamini and Hochberg (Benjamini and Hochberg, 1995)
WT_b2_0h	Wild-type cells containing b2-DFHR grown in lactate medium
drpn4_b2_0h	Drpn4 cells containing b2-DFHR grown in lactate medium
WT_b2_6h	WT cells expressing b2-DHFR grown in lactate medium with 0.5% galactose for 6h
drpn4_b2_6h	Drpn4 cells expressing b2-DHFR grown in lactate medium with 0.5% galactose for 6h
WT_cyt_6h	WT cells expressing cyt-DHFR grown in lactate medium with 0.5% galactose for 6h
drpn4_cyt_6h	Drpn4 cells expressing cyt-DHFR grown in lactate medium with 0.5% galactose for 6h

## Sheet: drpn4_b2_0h vs. WT_b2_0h
UniprotID	StdName	SysName	log2 (dpnr4_b2_0h vs. WT_b2_0h)	p-value.adjusted (dpnr4_b2_6h vs. WT_b2_6h)
P05453	SUP35	YDR172W	0.538014041962267	1.35955173061512e-11
P14682	CDC34	YDR054C	0.823803827046824	2.40943654651717e-11
P53278		YGR130C	0.502211990363659	7.55832224384536e-11
P22147	XRN1	YGL173C	-0.438545179560723	7.98674667175287e-11
P08539	GPA1	YHR005C	0.816483067046505	1.46217365113583e-10
P08566	ARO1	YDR127W	-0.708556170868246	1.57023368901985e-10
P12683	HMG1	YML075C	0.619003828627463	2.81225501570419e-10
Q12255	NYV1	YLR093C	0.446119619470046	3.08570923494907e-10
P17649	UGA1	YGR019W	0.600892547808265	4.23403985544161e-10
P38625	GUA1	YMR217W	-0.392280918562289	4.38146644461511e-10
P38707	DED81	YHR019C	-0.434107471797851	4.41384508611938e-10
P19097	FAS2	YPL231W	-0.523031176561236	4.49795964324862e-10
Q3E846	COA6	YMR244C-A	-0.641846663432535	5.53325957492179e-10
P08964	MYO1	YHR023W	0.429877439671749	6.93933614835185e-10
P32471	EFB1	YAL003W	0.859114984283455	8.50323746230075e-10
P39708	GDH3	YAL062W	-1.27850118160406	9.24976355346282e-10
P39676	YHB1	YGR234W	1.4098937138179	9.60393215023692e-10
P53275		YGR127W	0.794041185828181	1.0169617744695e-09
P53080	EDC1	YGL222C	1.26299212958989	1.03204593165577e-09
P25340	ERG4	YGL012W	-0.433495665288756	1.28053871174757e-09
Q01217	ARG5,6	YER069W	-0.813259179791718	1.82547661102263e-09
P05374	CHO2	YGR157W	-0.51554752332078	1.89409453930112e-09
P07149	FAS1	YKL182W	-0.522391689538278	1.89916236575672e-09
Q07791		YDR261W-B	1.14096394386173	2.22762550131913e-09
P08518	RPB2	YOR151C	0.367068002047503	2.40706335483935e-09
P38221	CDS1	YBR029C	-0.331733211523709	2.40814381745828e-09
Q12189	RKI1	YOR095C	-0.436487609404598	2.59460602106469e-09
P31116	HOM6	YJR139C	-0.322297523305721	2.61135234644637e-09
P38132	MCM7	YBR202W	0.373399243717927	3.02740130924396e-09
Q06106	MRD1	YPR112C	0.590984850776334	3.32605132976912e-09
P25605	ILV6	YCL009C	-0.432901548750845	3.46607276160314e-09
P38988	GGC1	YDL198C	-0.756725192574926	3.9803030705221e-09
P22579	SIN3	YOL004W	0.49988770411419	4.15761273559871e-09
P32327	PYC2	YBR218C	-0.694796872830398	4.1906439787879e-09
Q04013	YHM2	YMR241W	-0.59468437166506	4.1953767592976e-09
P08417	FUM1	YPL262W	-0.471895764024776	4.31901787367549e-09
P33296	UBC6	YER100W	1.45601823667446	4.64686713217924e-09
P04786	TOP1	YOL006C	0.370581444732618	4.6627243560025e-09
P36775	PIM1	YBL022C	-0.397521265886468	5.46406979614555e-09
P09440	MIS1	YBR084W	-0.462048244412006	5.66471126745991e-09
P49089	ASN1	YPR145W	-0.63250503998632	5.6882285855592e-09
P43569	CAF16	YFL028C	-0.538992085879471	5.82371990078847e-09
P33303	SFC1	YJR095W	-0.758401394035797	6.24083759412204e-09
P00358	TDH2	YJR009C	-1.11773943120113	6.26128644156041e-09
P43590		YFR006W	-0.770547062488621	6.31156579821071e-09
Q07807	PUF3	YLL013C	-0.49678307139753	6.40121864406553e-09
P38426	TPS3	YMR261C	0.332411014916023	6.88719609868079e-09
P40169		YNL194C	-0.777359854356845	6.95450226360192e-09
P22768	ARG1	YOL058W	-1.29744728080431	7.37353356268352e-09
P53341;P38158	NA	NA	0.822450805768803	8.01599787130221e-09
Q08986	SAM3	YPL274W	1.45852570155483	8.40725883627525e-09
Q12458	YPR1	YDR368W	-0.376089888886863	9.25462699593558e-09
P36151		YKR070W	-0.377072578055063	9.84265839018359e-09
P13663	HOM2	YDR158W	-0.900593798402141	1.01604188112758e-08
P36017	VPS21	YOR089C	0.398384708975076	1.0241828161074e-08
P37838	NOP4	YPL043W	0.357387288959426	1.02921488075548e-08
P0CT04	PBI2	YNL015W	-0.663625305628312	1.07197219534103e-08
P05375	OPI3	YJR073C	-0.664838123073302	1.12084409952712e-08
Q08581	SLK19	YOR195W	0.685370741055813	1.14857804649327e-08
P24276	SSD1	YDR293C	0.399045711667654	1.27410025329456e-08
P28240	ICL1	YER065C	-0.693825736994093	1.31715341251867e-08
P53890	BNI5	YNL166C	0.483215281696356	1.32402035548787e-08
P18544	ARG8	YOL140W	-1.0296063514121	1.77001892919874e-08
P89105	CTR9	YOL145C	0.297530632490233	1.81096919325148e-08
P80210	ADE12	YNL220W	-0.682379792719306	1.95196531650639e-08
P23542	AAT2	YLR027C	-0.317522642478593	1.97598803595156e-08
P16547	OM45	YIL136W	0.496949065185323	1.98720015772177e-08
Q03280	TOM1	YDR457W	-0.328807790703397	2.18180407979293e-08
Q99297	ODC2	YOR222W	-1.03530893170539	2.27612943873732e-08
Q12389	DBP10	YDL031W	0.251515875433409	2.41737443500189e-08
P54860	UFD2	YDL190C	0.406605865877498	2.45259331720511e-08
Q08229	NBA1	YOL070C	0.449664495882278	2.51224185748278e-08
P22146	GAS1	YMR307W	0.302305170204061	2.73971580197879e-08
P22336	RFA1	YAR007C	0.33814185941187	2.95984105638827e-08
P28777	ARO2	YGL148W	-0.446982087559114	3.03851527539819e-08
P53935	NST1	YNL091W	0.483131903647717	3.10023015186033e-08
P32477	GSH1	YJL101C	0.735129200788855	3.16216847395408e-08
Q03262	PRM15	YMR278W	0.512928805996005	3.28310303586869e-08
Q12412	PNS1	YOR161C	-0.666155961649501	3.30128379027733e-08
P22204	DBF2	YGR092W	0.505794401923641	3.59698063389956e-08
P33306	BCK2	YER167W	0.655306162643198	3.66776327210571e-08
P48365	GYP7	YDL234C	0.429139686854203	3.81069840019183e-08
P04801	THS1	YIL078W	-0.26712554071738	3.81835884189421e-08
P00899	TRP2	YER090W	-0.39284783375177	4.28111132012639e-08
Q05911	ADE13	YLR359W	-0.4446649636009	4.3282381301308e-08
P37303	GLY1	YEL046C	0.690432156379678	4.89905206292638e-08
P09232	PRB1	YEL060C	0.699218441914255	5.09744438303598e-08
Q99296		YLR149C	0.681783703139658	5.57446283341223e-08
P43603	LSB3	YFR024C-A	-0.383006746151775	5.68842002123461e-08
Q07362	PBP4	YDL053C	-0.42764900084504	5.69272205646408e-08
P16892	FUS3	YBL016W	0.416775761459217	5.80341008223502e-08
P48015	GCV1	YDR019C	1.40343086032559	6.40000207912057e-08
P32908	SMC1	YFL008W	0.291998795761334	6.42509391693311e-08
Q03778	FMN1	YDR236C	-0.358970724299361	6.51950747838692e-08
P38712	RRP3	YHR065C	0.293711511838364	6.606669809878e-08
P21954	IDP1	YDL066W	-0.428149298226444	6.68644050104161e-08
P23180	AIM17	YHL021C	0.553255314077457	6.69710094404415e-08
P05744	RPL33A	YPL143W	-0.254452490061517	6.88768751972871e-08
P32599	SAC6	YDR129C	0.287054743876137	7.40095827584273e-08
P34217	PIN4	YBL051C	0.326191370853508	8.03051017551377e-08
P32331	YMC1	YPR058W	-0.661466923173631	8.76499561335933e-08
Q12514	NOT5	YPR072W	0.270019925993065	1.00370262703249e-07
Q12464	RVB2	YPL235W	0.259246522046045	1.02875323055189e-07
P34909	MOT2	YER068W	0.236055887710616	1.03745887873774e-07
P00045	CYC7	YEL039C	1.84893907328448	1.0719404821045e-07
P38234	RFS1	YBR052C	-0.397295315490574	1.1288772727912e-07
Q04636	POB3	YML069W	0.233240599785383	1.13407342639117e-07
P07172	HIS5	YIL116W	-0.546745345374571	1.2477142970269e-07
P32449	ARO4	YBR249C	-0.635579567431783	1.25501296958408e-07
P43561	FET5	YFL041W	-0.313788989955484	1.27049799600685e-07
P40069	KAP123	YER110C	-0.447893268117674	1.30891303105003e-07
Q05948		YLR225C	0.465936255057017	1.32434476943708e-07
P38822	BZZ1	YHR114W	0.242377603755731	1.34560183947481e-07
P38716		YHR112C	0.47182766860249	1.37900304159809e-07
P21524	RNR1	YER070W	0.568760286641655	1.44897265063121e-07
Q03940	RVB1	YDR190C	0.209274979775643	1.48757464107549e-07
Q12289	CRC1	YOR100C	-0.856635616771896	1.49258985738516e-07
P19882	HSP60	YLR259C	0.526146489925061	1.59859834356948e-07
P32563	VPH1	YOR270C	-0.242986714780027	1.59928315862862e-07
P39726	GCV3	YAL044C	0.606296928887684	1.63313655168063e-07
Q06451	TPO3	YPR156C	-0.450234631122626	1.67973554430478e-07
P05150	ARG3	YJL088W	-0.878949122302309	1.69089529217437e-07
Q04728	ARG7	YMR062C	-0.552058961136684	1.697185705668e-07
Q03690	CLU1	YMR012W	-0.321088455484507	1.7022431260285e-07
P23337	GSY1	YFR015C	0.794258293037686	1.70503511423552e-07
P38635	HIS2	YFR025C	-0.372040566512162	1.78104480520863e-07
P37012	PGM2	YMR105C	0.593994996942182	1.82235398678458e-07
Q12263	GIN4	YDR507C	0.561042971516937	1.9377563063873e-07
P05750	RPS3	YNL178W	-0.252910772910219	1.96463357560055e-07
P32567	PAH1	YMR165C	0.330016668797342	2.03829125759479e-07
P47068	BBC1	YJL020C	0.308980838704326	2.07644165771505e-07
P53388	DIP5	YPL265W	1.20577549570566	2.11410997518211e-07
P53064	RTF1	YGL244W	0.343564579814544	2.13346544414086e-07
P0CX48;P0CX47	NA	NA	-0.258814987133057	2.22902709387008e-07
P32454	APE2	YKL157W	-0.24522701835803	2.2729331486327e-07
P05759;P0CG63	NA	NA	-0.617823928218716	2.28634915350282e-07
P32379	PUP2	YGR253C	-0.342149485539608	2.36528056009916e-07
Q12040		YOR283W	0.448022991644251	2.41653308920737e-07
P38626	CBR1	YIL043C	-0.227242587925478	2.44002996953879e-07
P53903	PGA2	YNL149C	-0.471758823990747	2.53192195482524e-07
Q06489	MRI1	YPR118W	-0.284417648136348	2.70191762430454e-07
P38737	ECM29	YHL030W	-0.677308482756416	2.71929120514741e-07
Q02256	YVH1	YIR026C	-0.372448601514275	2.77665505804492e-07
P46680	AIP1	YMR092C	0.365468749800844	2.80712688452971e-07
P25386	USO1	YDL058W	-0.27384725865895	2.96312999212736e-07
P00815	HIS4	YCL030C	-1.35601312613363	3.06769133125441e-07
P05317	RPP0	YLR340W	-0.254944707342133	3.14828885432556e-07
P38765	YHI9	YHR029C	-0.575799518781459	3.24451286327804e-07
Q08412	CUE5	YOR042W	0.257658152875884	3.25541159956393e-07
P50095;P38697	NA	NA	-0.43503957204133	3.25798242817009e-07
P39517	DHH1	YDL160C	-0.284647813491727	3.27717570070516e-07
P14540	FBA1	YKL060C	-0.883379177179449	3.30992996916848e-07
P27882	ERV1	YGR029W	-0.50305322924865	3.37179768911596e-07
P11986	INO1	YJL153C	-1.23629845006177	3.44651603442682e-07
Q07878	VPS13	YLL040C	-0.265043228294996	3.57832521030156e-07
P38439	LEO1	YOR123C	0.234661835020198	3.67156459138727e-07
P38891	BAT1	YHR208W	-0.877252812897765	3.87256823279154e-07
Q05016		YMR226C	-0.307224662024307	3.87415613582817e-07
P11792	SCH9	YHR205W	0.312727702035982	3.93777408624874e-07
P39730	FUN12	YAL035W	0.251956475613405	4.10144628513963e-07
P38853	KEL1	YHR158C	0.324090911613467	4.27859964927959e-07
P38816	TRR2	YHR106W	-0.434712440929932	4.37064250542623e-07
P36124	SET3	YKR029C	0.348728601470853	4.43899009028951e-07
P36006	MYO3	YKL129C	0.284233350420113	4.44965775516331e-07
P32473	PDB1	YBR221C	-0.348257242907398	4.48234943347257e-07
P38115	ARA1	YBR149W	0.238177002698894	4.7245710416472e-07
P50875	SPT20	YOL148C	0.803848705043535	4.77802499130735e-07
P0CX52;P0CX51	NA	NA	-0.224477796485068	5.03492279366219e-07
Q12405	LPX1	YOR084W	-0.98854406986154	5.0510923353567e-07
P39954	SAH1	YER043C	-0.322204566872074	5.10337226595292e-07
P53753	DSE4	YNR067C	0.578267042938322	5.23612349473525e-07
P33315	TKL2	YBR117C	-0.732360322478296	5.27802615060803e-07
P53839	GOR1	YNL274C	0.313152124343102	5.35394878253021e-07
P10963	PCK1	YKR097W	-0.426127034525368	5.36834249466773e-07
P16387	PDA1	YER178W	-0.286475922012979	5.44075117355337e-07
P36165	TGL4	YKR089C	0.528276398909952	5.49415920336896e-07
Q02875	SYH1	YPL105C	0.228097853105467	5.74894341414134e-07
Q08968	FMP40	YPL222W	-0.470271857670767	5.838916596344e-07
P36049	EBP2	YKL172W	0.221505227634687	5.98773462796617e-07
Q05979	BNA5	YLR231C	-0.521985016315988	6.14824732217841e-07
P47037	SMC3	YJL074C	0.329215421076341	6.21426097648495e-07
P12962	CAF20	YOR276W	-0.430535986819649	6.27671295194358e-07
P32288	GLN1	YPR035W	-0.659837448820777	6.54406643627951e-07
P38892	CRG1	YHR209W	0.956816737895906	6.63248782488334e-07
P32798	COT1	YOR316C	-0.74554483216906	6.67751690033281e-07
P32643	TMT1	YER175C	-0.538667814400394	6.69278350911339e-07
Q05031	DFG5	YMR238W	0.376556953695729	6.71034491721336e-07
Q04409	EMI2	YDR516C	0.456090362654528	6.82517195914571e-07
P13856	RSR1	YGR152C	0.421639617124239	6.99390000540254e-07
P39004;P39003	NA	NA	1.8246337677644	7.02104851307877e-07
P07342	ILV2	YMR108W	-0.676932411949355	7.53155535666113e-07
P22082	SNF2	YOR290C	0.521339014066225	7.84612083149926e-07
P30665	MCM4	YPR019W	0.414844601418068	8.25217506377833e-07
P07806	VAS1	YGR094W	-0.218089966067975	8.33596624904596e-07
P43597		YFR016C	0.240615800880157	8.46946550214092e-07
Q12382	DGK1	YOR311C	0.617756829397866	8.61517781477285e-07
P10664	RPL4A	YBR031W	-0.217652167398448	8.73194078448305e-07
P27796	POT1	YIL160C	-0.978808534075775	9.05123573439152e-07
P39106	MNN1	YER001W	-0.531683173813896	9.17955010564565e-07
Q03533	TDA1	YMR291W	0.473301798897484	9.47252991305715e-07
P53128	MET13	YGL125W	-0.568476229891772	9.47374543885508e-07
P05748	RPL15A	YLR029C	-0.244225028620257	9.5426648262903e-07
Q99258	RIB3	YDR487C	-0.305843678796023	9.6891956758426e-07
P32316	ACH1	YBL015W	-0.449458031948854	9.78465070138645e-07
P53199	ERG26	YGL001C	-0.264934301768243	1.00252619333001e-06
P06105	SCP160	YJL080C	-0.228916900824906	1.02445385362971e-06
P43596	IOC3	YFR013W	0.300023447380912	1.02668184397058e-06
P40168		YNL195C	-0.870951218994211	1.03818889624326e-06
P43588	RPN11	YFR004W	-0.282815791452389	1.0777371658148e-06
Q06505	SPN1	YPR133C	0.230554222195853	1.08351665116364e-06
Q04338	VTI1	YMR197C	0.56539561863174	1.09901144766458e-06
P40360	ARG2	YJL071W	-0.390364543237162	1.11203068399161e-06
P53250	TWF1	YGR080W	0.231219893446124	1.12309114891882e-06
Q03735	NAB6	YML117W	0.391326145174109	1.13010856121977e-06
Q05015	FSH2	YMR222C	-0.260152518421986	1.13349371941642e-06
P32333	MOT1	YPL082C	-0.475170721852399	1.13388986091757e-06
Q12034	SLF1	YDR515W	-0.345200553584533	1.14197330753161e-06
Q01939	RPT6	YGL048C	-0.275102502721118	1.24052041981804e-06
P36036	YRA2	YKL214C	-0.247744262215733	1.25157684837211e-06
P38239		YBR062C	0.497722822891456	1.25491060030142e-06
P49626	RPL4B	YDR012W	-0.363510389517788	1.2622506519753e-06
P39081	PCF11	YDR228C	0.333238696053403	1.29792426300592e-06
P10869	HOM3	YER052C	-0.521773266854105	1.30144035915724e-06
Q12277	RRP42	YDL111C	-0.222172208865999	1.3179805528219e-06
Q02754		YPL067C	-0.396675790651173	1.31800743177212e-06
P38825	TOM71	YHR117W	-0.257068672354034	1.33155255454338e-06
Q12168	ACF2	YLR144C	0.535300633686035	1.35832630273721e-06
P16861	PFK1	YGR240C	-0.291759085898349	1.36531564450765e-06
P26785	RPL16B	YNL069C	-0.190978086542756	1.36829863510172e-06
Q12469	SKM1	YOL113W	1.22178723655651	1.38721573662531e-06
Q05533	INM2	YDR287W	0.381913536327243	1.39159670492434e-06
P41057	RPS29A	YLR388W	-0.362738695140752	1.40191619080747e-06
P15454	GUK1	YDR454C	-0.284331656566788	1.40547613294396e-06
P26793	RAD27	YKL113C	0.284146244710154	1.41914991238648e-06
P33330	SER1	YOR184W	-0.368249278929309	1.44078581016926e-06
Q3E833	PCC1	YKR095W-A	-0.221007546870961	1.44262778172449e-06
P08679	CIT2	YCR005C	-0.996231401393462	1.49229133868274e-06
P09938	RNR2	YJL026W	0.468655839965223	1.49419167682253e-06
Q12386	ARP8	YOR141C	0.324022530580347	1.51735073486932e-06
P38861	NMD3	YHR170W	-0.260333285800606	1.51771394732695e-06
P41277	GPP1	YIL053W	-1.12486630514774	1.54908340665607e-06
P38636	ATX1	YNL259C	-0.468421571550946	1.60887692011645e-06
P29465	CHS3	YBR023C	0.44178113884805	1.60963746433879e-06
P14843	ARO3	YDR035W	-0.404981330550338	1.64645668187955e-06
Q02326	RPL6A	YML073C	-0.278385076329826	1.64828267660372e-06
Q04458	HFD1	YMR110C	0.342661784650716	1.65281251870055e-06
P39113	CAT8	YMR280C	0.334308467125044	1.66153955708345e-06
P28321	YJU3	YKL094W	-0.319627328296601	1.76136877933883e-06
P25719	CPR3	YML078W	-0.247673776684252	1.76339310514812e-06
Q02884	ELP4	YPL101W	-0.401332864311001	1.80531579187642e-06
Q12154	GET3	YDL100C	-0.261490398368679	1.82556660225049e-06
P47018	MTC1	YJL123C	0.230083228746594	1.82578470475544e-06
P17255	VMA1	YDL185W	-0.300628092452435	1.83537542100091e-06
P35206	CSG2	YBR036C	0.645638636491377	1.90691627621675e-06
P0CX50;P0CX49	NA	NA	-0.220033601670362	1.9525627069782e-06
P33892	GCN1	YGL195W	-0.266046046397769	1.97591832590437e-06
P09950	HEM1	YDR232W	-0.56880789398646	1.98642883687307e-06
P33202	UFD4	YKL010C	0.416488993117927	2.01269052867047e-06
P27614	CPS1	YJL172W	-0.354554663598631	2.04544595958958e-06
Q12156	AIM7	YDR063W	-0.425441504197348	2.05232241087369e-06
P37291	SHM2	YLR058C	0.672703788808857	2.07221435680156e-06
Q08959	PGC1	YPL206C	0.299419232651896	2.26565012730203e-06
P54885	PRO2	YOR323C	-0.182131782652707	2.36852402000355e-06
P53860	PDR16	YNL231C	-0.391690900486896	2.37289291684402e-06
P47170	IML1	YJR138W	-0.75891511286591	2.38841604850219e-06
P53090	ARO8	YGL202W	-0.379110569162691	2.39058799076103e-06
P36041	EAP1	YKL204W	0.350958340932554	2.43190413219768e-06
P36114		YKR018C	-0.215994898546992	2.44702674140838e-06
Q12680	GLT1	YDL171C	-0.66073854488705	2.48492589248306e-06
P53221;P05743	NA	NA	-0.217030913708676	2.49214673277286e-06
P37293	NAT2	YGR147C	-0.301758320177036	2.50476624087492e-06
P39998	EDC3	YEL015W	0.269513120904428	2.55892527514254e-06
P40506	CAB2	YIL083C	-0.244747193222224	2.60498740247193e-06
P33297	RPT5	YOR117W	-0.265570873719135	2.61396615228682e-06
P38986	ASP1	YDR321W	-0.287449644696409	2.61479144704851e-06
P43682	SFT1	YKL006C-A	0.312354588020707	2.61868138390187e-06
P43613	ERJ5	YFR041C	0.304206637814207	2.67880257345313e-06
P29478	SEC65	YML105C	0.239797490542674	2.69588760704235e-06
P04147	PAB1	YER165W	-0.301090432650106	2.77237165405326e-06
P40078	NSA2	YER126C	0.688889666484584	2.84945356024186e-06
P14907	NSP1	YJL041W	0.29498732169052	2.96979302074983e-06
P40053	AIM9	YER080W	-0.252380589566684	3.00654288245202e-06
Q08972	NEW1	YPL226W	0.182122548545824	3.03211853706865e-06
P05740	RPL17A	YKL180W	-0.294405428548487	3.08559213020341e-06
Q92316	OST5	YGL226C-A	-0.349724551763149	3.08957101462549e-06
P05755	RPS9B	YBR189W	-0.196437362040616	3.31516947485016e-06
P39540	ELO1	YJL196C	-0.552096727424146	3.31782694123924e-06
P53083	MDM34	YGL219C	0.77589033262522	3.4708019950291e-06
P38321		YBR225W	0.22879007607289	3.57676467149719e-06
Q12329	HSP42	YDR171W	0.329587125866901	3.595199262794e-06
Q06340	ESC2	YDR363W	0.604617318350071	3.70932131792789e-06
P32854	PEP12	YOR036W	0.413326468743968	3.71045590860585e-06
P14065	GCY1	YOR120W	0.619323923257991	3.72129903683441e-06
P07275	PUT2	YHR037W	-0.230829686193367	3.7355354683077e-06
P26321	RPL5	YPL131W	-0.233128092826377	3.79463948384894e-06
P06838	RAD10	YML095C	0.326965297679141	3.86430026641494e-06
P25087	ERG6	YML008C	0.402119646016285	3.91614177960053e-06
Q12030	TAF10	YDR167W	0.295893714505535	3.94516188604543e-06
P53899	CUZ1	YNL155W	-0.761873756067921	4.02322421066228e-06
Q08723	RPN8	YOR261C	-0.206773908800699	4.05756398406381e-06
Q86ZR7		YKL033W-A	-0.413102697695624	4.27547779624071e-06
P06704	CDC31	YOR257W	0.361826702996037	4.3372839113019e-06
P25694	CDC48	YDL126C	-0.204447480131115	4.42837098430209e-06
P53844	PDR17	YNL264C	-0.296011802723587	4.43970560416681e-06
P07262	GDH1	YOR375C	-0.858938621758778	4.54934959005732e-06
P40548	SNL1	YIL016W	-0.294566419392119	4.55175293917794e-06
Q01976	YSA1	YBR111C	-0.269892108000928	4.55344962564934e-06
P32345	PPH3	YDR075W	0.408712675473527	4.56133980482294e-06
P53885	MDG1	YNL173C	0.418009725527622	4.72662010020593e-06
P32909	SMY2	YBR172C	0.434485155223012	4.73395428249557e-06
Q06179	FMP27	YLR454W	-0.23132699566948	4.81528921602547e-06
Q3E7B7		YDL085C-A	-0.579984826244477	4.84591560132428e-06
P38331		YBR242W	0.6513629347793	4.88840069561975e-06
P53200	EFM5	YGR001C	-0.341838967401912	4.90434062988377e-06
P43567	AGX1	YFL030W	-0.41098013965491	4.90451257130811e-06
P05737	RPL7A	YGL076C	-0.225455088665459	5.09570748673692e-06
P31378	NTG1	YAL015C	-0.528890891628386	5.13465154638666e-06
P18851	STE4	YOR212W	0.44337565673813	5.13697144669721e-06
P53315	SOL4	YGR248W	-0.571321756175401	5.19449920389568e-06
Q06549	CDD1	YLR245C	0.488629200419762	5.20135717718152e-06
P00950	GPM1	YKL152C	-1.11352149515967	5.21844171893239e-06
P38079	YRO2	YBR054W	-0.5036838822246	5.37228159427018e-06
P00560	PGK1	YCR012W	-0.818240664529725	5.39811139000827e-06
Q12207	NCE102	YPR149W	-0.35129093808396	5.42987780130938e-06
P32849	RAD5	YLR032W	0.47158103515056	5.43478517598754e-06
P16862	PFK2	YMR205C	-0.234656223320922	5.58493234962429e-06
P00927	ILV1	YER086W	-0.332763751561401	5.59787861674265e-06
P28708	PRR1	YKL116C	-0.556452988063345	5.69538593378431e-06
P38682	GLO3	YER122C	0.212768156037288	5.78698387545528e-06
P34237	COY1	YKL179C	0.25306358479834	5.88407457320658e-06
P43123	QRI1	YDL103C	0.184315898434019	5.98569821654373e-06
P38151	PBP2	YBR233W	0.374494697796504	6.02411385438294e-06
P25443	RPS2	YGL123W	-0.266539712948131	6.03291176932652e-06
Q04935	COX20	YDR231C	-0.313997045235972	6.03579547217459e-06
P15700	URA6	YKL024C	-0.354829086814515	6.04624098756751e-06
P53327	SLH1	YGR271W	0.271174866427454	6.21518986283182e-06
P38301	GDT1	YBR187W	0.514055296631375	6.33240277248439e-06
Q06408	ARO10	YDR380W	0.855722847943426	6.39478247151415e-06
P14126	RPL3	YOR063W	-0.235690112372392	6.40178810615077e-06
P06785	CDC21	YOR074C	0.235277599150795	6.49772282143552e-06
P38630	RFC1	YOR217W	0.230461031904554	6.64515316914648e-06
P41903	TES1	YJR019C	-0.819833711605781	6.72058259171335e-06
P47122	NPA3	YJR072C	0.252301710332826	6.82151681953204e-06
P50278	SOL1	YNR034W	-0.348412580404737	6.95238472446059e-06
P36010	YNK1	YKL067W	-0.325154527960436	6.96959648579078e-06
P07244	ADE5,7	YGL234W	-0.190255674134889	7.06663155204908e-06
P04050	RPO21	YDL140C	0.26775078545581	7.21967595483172e-06
P36081		YKL077W	0.197183526534296	7.22611501696962e-06
P32353	ERG3	YLR056W	0.460227626338234	7.37755776286007e-06
P53865	CNM67	YNL225C	0.288338482372431	7.39343830169287e-06
Q08023	FMP25	YLR077W	-0.290022777016762	7.47453636224686e-06
P29496	MCM5	YLR274W	0.248144121507117	7.55128294718324e-06
P01120	RAS2	YNL098C	0.348613887691453	7.80595805790418e-06
P49095	GCV2	YMR189W	0.858008646036829	8.02813985148382e-06
P53741	BRE5	YNR051C	-0.322976469653106	8.03070940277413e-06
P26784	RPL16A	YIL133C	-0.269646538291898	8.05009790556359e-06
P40303	PRE6	YOL038W	-0.262160940859083	8.08199686805252e-06
P36080	RRP14	YKL082C	0.268726907893047	8.26846887508238e-06
Q08732	HRK1	YOR267C	-0.206551462355495	8.50294056945214e-06
P21243	SCL1	YGL011C	-0.219150293754854	8.54342320957082e-06
P53326		YGR266W	0.345455772555106	8.66232274735613e-06
P38687	SRP68	YPL243W	0.163875538082117	8.79382236303224e-06
P33441	MFT1	YML062C	0.268765942157291	8.84688431677212e-06
P40051	ICP55	YER078C	-0.406097413135353	8.89410250662603e-06
P00359	TDH3	YGR192C	-0.562386202728522	8.92813520842965e-06
P22202	SSA4	YER103W	0.758934445130503	9.09753368919211e-06
P06197	PIS1	YPR113W	0.54805277602398	9.11455113350775e-06
P20457	PRI2	YKL045W	0.327266634954722	9.32626934298611e-06
Q04033		YDR415C	0.388622043725327	9.42602639065659e-06
P0CX56;P0CX55	NA	NA	-0.192887019553261	9.44481334169042e-06
P38429	SAP30	YMR263W	0.408468594654165	9.48744085388624e-06
P06169	PDC1	YLR044C	-0.268563861904298	9.53662067391948e-06
P32339	HMX1	YLR205C	0.527908121194361	9.57395108733263e-06
P24309	DBR1	YKL149C	-0.496153183707236	9.75888027801836e-06
Q04951	SCW10	YMR305C	0.733619321165186	9.84168538358565e-06
P33442	RPS1A	YLR441C	-0.214683044644023	9.84271423748081e-06
P39926	SSO2	YMR183C	-0.268092678266584	1.04081505338357e-05
P22470	SAN1	YDR143C	0.309144523071673	1.05146270480565e-05
P47045	TIM54	YJL054W	-0.392685759668652	1.05630700441939e-05
P32528	DUR1,2	YBR208C	-0.494407583162026	1.06003055608653e-05
P38219	OLA1	YBR025C	-0.17967393078937	1.08172100135505e-05
Q07508	LUC7	YDL087C	-0.729643951449997	1.14655744645938e-05
P38288	TOS1	YBR162C	0.593682168082864	1.15593371122529e-05
P38758	TDA3	YHR009C	-0.264338610300811	1.15864764176499e-05
P53940	APJ1	YNL077W	0.855277417885237	1.17730399633444e-05
P39939	RPS26B	YER131W	-0.242329252178934	1.18058425201334e-05
P41811	SEC27	YGL137W	0.215605326304299	1.19517418839505e-05
P23724	PRE7	YBL041W	-0.338166959353728	1.23939506199748e-05
P23615	SPT6	YGR116W	0.2071394534719	1.23994858889988e-05
P38715	GRE3	YHR104W	-0.463767456392997	1.27520429385771e-05
Q03434;Q03612;Q12273;Q12414;P0C2I5;P47098;P0C2I7;P0C2I3;Q12141;P0C2I6;P0C2J1;O13527	NA	NA	0.432062486611713	1.28993261117432e-05
P00546	CDC28	YBR160W	0.222588155439908	1.29825095102838e-05
P40484	MOB1	YIL106W	0.393212529965233	1.31429905534059e-05
P34220		YBL055C	0.422628499435934	1.32073411871408e-05
Q02887	ATG21	YPL100W	0.215605576826789	1.32557824755061e-05
P41800	MMM1	YLL006W	0.330741193948567	1.34618389871976e-05
Q12074	SPE3	YPR069C	-0.20841779290442	1.34822796577951e-05
P47008	SFH5	YJL145W	-0.278652562722417	1.3559084899435e-05
P0CX54;P0CX53	NA	NA	-0.188097969235589	1.35755135998327e-05
P13382	POL1	YNL102W	0.247521789417981	1.36659946033976e-05
P0CX46;P0CX45	NA	NA	-0.195734956533482	1.43849213429492e-05
Q03148	SNZ1	YMR096W	0.942292852711937	1.44899281372362e-05
Q04264	PDS5	YMR076C	0.217064098796317	1.44975438613662e-05
P53297	PBP1	YGR178C	-0.21231163003452	1.45665637205881e-05
P11745	RNA1	YMR235C	-0.177669402674962	1.46909405720816e-05
P38691	KSP1	YHR082C	0.433794290120296	1.48361626554035e-05
P18899	DDR48	YMR173W	-0.537776559549449	1.50538774494935e-05
P41805	RPL10	YLR075W	-0.218165321118164	1.50680984997376e-05
Q04066	BNA7	YDR428C	-0.248290584695614	1.55880818562253e-05
P39079	CCT6	YDR188W	-0.159367577278946	1.57158384399883e-05
P38915	SPT8	YLR055C	-0.31178302580166	1.57395303339222e-05
Q03559		YMR295C	0.415905306768288	1.57726727463037e-05
Q02776	TIM50	YPL063W	-0.173701884196028	1.57844899641677e-05
P38314	SDS24	YBR214W	0.365426843804141	1.58660417740997e-05
P18562	FUR1	YHR128W	-0.366900149079807	1.64215821934462e-05
P36035	JEN1	YKL217W	1.18570598993271	1.68113793535485e-05
P47075	VTC4	YJL012C	0.211753232202547	1.68340311864173e-05
P36027	MID2	YLR332W	0.538297868828993	1.6867288081987e-05
Q12408	NPC2	YDL046W	0.285229139112577	1.69910991273335e-05
P47177		YJR149W	-0.55688980040647	1.71999069884687e-05
P07264	LEU1	YGL009C	-1.41086618648185	1.73206724767782e-05
Q07896	NOC3	YLR002C	-0.219899655765612	1.7485292788387e-05
Q12122	LYS21	YDL131W	0.287416702944125	1.75922730763547e-05
P40516	EFM4	YIL064W	-0.313421880154912	1.77136768005032e-05
Q03973	HMO1	YDR174W	-0.198425905562377	1.7783938272376e-05
P28789	HEM3	YDL205C	-0.309616209977939	1.8039927230452e-05
P41921	GLR1	YPL091W	0.341828172622638	1.81292280507704e-05
P0CX24;P0CX23	NA	NA	-0.216903237961219	1.81647256997228e-05
P32591	SWI3	YJL176C	0.203547897313314	1.81931042242558e-05
Q3E757;P0C0W9	NA	NA	-0.238052952427768	1.85463437530707e-05
P51401	RPL9B	YNL067W	-0.222511439446315	1.87259857004923e-05
Q05543	RTT103	YDR289C	0.312356960746623	1.87430694337876e-05
P43574	GAT1	YFL021W	-0.514200099694548	1.88148773452549e-05
P42826	XKS1	YGR194C	-0.194614606973783	1.89032518149574e-05
P53254	UTP22	YGR090W	0.255367314685664	1.95708575139468e-05
P52593	NUP188	YML103C	0.275788289817619	1.98225045039028e-05
P16451	PDX1	YGR193C	0.249248553240445	2.01515420012183e-05
P15891	ABP1	YCR088W	0.214292293906109	2.05020172600075e-05
Q12035	FCF2	YLR051C	0.398295526368372	2.05326909706795e-05
P38631	FKS1	YLR342W	0.198266415378068	2.05546000201465e-05
Q06406	LSM6	YDR378C	-0.328056559380702	2.08043558240714e-05
Q08693	TRE2	YOR256C	0.803934034963838	2.08480235037794e-05
P48589	RPS12	YOR369C	-0.252365700411396	2.08808854497927e-05
Q07897	CMS1	YLR003C	-0.277785916732967	2.0921668396721e-05
Q12215	WSC3	YOL105C	-0.606068783266952	2.09267385690305e-05
P53728	CPR8	YNR028W	0.417995237500527	2.09698851956489e-05
P33416	HSP78	YDR258C	-0.255274914874651	2.13626884914678e-05
P38041	BOI1	YBL085W	0.224789029482892	2.14205125816121e-05
P40010	NUG1	YER006W	0.243220979719801	2.14214649159182e-05
P38754	RPL14B	YHL001W	-0.262675317054736	2.14785734345616e-05
P38845	CRP1	YHR146W	0.195797930583097	2.15647134933392e-05
Q06010	STE23	YLR389C	-0.195871698143133	2.22482151045076e-05
Q05580	HEL2	YDR266C	0.2204223178618	2.25213758268657e-05
P28241	IDH2	YOR136W	-0.380416977448181	2.28567710144339e-05
P32795	YME1	YPR024W	-0.250616708038358	2.28710447500729e-05
P34216	EDE1	YBL047C	0.255415562758234	2.30786378789389e-05
P38688	SRP72	YPL210C	0.172463008416678	2.33345293329454e-05
Q12200	NCR1	YPL006W	-0.271581506843663	2.34405863532281e-05
P32657	CHD1	YER164W	0.217181977623891	2.35715843759232e-05
P53192	GET1	YGL020C	0.277562822395936	2.36058794818912e-05
P31380	FUN30	YAL019W	0.298259246100198	2.39033585729854e-05
P05739	RPL6B	YLR448W	-0.252558930831047	2.40014404214667e-05
Q3E6R5		YDR381C-A	-0.309851665349782	2.43130829000847e-05
P47818	CCC1	YLR220W	0.27651323002361	2.53164589258223e-05
P35180	TOM20	YGR082W	-0.37348841219363	2.54359393158087e-05
P00942	TPI1	YDR050C	-0.740229505841405	2.59400526559124e-05
P38295	EHT1	YBR177C	-0.281251472732755	2.64913219804913e-05
P0C2H9	RPL31B	YLR406C	-0.198871627080969	2.65836676814588e-05
P07285	TRP4	YDR354W	-0.355516844751534	2.72620763391722e-05
P38249	RPG1	YBR079C	0.150108893350573	2.73501479614988e-05
P40024	ARB1	YER036C	-0.319657278958235	2.75038152849855e-05
Q06668	OMS1	YDR316W	-0.207392973406428	2.76559266846138e-05
Q12029	FSF1	YOR271C	-0.296721446967091	2.84462799639023e-05
P37302	APE3	YBR286W	0.279970679632726	2.90299501025182e-05
Q05998;Q08579	NA	NA	0.82509399652217	2.9120942666289e-05
P30657	PRE4	YFR050C	-0.344399849946747	2.96189102661148e-05
Q08923	CTI6	YPL181W	0.221410111174009	3.0147551214016e-05
P32474	EUG1	YDR518W	0.25012387342705	3.05397171025807e-05
P47154	STE24	YJR117W	-0.23524595451979	3.18995784904667e-05
P32579	SUA5	YGL169W	-0.290231057414399	3.19355539342795e-05
P32896	PDC2	YDR081C	0.299993489307287	3.20515871079875e-05
P40961	PHB1	YGR132C	-0.200563202066796	3.21178133803439e-05
P53960		YNL040W	-0.345501844916672	3.23717959029496e-05
Q06892	POS5	YPL188W	0.297880876637294	3.24583789187165e-05
P04456	RPL25	YOL127W	-0.177495621555543	3.26024389785761e-05
P35999	OCT1	YKL134C	-0.358003701248627	3.28600331317176e-05
P40580	IRC24	YIR036C	-0.189278300552644	3.32134059627286e-05
Q99369	FSH3	YOR280C	-0.192640862831155	3.32928317356503e-05
P32569	SRB4	YER022W	0.228542643739782	3.42124065324839e-05
P18852	STE18	YJR086W	0.438866142162576	3.43758121062248e-05
P33299	RPT1	YKL145W	-0.220265932332744	3.45136974837216e-05
P38710	INM1	YHR046C	-0.289445367186477	3.46794452402666e-05
Q12166	LEU9	YOR108W	-0.527842525642221	3.49455578373408e-05
P40055	UTP7	YER082C	0.165376601176828	3.51546824760917e-05
Q02969	PEX25	YPL112C	-0.268926243505188	3.53170776445504e-05
P07251	ATP1	YBL099W	-0.236176585018356	3.54399868310692e-05
P40893	REE1	YJL217W	-0.567406515854451	3.55332684167876e-05
Q12068	GRE2	YOL151W	-0.626986260733364	3.59505501089246e-05
P40059	DOT6	YER088C	0.47930807307319	3.64125631586912e-05
P24583	PKC1	YBL105C	0.151235608595361	3.64137289483216e-05
P48445	BPL1	YDL141W	-0.262605267846268	3.64605188720325e-05
P32476	ERG1	YGR175C	0.35196222552824	3.66010654828618e-05
P15180	KRS1	YDR037W	-0.310570445673768	3.66414919995251e-05
P32892	DRS1	YLL008W	0.27712158385609	3.68451580542056e-05
P10614	ERG11	YHR007C	0.355377052351027	3.7616842163881e-05
P11914	MAS2	YHR024C	-0.262444375201259	3.79381866797108e-05
P32565	RPN2	YIL075C	-0.228239908921324	3.82366581388965e-05
Q03629		YML079W	-0.280623244889405	3.85031387148986e-05
P49573	CTR1	YPR124W	-0.706673468267731	3.85626278982626e-05
P43621	RET2	YFR051C	0.162680240060293	3.87527500431513e-05
Q08930		YPL191C	-0.535795088147403	3.88174126584888e-05
P49334	TOM22	YNL131W	-0.199719032370275	3.88865351781421e-05
P53691	CPR6	YLR216C	0.239348186764129	3.90693126683082e-05
Q03219		YMR178W	0.192690119748438	3.94741927532892e-05
P36141	FMP46	YKR049C	0.344585188801794	3.95746378911019e-05
Q03691	ROT1	YMR200W	0.34690425949524	4.03680653034441e-05
Q04471		YMR114C	0.225793677546317	4.07924006678838e-05
P38088	GRS1	YBR121C	-0.147886203992293	4.11403436658258e-05
P0CX85;P0CX84	NA	NA	-0.263990857346649	4.12009998645069e-05
Q06497	ANT1	YPR128C	-0.34693814014001	4.16330998858231e-05
Q05812	MSC3	YLR219W	0.205395540637564	4.17033377028801e-05
P30952	MLS1	YNL117W	-0.500697878909502	4.2223932274769e-05
P38701	RPS20	YHL015W	-0.207276700425208	4.22811521573624e-05
P60010	ACT1	YFL039C	-0.273987237181885	4.22992851151032e-05
P38260	FES1	YBR101C	0.38290173083174	4.24257645443587e-05
Q03707	SRC1	YML034W	0.179669747014998	4.25896493133346e-05
P53724	MRPL50	YNR022C	-0.282383065863492	4.27650620732628e-05
P00330	ADH1	YOL086C	-0.806268784018123	4.3222377902092e-05
P37254	ABZ1	YNR033W	-0.205270640755106	4.36787159420134e-05
Q12513	TMA17	YDL110C	0.440869003987316	4.37449503085782e-05
P38061	RPL32	YBL092W	-0.232162300349778	4.38430212465731e-05
P39987	ECM10	YEL030W	0.557236738659565	4.38628227236163e-05
Q06132	SGD1	YLR336C	0.254243971212109	4.40365548642469e-05
Q3E764	TMA7	YLR262C-A	-0.315080108177813	4.43519620483397e-05
P04449	RPL24A	YGL031C	-0.345050018150882	4.45888646533601e-05
Q8J0M4		YCL012C	0.386418008261135	4.47996597748558e-05
Q08818	MSC6	YOR354C	-0.290110404067608	4.48385128001076e-05
Q03558	OYE2	YHR179W	-0.381966484940925	4.4975604175437e-05
P29029	CTS1	YLR286C	0.661725007131945	4.77390452724078e-05
P32380	SPC110	YDR356W	0.292511085349535	4.79990110485588e-05
Q3E792;P0C0T4	NA	NA	-0.173628162212626	4.86511400414739e-05
P43593	UBP6	YFR010W	0.157065459574042	4.91512825089597e-05
P46670	CIN2	YPL241C	-0.263590846872372	4.97079168177187e-05
P48412	UPF3	YGR072W	0.200232330975393	5.00525196787925e-05
Q12447	PAA1	YDR071C	-0.187894720734331	5.00903919034312e-05
Q12246	LCB4	YOR171C	0.228847939419683	5.03464167114594e-05
P36135	UTH1	YKR042W	0.639264249932857	5.12843434689548e-05
P53082	FRA2	YGL220W	-0.360442186326338	5.14465367715668e-05
P40986	CDC1	YDR182W	0.208809011277594	5.1647140631472e-05
P15108	HSC82	YMR186W	0.180204586385468	5.18386323571745e-05
P36156	ECM4	YKR076W	-0.268546497755999	5.44119241456912e-05
P40327	RPT2	YDL007W	-0.146888082574812	5.465254819064e-05
Q04336		YMR196W	0.299817157883108	5.53392077655559e-05
P35189	TAF14	YPL129W	0.17863893281131	5.59610215417606e-05
P32558	SPT16	YGL207W	0.218866836351097	5.62625258285711e-05
P38886	RPN10	YHR200W	-0.306071108467549	5.63730993043616e-05
P38773;P38774	NA	NA	0.328634771351169	5.64642994312796e-05
P25576	POF1	YCL047C	-0.429930697574306	5.73170986566048e-05
P40096	BUR6	YER159C	0.360487740085183	5.76637533649852e-05
P39742	SEC72	YLR292C	0.18610449580034	5.77637363398682e-05
P36015	YKT6	YKL196C	-0.17354890305678	6.25146303126655e-05
P21242	PRE10	YOR362C	-0.176154464875065	6.27843813949376e-05
P32773	TOA1	YOR194C	0.24594825497541	6.30576847307517e-05
P0CX83;P0CX82	NA	NA	-0.222091559606238	6.35104336520424e-05
Q12208	USB1	YLR132C	-0.334191615138726	6.37294110205299e-05
Q03677	ADI1	YMR009W	0.223861609076778	6.40337491817678e-05
P48415	SEC16	YPL085W	0.200299839059259	6.58736010442969e-05
P36166	PXL1	YKR090W	0.249547991860151	6.62491730181742e-05
Q07457	BRE1	YDL074C	0.141131690978369	6.64552458367094e-05
P53086	KIP3	YGL216W	0.544903916153032	6.6644741677053e-05
P38182	ATG8	YBL078C	0.507188688145927	6.67237020478309e-05
P32486	KRE6	YPR159W	0.276624668510085	6.72933073415343e-05
P47119	HAM1	YJR069C	-0.253208518447469	6.78852066252015e-05
O14455	RPL36B	YPL249C-A	-0.221335646562473	6.88811545077736e-05
P32332	OAC1	YKL120W	-0.871639946111493	6.92828523827938e-05
P32775	GLC3	YEL011W	0.256078655929112	6.95460421648672e-05
P23201	SPA2	YLL021W	0.272681233350625	7.03425084818012e-05
P20051	URA4	YLR420W	0.277588113096844	7.06505791998345e-05
P24031;P00635	NA	NA	0.959524729442734	7.07555808755962e-05
P47143	ADO1	YJR105W	-0.293093914812815	7.15345391537674e-05
Q07657	SHS1	YDL225W	0.174230616441129	7.22012998133606e-05
P48353	HLJ1	YMR161W	0.460931483100428	7.26857911917972e-05
P43535	GCN20	YFR009W	-0.155274732980814	7.28030447250857e-05
Q12191	BUG1	YDL099W	0.225437934004386	7.28636044506597e-05
Q12019	MDN1	YLR106C	-0.196685084694295	7.36696546133157e-05
P38011	ASC1	YMR116C	-0.174723627965086	7.39399691864533e-05
P15442	GCN2	YDR283C	-0.259527369901082	7.4770660924828e-05
Q12377	RPN6	YDL097C	-0.284504111439695	7.49854604621371e-05
P48236		YGR149W	0.359636535301618	7.55471768868995e-05
P45818	ROK1	YGL171W	0.258668524379466	7.68143058613953e-05
P07560	SEC4	YFL005W	-0.168578144701424	7.90735082234153e-05
P00549	CDC19	YAL038W	-0.526788501685413	7.9341046128382e-05
P06779	RAD7	YJR052W	0.283433935129622	7.93433113152976e-05
P24280	SEC14	YMR079W	0.194357202492373	7.97136528634191e-05
P18239	PET9	YBL030C	-0.3369128201387	7.99368585891869e-05
P15703	BGL2	YGR282C	0.631556892489051	8.04517225590811e-05
Q05905	HRI1	YLR301W	-0.209280055746341	8.04565482446736e-05
P53969	SAM50	YNL026W	-0.203894342304284	8.11907911772931e-05
P00924	ENO1	YGR254W	-0.761792423183923	8.16295425288171e-05
P32805	FZF1	YGL254W	-0.751138253470302	8.20270861746995e-05
Q06142	KAP95	YLR347C	0.147641206866563	8.29718942243043e-05
P38085	TAT1	YBR069C	-0.410127070729338	8.31168844581277e-05
P31111	ZIP1	YDR285W	-0.697292453320639	8.36894333376548e-05
Q00873	CYT2	YKL087C	-0.313557619431176	8.47326766568024e-05
P53738	TRM112	YNR046W	-0.162052468932348	8.64464159389376e-05
P40825	ALA1	YOR335C	-0.151164127087171	8.67909199315744e-05
P10962	MAK16	YAL025C	0.288935955280962	8.71618137712682e-05
P0CX30;P0CX29	NA	NA	-0.204606208338831	8.77292142900787e-05
Q3E705	EFG1	YGR271C-A	0.212808714921248	8.85142039960209e-05
P15380	PUT4	YOR348C	-0.511044311796098	8.98768861108326e-05
P34160	STO1	YMR125W	-0.173690319582622	9.00812172883477e-05
Q04062	RPN9	YDR427W	-0.173505300268182	9.04825152901088e-05
P39009	DUN1	YDL101C	0.298204327973099	9.14415182599808e-05
P40218		YMR147W	0.408818905219135	9.19087406550928e-05
P38084	BAP2	YBR068C	0.385389006035297	9.99402885604559e-05
P43558	OTU1	YFL044C	-0.41584359942475	0.000100374585080451
P07284	SES1	YDR023W	-0.125135654180021	0.000100453223488211
P25339	PUF4	YGL014W	-0.229180270430792	0.000100688870425317
P24482	DPB2	YPR175W	0.317878292232869	0.000101046681907917
P89886	TMA20	YER007C-A	-0.186687395332005	0.000101502245979731
Q12276	HER1	YOR227W	0.268917920922508	0.000102367799641669
P38345	SDH8	YBR269C	-0.479742050054053	0.000103660362261416
Q02979	GDE1	YPL110C	0.396074615647375	0.000104188799820001
Q03834	MSH6	YDR097C	0.303859031443498	0.000104714243190946
P40007	NOP16	YER002W	0.23954834660984	0.000106019519571557
Q08601	MCA1	YOR197W	-0.174705271689302	0.000109374945704844
Q01476	UBP2	YOR124C	-0.186075315608697	0.000110338837704918
P22141	PRE1	YER012W	-0.254163230094413	0.000110963042575371
P0CX36;P0CX35	NA	NA	-0.196266105668144	0.000111078491289677
P09959	SWI6	YLR182W	0.235551786740881	0.00011158904426945
P53743	ESF2	YNR054C	0.230436943319273	0.000112120639116793
Q06103	RPN7	YPR108W	-0.1932119014077	0.000113044000093273
P25372	TRX3	YCR083W	-0.424955022400503	0.000115045466620024
P38777	FSH1	YHR049W	-0.354638836259344	0.000115371299894956
P0CX44;P0CX43	NA	NA	-0.242893884030057	0.000115398693627444
Q3E793		YAL044W-A	-0.285986773899179	0.000115547894611622
P46677	TAF1	YGR274C	0.309340269036884	0.000115913223820709
P00498	HIS1	YER055C	-0.381320928734294	0.000120238424958932
P17076	RPL8A	YHL033C	-0.276009704129201	0.000121060662798286
P38198	STU1	YBL034C	0.391312475746481	0.000121160026406779
P17423	THR1	YHR025W	-0.196024480596567	0.000121406135449927
P38077	ATP3	YBR039W	-0.284062792481269	0.000121903007932535
P38814	SBE22	YHR103W	0.323446214576713	0.000122542920912077
Q04922	MFB1	YDR219C	0.402397528393054	0.000123229317292265
P43617		YFR045W	-0.269860197402117	0.000123650216550163
Q12476	AIR2	YDL175C	0.243263949997388	0.000123711437866781
P38356	BSD2	YBR290W	0.742913963585888	0.000124162892657629
P40362	UTP18	YJL069C	0.242045113805148	0.000124870842433521
P07248	ADR1	YDR216W	-0.347872685050874	0.000125533401018973
P06115	CTT1	YGR088W	0.923022982666954	0.000126920865075228
O13297	CET1	YPL228W	0.176213159862453	0.000129555444702719
P30656	PRE2	YPR103W	-0.232599515018961	0.000133152117052728
Q04373	PUF6	YDR496C	0.21653473511838	0.000133190438668131
P49090	ASN2	YGR124W	-0.20378597339618	0.000133592423738487
P53171	GEP7	YGL057C	-0.354950556457366	0.000139535489259726
Q02725	VTC3	YPL019C	0.206910939388383	0.000141031531241411
P50109	PSP2	YML017W	0.267147526782473	0.000142040423306589
P17629	HPR1	YDR138W	0.152373391588565	0.000142345943857336
P10964	RPA190	YOR341W	-0.146313197039412	0.000142594998769894
P46969	RPE1	YJL121C	-0.225542994415115	0.000144555202803083
Q04053	SNX41	YDR425W	0.308650547474443	0.000144563441491848
P38427	TSL1	YML100W	0.203165001887296	0.000144972188742036
P80428	ARP4	YJL081C	-0.17851587963186	0.000145118483300733
P16622	HEM15	YOR176W	0.237636976132954	0.000145906817258239
P40185	MMF1	YIL051C	0.504958652573709	0.000149792614591452
Q03516	RSN1	YMR266W	0.282749624984774	0.000150308961482616
P40016	RPN3	YER021W	-0.246271656760364	0.000151050821685215
P22517	CMK2	YOL016C	0.205536380022529	0.000151468573558456
P43619	BNA6	YFR047C	-0.33455612021783	0.000151648559216047
P28273	OXP1	YKL215C	-0.155404935964537	0.000153197090957785
P20486	CKS1	YBR135W	-0.223595412656788	0.000153634506905684
P32419	MDH3	YDL078C	-0.208227036399208	0.000156186564848843
Q04233	GIS4	YML006C	0.290999416742082	0.000157782972613747
P35691	TMA19	YKL056C	-0.274367114796892	0.000159448944696218
P25555	GBP2	YCL011C	-0.196796471095194	0.000160093213093208
P00890	CIT1	YNR001C	-0.420563929521627	0.00016072081406922
P32317	AFG1	YEL052W	-0.243316721169609	0.000161432969121403
Q12429	DPH6	YLR143W	0.246599533480518	0.000162155948298698
Q12672	RPL21B	YPL079W	-0.197139452765096	0.000162156342482687
Q12432	EAF3	YPR023C	0.209185989603927	0.000162453621974291
P47029	ALY2	YJL084C	0.318576264499129	0.000165590359769702
P53210		YGR017W	-0.265941788722589	0.000166209307586839
P40207	ERG29	YMR134W	-0.228519842105165	0.000166308507760385
P41835	THI6	YPL214C	0.266860564088731	0.000166570856141443
P43583	BLM10	YFL007W	-0.292939368829977	0.00016777714652232
P25623	SYP1	YCR030C	0.154755349200286	0.000168019796303932
P38293	UMP1	YBR173C	0.545921590691965	0.000169700235527457
P21182	SPE2	YOL052C	-0.239069390267201	0.000169934378453794
P19524	MYO2	YOR326W	-0.14161913030965	0.000170193801389118
Q04969	SPC2	YML055W	-0.273493591651842	0.000171427172973191
P07170	ADK1	YDR226W	-0.377794698878301	0.000172684259501327
P16474	KAR2	YJL034W	0.168244973045656	0.000173631355902983
Q12495	RLF2	YPR018W	0.265408163752987	0.000174553659082585
Q02866	MUK1	YPL070W	0.293034994413546	0.00017460110487772
P49167	RPL38	YLR325C	-0.245414700204403	0.0001764782536365
P40018	SMB1	YER029C	0.171548018713864	0.000177881177088874
Q05788	PNP1	YLR209C	0.196452734539754	0.000181608242095011
P38870		YHR182W	-0.308379163139234	0.000182489704860116
P36168	ESL2	YKR096W	0.207799395980649	0.000182983416995404
P36169	SKG1	YKR100C	0.402418352620778	0.000185771106588053
Q03028	ODC1	YPL134C	-0.289421383086651	0.000185905437959879
P19358	SAM2	YDR502C	-0.306694746401199	0.000186361534383573
P02406	RPL28	YGL103W	-0.242112814646767	0.000186652149928695
Q04991		YMR221C	0.263109146135317	0.000186707906834002
P38996	NAB3	YPL190C	0.23774685067465	0.00018707270808502
P43638	MHP1	YJL042W	-0.163428022852951	0.000187462195332826
P21734	UBC1	YDR177W	0.174954331622288	0.000188629674822587
P39677	MEF2	YJL102W	-0.260260986571385	0.000189292063250202
P25847	MSH2	YOL090W	0.187487528049218	0.000189388255375695
P34162	SRB2	YHR041C	-0.369815761454944	0.000189895571524591
P38129	TAF5	YBR198C	0.175071240173846	0.000192149904303957
P32499	NUP2	YLR335W	0.159470728371463	0.000192472856105058
P38009	ADE17	YMR120C	-0.641696647571301	0.000193851481147468
Q06143	DIC1	YLR348C	0.613272596356552	0.000197164295121213
P38131	KTR4	YBR199W	-0.253411456485058	0.000199792828727882
P53072	TAN1	YGL232W	-0.220609034116201	0.000200466762431479
P43616	DUG1	YFR044C	-0.17669254129413	0.000200568275735235
P39936	TIF4632	YGL049C	0.18099291333931	0.000201918046342022
P53164	NPY1	YGL067W	-0.250479842528875	0.000202083550785654
P46992		YJL171C	0.420699203325391	0.000202505017775609
P53045	ERG25	YGR060W	0.386689238120223	0.00020384754844752
Q06252		YLR179C	0.236326179244152	0.000205095218469101
P47165	XPT1	YJR133W	-0.220941408059961	0.0002056022859392
P23248	RPS1B	YML063W	-0.218548590953002	0.000206310571325812
P47085	MHO1	YJR008W	-0.26062565332041	0.000206474726709165
P27476	NSR1	YGR159C	-0.338257428837554	0.000206596580135827
P53843	IST1	YNL265C	0.218327136787806	0.000206816218516746
P40011		YER010C	-0.175320884291011	0.000207315814008891
Q08421	ETT1	YOR051C	-0.226902105472689	0.000208596537089363
P38323	MCX1	YBR227C	-0.183814310097354	0.000209378693802177
P36101	TCD2	YKL027W	-0.309459726376211	0.000211412008246016
P42938	TDA10	YGR205W	0.280273818684226	0.000214520336391451
P11325	NAM2	YLR382C	-0.330247527375235	0.000214774096991027
Q07824	TPO1	YLL028W	-1.41413907472161	0.000216452792758725
P40212	RPL13B	YMR142C	-0.264112014333996	0.000222576828691678
P53551	HHO1	YPL127C	0.268330945967175	0.000224476937704896
P32263	PRO3	YER023W	-0.187048997152534	0.000225381491608455
P33399	LHP1	YDL051W	-0.234721349379544	0.000228564176213932
Q08225		YOL057W	0.129178213828059	0.000232625773379557
P14742	GFA1	YKL104C	0.279795124356642	0.000235219461648269
P40452	COA1	YIL157C	-0.341080529485225	0.000237760017805469
P32897	TIM23	YNR017W	-0.333048659366646	0.000240006311715399
P46676	SUM1	YDR310C	-0.233491450509103	0.000241776664329008
P33298	RPT3	YDR394W	-0.18820705857685	0.000244757815557463
Q08157		YOL019W	0.668203485619808	0.000246389194553196
P38860	MTG2	YHR168W	-0.349238248034426	0.000247654383156742
P40892		YJL218W	-0.641150086060419	0.000248662266938385
P47096	BNA1	YJR025C	-0.358778872497485	0.000253532878471301
P19657	PMA2	YPL036W	0.770124528521203	0.000254175347981336
P40072	SLX8	YER116C	0.914050705403884	0.000254447819509006
P35844	KES1	YPL145C	-0.172196098526488	0.00025700452280162
P53219	IMO32	YGR031W	-0.1832709424434	0.000259748798475042
Q05892	COQ11	YLR290C	-0.23450619759015	0.000260332014850945
P09734	TUB3	YML124C	-0.25665006500558	0.00026190018485633
P25368	RRP7	YCL031C	0.264622904530608	0.000264230960240419
Q00816	REG1	YDR028C	0.176902941849129	0.000267446445872163
P32457	CDC3	YLR314C	0.151290685101227	0.000268498813410765
P12611	WHI2	YOR043W	0.230127352724498	0.000268680640141556
Q06708	VAC14	YLR386W	0.27624730355593	0.00026947690793322
P38805	RPF1	YHR088W	0.326703920592248	0.000271349754694327
P32628	RAD23	YEL037C	-0.209157617410483	0.000273304978643432
P40036	GIP2	YER054C	0.336132484710333	0.000274518953180596
P30624	FAA1	YOR317W	0.318548982000479	0.000280221067237564
P40341	YTA12	YMR089C	-0.208250132984819	0.000281417510457249
P43560	LAM5	YFL042C	0.481387993430513	0.000283837784768662
P11433	CDC24	YAL041W	0.198954477472707	0.00028588115111121
Q06523		YPR148C	0.211710752179474	0.000289432174875085
P24000	RPL24B	YGR148C	-0.206560528956611	0.000294085542572832
P36047	SDS22	YKL193C	0.177965342477126	0.000294296075511029
Q05050	EIS1	YMR031C	0.195988022077167	0.000295283948246673
P38970	HAL5	YJL165C	0.258844696960505	0.000295526295193897
P12695	LAT1	YNL071W	-0.182231491526856	0.000298165746403314
Q12438	GRX6	YDL010W	0.321238362923971	0.000302128315652063
P40354	NTA1	YJR062C	0.304507327933734	0.000302400527182588
P39929	SNF7	YLR025W	0.302475718114547	0.000302923261820023
P14306	TFS1	YLR178C	0.285965660444838	0.000305907139536821
Q04934	IVY1	YDR229W	0.182380680782067	0.000307935213305032
Q12283	MCT1	YOR221C	0.275430859267555	0.000311453567278003
P38972	ADE6	YGR061C	-0.222980626383013	0.000314091834504927
P27616	ADE1	YAR015W	-0.252934797664263	0.000324886812767904
P53212		YGR021W	-0.276627721235837	0.000325393386419923
Q03667	MIX17	YMR002W	-0.828828546485321	0.000325923823349015
P40364	MPM1	YJL066C	-0.224129865362048	0.000326428965732664
P32771	SFA1	YDL168W	-0.210399413225367	0.000332437780435083
P53968	CRZ1	YNL027W	0.2312082761303	0.000335474179360009
P23776	EXG1	YLR300W	0.614388491427604	0.000337470993110697
P33327	GDH2	YDL215C	0.327333249089488	0.00033984829800121
P43586	LOC1	YFR001W	0.246551458631657	0.000339878699946595
Q12396	EMP46	YLR080W	-0.424806748276879	0.000343445011370865
P40087	DDI1	YER143W	-0.244002483727193	0.000348636616026924
P52490	UBC13	YDR092W	-0.355535433190198	0.000349804498609198
P54784	ORC1	YML065W	0.326157791952919	0.000350892706101903
P21576	VPS1	YKR001C	0.160282478574533	0.00035993445873569
P47095	MDE1	YJR024C	-0.272885590369008	0.000363225889960863
P34761	WHI3	YNL197C	0.21404761618091	0.000368132146576937
P07273	DST1	YGL043W	0.12873711848373	0.000369996913010687
Q99321	DDP1	YOR163W	-0.167678999133731	0.000375763528239897
P05738	RPL9A	YGL147C	-0.411261156970458	0.000378944988379614
P28263	UBC8	YEL012W	0.302597554466534	0.00038384248733365
P40106	GPP2	YER062C	-0.594588561990001	0.000384143665955979
P53230	TAM41	YGR046W	0.425618149301732	0.000384474263645391
P32461	DPH2	YKL191W	-0.221724285191552	0.000393221328016324
Q04697	GSF2	YML048W	0.245154475642085	0.000402633727344689
P25379	CHA1	YCL064C	1.77142791092412	0.000404186062847278
Q08952	OXR1	YPL196W	0.216424985185633	0.00040431111549577
Q03529	SCS7	YMR272C	-0.337524056524995	0.000407360205977272
P35723	YET1	YKL065C	0.318352127284154	0.000408060644448645
P43612	SAP155	YFR040W	0.187806186386553	0.0004106952979639
Q12387	MDM20	YOL076W	0.224665367401382	0.000414640617329118
P40493	BMT5	YIL096C	-0.372131389210493	0.0004242811172232
Q04178	HPT1	YDR399W	-0.460080778077877	0.000426795541141972
P25046	ROX3	YBL093C	0.297902796062123	0.000429054174126714
Q04472	MGR3	YMR115W	-0.217182885617742	0.000433486007464758
Q3E830	EGO2	YCR075W-A	0.209549645032528	0.000433831124229797
P53158	KXD1	YGL079W	-0.288577833605896	0.000442628550374474
Q06580	MLC2	YPR188C	0.456988704363894	0.000452820378991853
P38764	RPN1	YHR027C	-0.15387559623235	0.00045306041047649
P38121	POL12	YBL035C	0.279703450429544	0.000454605945611817
P38791	DYS1	YHR068W	-0.180106101671832	0.00045721593435053
P28495	CAP1	YKL007W	0.140323726736703	0.000460826824238175
P42942		YGR210C	-0.294134769560458	0.000468247338571449
P38342	TSC10	YBR265W	0.310575180905005	0.000469187713163918
P53172	SDS23	YGL056C	0.173509952466002	0.000470067394836379
P38068	GRX7	YBR014C	0.225605423695111	0.00047424470999338
P38885	AIM46	YHR199C	-0.326620315647816	0.00047852366213749
P05756	RPS13	YDR064W	-0.198967827684324	0.000478675264289509
Q12404	MPD1	YOR288C	0.348060567151926	0.000479815422298581
Q08193	GAS5	YOL030W	0.28142114850171	0.000482578336757022
P38335	MTC4	YBR255W	0.30236675255548	0.000483787271846045
P51402	RPL37B	YDR500C	-0.244693309863219	0.000484723430051176
P24783	DBP2	YNL112W	-0.247861123014307	0.000489440752852445
P39938	RPS26A	YGL189C	-0.213694386285468	0.000493714073827919
P26783	RPS5	YJR123W	-0.169546238735986	0.000499199007873737
P22211	NPR1	YNL183C	-0.204729506167062	0.000502564846044046
Q12136	SAS10	YDL153C	0.162334375943662	0.000502906710651965
Q07951	IRC25	YLR021W	-0.204794331221333	0.000514787414351927
P07267	PEP4	YPL154C	-0.20928760825608	0.000523706219881566
P47044		YJL055W	-0.262680051070717	0.000534917994308616
P31539	HSP104	YLL026W	0.174701558241701	0.000535330510381489
P50107	GLO1	YML004C	0.209252429112809	0.000537903054588566
P49166	RPL37A	YLR185W	-0.284994473272196	0.000540606340795786
P38711;P35997	NA	NA	-0.18802474391671	0.000540901976740826
P05749	RPL22A	YLR061W	-0.205163480766601	0.000543742280065573
P16603	NCP1	YHR042W	-0.18503640303442	0.000543965212656112
Q01662	MAP1	YLR244C	0.226344285846515	0.0005485476638697
P48526	ISM1	YPL040C	-0.201081361424112	0.000550653462958203
P53973	HDA1	YNL021W	0.161189579232097	0.000552214096655532
P35732	DEF1	YKL054C	-0.219771846209994	0.000554299227139628
P53043	PPT1	YGR123C	-0.159990589410292	0.000563526039638592
P39685	POM152	YMR129W	-0.123603471405765	0.000566463744332433
P40533	TED1	YIL039W	-0.135309473396919	0.000569018887448022
P00817	IPP1	YBR011C	-0.176685211892476	0.000569779914084572
P38144	ISW1	YBR245C	0.160022079602872	0.000572467460262684
P07278	BCY1	YIL033C	0.142260874309791	0.00057483997821581
P39969	BOI2	YER114C	0.191838439720321	0.000583399101610132
P46675	STU2	YLR045C	0.225116397370414	0.000584130125625077
P42842	EMW1	YNL313C	0.184505807272295	0.00058595287498394
P27705	MIG1	YGL035C	0.458782352369642	0.000586760138069405
P26570	PPZ1	YML016C	0.239433690300526	0.000589313742255195
Q3E756		YBL029C-A	-0.231844126189706	0.000591519188021205
Q05946	UTP13	YLR222C	0.171177892882433	0.000595944709624462
P38719	DBP8	YHR169W	0.188082984109034	0.000601680711064512
P38911	FPR3	YML074C	0.17614808967684	0.000602422919230502
P28496	LAC1	YKL008C	0.356164783076551	0.000611109677615891
P40545	HIS6	YIL020C	-0.325006628591055	0.000614778444366306
Q12000	TMA46	YOR091W	0.148258207983776	0.000625138108020262
P53628	SNF12	YNR023W	0.211345663412832	0.000633202819099542
Q12345	IES3	YLR052W	0.40825358827577	0.000633670615094557
P40564	DJP1	YIR004W	0.133937908052172	0.00063894163395496
Q03769	ENT5	YDR153C	0.220302548968018	0.000648261867858269
P40089	LSM5	YER146W	-0.594761549519754	0.00064849663803566
P38349	UBX7	YBR273C	0.253089330405903	0.000648624849878847
P06182	CYC3	YAL039C	-0.237325212194495	0.000652706776131963
P47057	SNX4	YJL036W	0.184414893540261	0.000655621373446993
P38351	PAF1	YBR279W	0.261592751760421	0.000656524894152929
Q12044	RCN2	YOR220W	0.220173964258137	0.000657692850074203
Q00539	NAM8	YHR086W	0.307523660311151	0.000659621864850468
Q04964	SML1	YML058W	0.557619214541962	0.000661371538119626
Q12481	RRP36	YOR287C	0.363836795498752	0.000665083857069653
P23797	GPI12	YMR281W	-0.420096440703587	0.0006664887436217
P40363		YJL068C	-0.161685184877864	0.000671874163550208
Q3E7Y3;P0C0W1	NA	NA	-0.213605666908062	0.000672116266824735
P37898	AAP1	YHR047C	-0.415910934453198	0.000679982034796049
P14772	BPT1	YLL015W	0.233815366144768	0.000688279021203311
P28834	IDH1	YNL037C	-0.234838906599382	0.000688950740905003
P38325	OM14	YBR230C	-0.250301067905873	0.000702438067461839
Q06493	YLH47	YPR125W	-0.170936119685841	0.000703342700232341
P00931	TRP5	YGL026C	-0.188997934098307	0.000707109996599866
P25343	RVS161	YCR009C	0.137201734862327	0.000717097613845628
P53261	NOP7	YGR103W	-0.152727923741715	0.000720069742530078
P49956	CTF18	YMR078C	0.496192210680992	0.000720631983575874
P33417	IXR1	YKL032C	0.195979657916808	0.000723527220158101
Q12267	SMC4	YLR086W	0.153248475145055	0.000730484432226984
Q00955	ACC1	YNR016C	-0.400059337129051	0.000731311765586921
Q12494	KCS1	YDR017C	0.18797382805046	0.00073660599260926
Q12015	DSC3	YOR223W	0.249536843174971	0.000748411906183826
Q07418	PEX19	YDL065C	0.294736496717359	0.000753316587538263
P47771	ALD2	YMR170C	0.179339939889815	0.000756865010145014
P53893	RIA1	YNL163C	0.129510298313878	0.000758460265756721
Q03919	RUB1	YDR139C	-0.290771808314993	0.000762388710129173
Q03771	ACL4	YDR161W	-0.18872629379662	0.000762424535039151
P40856	SAP185	YJL098W	0.219501270484994	0.000778281622747506
Q06706	IKI3	YLR384C	-0.182936498823281	0.000780154600738031
Q03823		YMR160W	0.253260280635633	0.000782347609270539
P40529	AGE2	YIL044C	-0.268613180869959	0.000802670767471478
Q12118	SGT2	YOR007C	-0.394341581652895	0.000805057701882619
Q01329	PTA1	YAL043C	0.141710730678255	0.000807286242100691
P36105	RPL14A	YKL006W	-0.218579214833959	0.000809736971492594
P53622	COP1	YDL145C	0.157619824175299	0.000812679261162368
P40357	SEC9	YGR009C	0.149585544884573	0.00081908741151938
P47158	IBA57	YJR122W	-0.413751674607473	0.000824275440025694
P07266	MRS1	YIR021W	-0.198147064063745	0.000831359419158537
P18759	SEC18	YBR080C	0.115556827485566	0.000846709005010437
Q3E776		YBR255C-A	-0.275607590191006	0.000852521006958113
P32336	NUD1	YOR373W	0.302219813748593	0.000875403043267905
Q04947	RTN1	YDR233C	-0.21598673657369	0.000877849457751668
P39719	FLC2	YAL053W	0.265043962753079	0.000881849372234734
P43555	EMP47	YFL048C	0.121973528810404	0.000892493773539879
P53742	NOG2	YNR053C	0.290014000563822	0.000898938865274312
P29453	RPL8B	YLL045C	-0.229427907384558	0.000903759864628748
Q99382	ENV10	YLR065C	-0.206210073443938	0.000905848240474621
P32634	PMD1	YER132C	-0.3642910560595	0.000908157203709373
P12612	TCP1	YDR212W	-0.136967271160657	0.000908485975465823
P53905	LSM7	YNL147W	-0.184673044087933	0.000911145975545728
P07260	CDC33	YOL139C	-0.13567330394611	0.000915690338205851
P32875	LIP5	YOR196C	-0.179682613854443	0.000916459356375393
Q08687	TMA16	YOR252W	0.158315115397009	0.000917254712354319
Q08287	NOP8	YOL144W	-0.443544586567917	0.000936445408098855
P23595	PPH22	YDL188C	0.277552504598763	0.000944289473562514
P32485	HOG1	YLR113W	-0.133851651494957	0.000952139314869813
P25045	LCB1	YMR296C	-0.311832032168123	0.000952457531973028
P40498	UTP25	YIL091C	0.139855944675201	0.000953914459436445
P38087	YMC2	YBR104W	-0.42190881044543	0.000962082926459636
P11154	PYC1	YGL062W	-0.255912900265471	0.000966982698126138
Q06685	VIP1	YLR410W	0.150425301605303	0.000969924576901714
P22133	MDH2	YOL126C	-0.50877703015037	0.000986990843712537
P09547	SWI1	YPL016W	0.132060872933121	0.000995958879895586
P14127;P02407	NA	NA	-0.217103705929524	0.00101995820701231
P05319	RPP2A	YOL039W	-0.450271765363237	0.00102091792900459
P23900	FPS1	YLL043W	0.560700253515606	0.00103676515111836
P38741	RIM4	YHL024W	0.424097271846477	0.00104355476606571
P53894	CBK1	YNL161W	0.156424413961695	0.00104406294249091
P25569	GID7	YCL039W	0.273738986337058	0.00104525006063532
P50085	PHB2	YGR231C	-0.171196217243725	0.00105093719288165
P36161	NUP133	YKR082W	0.201241580664384	0.0010512737203767
P23301	HYP2	YEL034W	-0.133726333415179	0.0010594491514987
P38798	NMD2	YHR077C	-0.176827258231167	0.00106057257426716
P25654		YCR090C	-0.197197870659313	0.00106573568260888
Q04779	RCO1	YMR075W	0.1262248328289	0.00107117784516038
P32783	ABD1	YBR236C	0.185067009252631	0.00107442152713872
P00830	ATP2	YJR121W	-0.213390207058634	0.00109353919551083
Q01454	CTF4	YPR135W	0.201218681568328	0.00110149904018819
P32048	MSK1	YNL073W	-0.305876760023837	0.00110859774556741
Q03124	RSC9	YML127W	-0.164235954607765	0.00110941358644651
Q06409	DCK1	YLR422W	0.188164760932743	0.00111093003734925
P49775	HNT2	YDR305C	-0.249123945918685	0.00112035017029321
P0CS90	SSC1	YJR045C	-0.180997017215759	0.00112066636657222
Q05874	NNT1	YLR285W	-0.237589315401479	0.0011228038539011
Q3E772	LSO2	YGR169C-A	0.145771974717832	0.00112531634165804
Q03048	COF1	YLL050C	-0.1419584132042	0.00112769827422537
P53262	VOA1	YGR106C	0.152349378779135	0.00112890530328204
Q99257	MEX67	YPL169C	0.163937721368654	0.00112948518599104
P53139		YGL108C	0.208693312505421	0.00113120313502946
P40457	MLP2	YIL149C	0.137126679027556	0.00113512574964121
P39002	FAA3	YIL009W	0.321260326405202	0.00114143061347727
P07269	PHO2	YDL106C	0.265375617094517	0.0011455849576174
P53722	ATP23	YNR020C	0.411533320571161	0.00114794789724851
Q12331		YDR262W	0.373496382284394	0.0011490834306007
P08004	CHS1	YNL192W	0.220955094003482	0.00117269391019924
P07884	MOD5	YOR274W	-0.18266089499766	0.00118042399817713
Q00245	RHO3	YIL118W	-0.219483731944376	0.0011822030389502
Q99207	NOP14	YDL148C	0.14762429966181	0.00118464580881442
Q07589		YDL144C	-0.178396928146309	0.00119221288043042
Q03798	AIM36	YMR157C	-0.270072211357995	0.00119733320742464
P12904	SNF4	YGL115W	-0.214307157889099	0.00119847209987228
P46678	BDP1	YNL039W	0.329233805508775	0.00120136447825784
Q06651	PIB1	YDR313C	-0.353200684787321	0.00121390775449327
P20795	VPS33	YLR396C	0.196422323601062	0.00122376494865676
P53277	SYF2	YGR129W	0.377805102991402	0.00123023815455798
P21192	ACE2	YLR131C	0.596088905589744	0.00123298070319139
P38286	IFA38	YBR159W	-0.183643608460258	0.00124998722799316
P53736		YNR040W	-0.266686770083751	0.00125439881116077
Q12247	FYV7	YLR068W	0.288466560105132	0.00126734753456768
Q04693	RSE1	YML049C	-0.238802240083452	0.00128131754834298
P42943	CCT7	YJL111W	-0.117427922775516	0.00128897485316174
Q12453	CEX1	YOR112W	0.40780849340943	0.00128943172241302
P33753	TRM2	YKR056W	0.130604778819031	0.00129079751958975
P36053	ELF1	YKL160W	0.166176489573413	0.00129165717560393
Q05515	SVF1	YDR346C	-0.171993387750156	0.00131226109359854
P06103	PRT1	YOR361C	0.116679531440973	0.00131372803868148
P53848	FOL1	YNL256W	-0.150736217636027	0.0013207962640642
P54838	DAK1	YML070W	-0.149162711501312	0.00132102336621732
P0CX42;P0CX41	NA	NA	-0.197638767625232	0.00133041890758397
Q03758	BUL2	YML111W	0.242744263570962	0.0013378348845627
P32445	RIM1	YCR028C-A	-0.267481109539027	0.00135909185794799
Q12288		YLR126C	-0.388198051657135	0.00136382759224966
P04710	AAC1	YMR056C	-0.328186027313372	0.00136761345580433
P48164	RPS7B	YNL096C	-0.18000880637717	0.00136811114584096
Q12496	SDD3	YOL098C	-0.156465376575063	0.00137217238103974
P25579	LRE1	YCL051W	0.206757343055266	0.00138025892333188
Q06440	CRN1	YLR429W	0.102531123235693	0.00138072523731861
Q03429	MZM1	YDR493W	-0.326319083988974	0.00140147667813515
Q12153	SSF2	YDR312W	0.267630522604739	0.00140175561121358
P21957	OPI1	YHL020C	0.405143454524604	0.0014133376331214
P0CX26;P0CX25	NA	NA	-0.185015778149044	0.0014207248409407
Q06991	PUN1	YLR414C	0.610841197492745	0.00142439754413143
P10080	SBP1	YHL034C	-0.103085257609013	0.00142692513723822
P10363	PRI1	YIR008C	0.204194281244877	0.00142949267903663
Q08689	NAT5	YOR253W	-0.189442304659192	0.00144271932747571
P33333	SLC1	YDL052C	-0.141272671011595	0.00144680307349278
P40084	RTR1	YER139C	0.439469852194124	0.0014722510099407
Q06679	UTP4	YDR324C	0.112815685044048	0.00147641277708517
P06101	CDC37	YDR168W	0.12743899800029	0.00148162009173049
P38153	APM3	YBR288C	0.210009854597665	0.00148884715453759
P39692	MET10	YFR030W	0.492724028833376	0.00151205267251487
Q03103	ERO1	YML130C	0.238898002381383	0.00151307777527769
P40160	RIO2	YNL207W	0.192429584654001	0.00151689840113574
P37262	SOL2	YCR073W-A	-0.239676169919459	0.00152701125766712
Q12233	ATP20	YPR020W	-0.243394570857674	0.00152974450901828
P39010	AKR1	YDR264C	-0.19581212959606	0.00156159121811108
P25040	TSR4	YOL022C	-0.104646910834187	0.00156430370323795
Q05567	DPL1	YDR294C	0.497118983214076	0.00156455754325369
P22213	SLY1	YDR189W	0.1389872083532	0.0015693134529103
P30822	CRM1	YGR218W	0.136512631451023	0.00156967053478076
P38820	UBA4	YHR111W	0.135766131226504	0.00158650002955919
Q06494		YPR127W	0.211286436002602	0.00161809646796078
P35817	BDF1	YLR399C	-0.119956320095497	0.00161838564488144
P32794	AFG2	YLR397C	-0.151938133648308	0.00164163838671935
P25382	RSA4	YCR072C	0.278232928452631	0.00164184361293967
Q12463	TRM11	YOL124C	-0.18520552432819	0.0016423829137561
P40071	TMN3	YER113C	0.619442493939895	0.00165488025376848
P32497	NIP1	YMR309C	0.135721543866016	0.00168881177563962
P05745	RPL36A	YMR194W	-0.147571555647463	0.00169419946719503
Q06338	BCP1	YDR361C	-0.15268478162772	0.00171029158914791
P29468	PAP1	YKR002W	0.131694178388596	0.00171900936365939
Q07800	PSR1	YLL010C	0.136662960732309	0.00175496411835748
P38968	SEC31	YDL195W	-0.0991765168032437	0.0017583069367707
P38969	PNT1	YOR266W	-0.251573933061195	0.00175859741737134
Q04212	ARA2	YMR041C	0.168357310144337	0.00176037036713638
Q04081	PPM1	YDR435C	-0.199371620290583	0.00176896343766291
P32588	PUB1	YNL016W	-0.118642635155798	0.00177102504391761
P02994	TEF1	YPR080W	-0.195581500357033	0.00177392168669287
P02994	TEF2	YBR118W	-0.195581500357033	0.00177392168669287
P38748	ETP1	YHL010C	0.397044754207878	0.00178025210589842
P34760	TSA1	YML028W	-0.182227871953394	0.00179565727598526
P25375	PRD1	YCL057W	-0.286697790193326	0.0018009335562111
Q03034	FDC1	YDR539W	-0.287324645432964	0.00180688575643525
P12383	PDR1	YGL013C	-0.281887881859159	0.00181137704219193
Q12298		YDR061W	-0.177044912615145	0.00181637593939709
P39104	PIK1	YNL267W	0.152121914046194	0.00181965783566201
Q06608		YPR172W	-0.166125214834334	0.00182060047200073
Q06697	CDC73	YLR418C	0.13658464472223	0.00182677858201979
Q02199	NUP49	YGL172W	-0.232207291143286	0.00183197175236036
P38169	BNA4	YBL098W	0.201668422814393	0.00183613397853184
P0C2H7;P0C2H6	NA	NA	-0.221417969014158	0.0018537410388642
P39007	STT3	YGL022W	0.114484340993133	0.00186532946673313
P38172	MRX3	YBL095W	-0.419818124065944	0.00189566820170569
P32319	PEP1	YBL017C	0.137689525411258	0.0019029285152427
Q02908	ELP3	YPL086C	-0.1449741837597	0.00193005663920329
P40022		YER034W	-0.269298223968939	0.00193914952617351
P53322	TNA1	YGR260W	0.372468637166463	0.00193924180525128
Q00684	CDC14	YFR028C	-0.183119589674675	0.00197402929288156
P47912	FAA4	YMR246W	0.209413014073395	0.00200089523134618
P32191	GUT2	YIL155C	0.196240349609976	0.00200192434549295
P38627	URA8	YJR103W	0.198262142451487	0.00200439784068905
Q07651	FMP45	YDL222C	-0.366603155215868	0.00202153200412631
P17709	GLK1	YCL040W	0.151023680414315	0.0020314959225331
Q04228	UBX2	YML013W	0.308553859764206	0.00203205804074195
P53924	DMA2	YNL116W	0.316795631805252	0.0020328472923017
P40056	GET2	YER083C	0.279797026084712	0.00203582796153272
Q05022	RRP5	YMR229C	0.114620195676149	0.00204143896230218
P06701	SIR3	YLR442C	0.238330081446669	0.00205124229313294
P32386	YBT1	YLL048C	-0.129135972854758	0.00211254764957765
Q06214	JIP5	YPR169W	-0.374240055887103	0.00211951049365972
Q03957	CTK1	YKL139W	0.136842147586265	0.00212238784659637
Q12361	GPR1	YDL035C	0.346443471527099	0.00212366632500864
P32598	GLC7	YER133W	0.108889586105516	0.00213019727545914
P15705	STI1	YOR027W	0.170274074823862	0.00213651841978747
P27810	KTR1	YOR099W	-0.163197369846923	0.00215627969551065
P40086	COX15	YER141W	0.195479041318457	0.00215868152013027
P38971	ALP1	YNL270C	0.886904033433218	0.0021731486195963
Q05583	CIA1	YDR267C	0.242667746363374	0.0021901486875536
P80235	YAT1	YAR035W	-0.340128009515869	0.00219995348374352
P53929		YNL108C	-0.259574721029914	0.00223772627576082
P0CX32;P0CX31	NA	NA	-0.227012292169015	0.00223978418958953
P22803	TRX2	YGR209C	-0.29305461094858	0.00227061889707988
P40527	NEO1	YIL048W	0.183365356343966	0.0022759124223181
Q08745	RPS10A	YOR293W	-0.185360922683678	0.00228534615649094
Q07716	AIM6	YDL237W	-0.164522437490785	0.00229577301389542
P33331	NTF2	YER009W	-0.242788117170768	0.00229931948478854
P38804	RTC3	YHR087W	0.667067573133693	0.0023128509634065
P32839	BCS1	YDR375C	-0.258304012959627	0.00232198080267885
Q03305	RMT2	YDR465C	-0.214519330783329	0.00232705415778421
P33311	MDL2	YPL270W	-0.223602635335926	0.00232970814448561
P38090	AGP2	YBR132C	0.343152957014613	0.00236957973800076
P32611	RML2	YEL050C	-0.206108378825405	0.00237667792809792
P32863	RAD54	YGL163C	1.1139912400614	0.00239533764147917
Q04924	GTB1	YDR221W	-0.217021166471522	0.00239861162626261
P06738	GPH1	YPR160W	0.233098584994803	0.00240633963265535
P25037	UBP1	YDL122W	0.153825155124522	0.0024350917160499
P38116	ARL1	YBR164C	-0.198568099506424	0.00244115311504381
P53206		YGR012W	0.108809738517373	0.0024421663837693
P38353	SSH1	YBR283C	-0.110868375816882	0.002464313574503
P15992	HSP26	YBR072W	-0.707965045913454	0.00246456180316847
P48237	CCM1	YGR150C	-0.404934614443349	0.00246540693977697
P53316		YGR250C	-0.150155302180231	0.0025013689369371
P11655	SEC12	YNR026C	0.280492862975489	0.00250753214226062
P53955	SLM2	YNL047C	-0.265945592974489	0.00251249968933818
P36056	RSM22	YKL155C	-0.215947874719863	0.00251273031849756
P40850	MKT1	YNL085W	0.161933599376471	0.00253595671393715
P53830	CUS2	YNL286W	-0.21606657423265	0.00254441746345589
P36014	GPX1	YKL026C	-0.591281723484023	0.00256490147201604
P38809		YHR097C	0.143082774744947	0.00257996015063656
P39525	CEM1	YER061C	-0.328409960668505	0.00259362863527936
Q05785	ENT2	YLR206W	-0.228354176845009	0.00262094371971844
P08425	MSF1	YPR047W	-0.203094660054536	0.00262439979781381
P36008	TEF4	YKL081W	-0.116853065544312	0.00263972069303683
P38205	NCL1	YBL024W	0.101629783208164	0.00265294698177475
Q02892	NOG1	YPL093W	0.172167183531069	0.00269730646967676
P33767	WBP1	YEL002C	0.110421468073362	0.00270537520773431
P35197	GCS1	YDL226C	-0.130483779819073	0.002715559004551
P20459	SUI2	YJR007W	-0.0913404448542074	0.00271660185970914
P32900	SKG6	YHR149C	0.599755415742997	0.00273869231800768
P32566	SMI1	YGR229C	0.177054254079874	0.00274988867222308
P39522	ILV3	YJR016C	-0.358230736191562	0.00275126307323462
P02829	HSP82	YPL240C	0.230216939156158	0.00275866628322439
P53301	CRH1	YGR189C	0.439997012880315	0.00276839734939746
Q02554	CUS1	YMR240C	-0.148578791396677	0.00278450618890096
P36048	SNU114	YKL173W	0.133667022009398	0.00279161580217907
P38928	AXL2	YIL140W	0.238723624553032	0.00280776389782185
P18411	FUN14	YAL008W	-0.192505854740867	0.00282567561606933
P38818	CTM1	YHR109W	-0.264103303902687	0.00283063430214334
Q03784	TRS23	YDR246W	0.227950237181016	0.00287709044030199
P00912	TRP1	YDR007W	-0.535453268113841	0.00293862750489847
P32906	MNS1	YJR131W	-0.149886092448131	0.00295145617792727
P22217	TRX1	YLR043C	-0.220474135791328	0.0029812956706759
Q06681	YSP2	YDR326C	0.583275373357031	0.00299015814483125
P40495	LYS12	YIL094C	-0.19055792713219	0.00304468883122924
P35193	ATG19	YOL082W	0.329418114629807	0.00306194246248285
P0C2I9;Q12269;Q03855;Q99337;Q99231	NA	NA	0.462091703295155	0.00310288354385652
P61830	HHT1	YBR010W	-0.198145592033981	0.00312829812903309
P61830	HHT2	YNL031C	-0.198145592033981	0.00312829812903309
P25039	MEF1	YLR069C	-0.150998611638052	0.00313065690262864
Q12181	TAH18	YPR048W	-0.301172594466919	0.00313527842610807
P32898	CYM1	YDR430C	-0.145571347243241	0.00315472560783483
P40017	YAT2	YER024W	-0.322962196576686	0.00321148078046989
P38904	SPP41	YDR464W	0.19949566491379	0.00323790362010894
P34226	SKT5	YBL061C	0.230433729245398	0.00324097729542071
P28625	YIM1	YMR152W	0.137085591046372	0.0032442560466898
P53617	NRD1	YNL251C	0.151337588442377	0.00327648278023238
Q12205	MNL2	YLR057W	-0.245214961673597	0.00334112153789627
P36121	RPC37	YKR025W	-0.130265014488078	0.00334465500470069
P19454	CKA2	YOR061W	-0.122126137232687	0.00334482596668695
P39015	STM1	YLR150W	-0.198681269691054	0.00336279874680464
P35194	UTP20	YBL004W	-0.24609919691396	0.00337409981685597
P47117	ARP3	YJR065C	0.108046692244397	0.00339272547593709
P12945	NAT1	YDL040C	-0.0894425133778327	0.00339504928409946
Q02207	FOX2	YKR009C	-0.513256114756174	0.00345334207079341
P53295	RBG2	YGR173W	0.0955595454135469	0.00346561712406745
P20967	KGD1	YIL125W	-0.227730070322856	0.00346934480160316
Q12213	RPL7B	YPL198W	-0.290076062361765	0.00348913231423093
P22276	RET1	YOR207C	-0.111447950203157	0.00349416229761942
P35056	PEX5	YDR244W	0.475453661275436	0.00349923266891635
Q02792	RAT1	YOR048C	-0.114774181219335	0.00352202204181246
P05626	ATP4	YPL078C	-0.211223676172306	0.00353111150167557
P47136	BUD4	YJR092W	0.137578446438591	0.00353301631098509
P40038	PCL6	YER059W	0.23109186765539	0.00355776157895399
P41810	SEC26	YDR238C	0.117480092484179	0.00356908128222231
Q06178	NMA1	YLR328W	-0.28322318471076	0.00357418453045702
P47064	APS3	YJL024C	-0.377728174872193	0.00360684568468255
P38903	RTS1	YOR014W	0.143957725398604	0.00360767026090827
P38228	TCM62	YBR044C	-0.212347715554435	0.00364243231816913
P00427	COX6	YHR051W	-0.240630114142888	0.00365013731877657
Q12451	OSH2	YDL019C	0.144762769206388	0.00365507976631857
P47049	UBX6	YJL048C	0.315358969803341	0.00367837632356828
Q02455	MLP1	YKR095W	-0.110393196501075	0.0037251580696128
P47190	PMT3	YOR321W	-0.165751781317994	0.00373193166861541
P38271	OPY1	YBR129C	-0.27204597205716	0.00374876206992934
P50089		YGR237C	0.279176411145379	0.00375623795127498
Q12455	SPE4	YLR146C	-0.218501385521179	0.00377885598156437
Q06005	LIP2	YLR239C	-0.279629264720731	0.00378496953313542
Q04175	SXM1	YDR395W	0.138474620105814	0.00378891691225234
Q99288	DET1	YDR051C	0.120950065491126	0.0037968821651014
P07236	MST1	YKL194C	-0.270732648038486	0.0038171599320742
P25378	RHB1	YCR027C	-0.269315983329156	0.00385536054372323
P13185	KIN1	YDR122W	0.147883724825746	0.00386220244944618
P32861	UGP1	YKL035W	0.161092923523558	0.00386448220040273
Q08924	RTT10	YPL183C	0.160112764819452	0.00393202645268163
P38081		YBR056W	0.125790447404668	0.00394743781322902
P38072	SCO2	YBR024W	-0.240244234385599	0.00396102711546845
P48231	TCB2	YNL087W	-0.252965043423618	0.00396902086750831
P48527	MSY1	YPL097W	-0.185806480357343	0.0039859951390393
P25613	ADY2	YCR010C	-0.567318167176381	0.00398621097924503
P32496	RPN12	YFR052W	-0.219857016938558	0.0040066606870761
P32494	NGG1	YDR176W	0.134881183148167	0.00407131942226298
Q03407	PKH1	YDR490C	-0.141924017065904	0.0041257094486001
P04802	DPS1	YLL018C	-0.145203927684413	0.00412835065027278
P36016	LHS1	YKL073W	-0.135302534269979	0.00413722575654486
Q08444	NOB1	YOR056C	0.131148615795137	0.00414560266692608
P38881	NVJ1	YHR195W	0.392033658235563	0.00416318462261605
Q07349	MRX9	YDL027C	0.217134125734063	0.00418643878794838
Q06325	YPS7	YDR349C	0.406600863284485	0.00421177947946728
P33754	SEC66	YBR171W	0.180232409705575	0.00423899292829245
P19880	YAP1	YML007W	-0.247232169708116	0.00426351487333464
P46982	MNN5	YJL186W	0.155596238009693	0.0042860541775769
Q04432	HSP31	YDR533C	-0.552876830426595	0.00429781444147286
Q99312	ISN1	YOR155C	0.136109999561512	0.00430605251167409
P38066	RIB1	YBL033C	0.146298735894881	0.0043111440954928
P00431	CCP1	YKR066C	0.172207075986545	0.00434492501216868
P40013	BIM1	YER016W	0.237199686565836	0.00435980726600823
P38732	EFM1	YHL039W	-0.221674052951943	0.00436410074985274
P36163	OMA1	YKR087C	0.170933838994763	0.00442923690703291
P35210	SPT23	YKL020C	0.631703092973147	0.00445674594799812
P32835	GSP1	YLR293C	-0.14702679152731	0.00446873292306719
P53629	ARE2	YNR019W	-0.170363497178457	0.0044757749945808
P53218	POP6	YGR030C	0.368191374779467	0.00448160618501294
P0CX40;P0CX39	NA	NA	-0.163382097629537	0.00450576263266862
Q02159	UBC7	YMR022W	0.172263778246574	0.00455086469994173
P23641	MIR1	YJR077C	-0.127434057103216	0.00464565660636285
P00447	SOD2	YHR008C	-0.178179990740556	0.00467356075003732
P21373	UTR1	YJR049C	-0.183871874263311	0.0046812498515039
P53157	MPC1	YGL080W	0.137405704430122	0.00468806860698285
P53177	TYW3	YGL050W	-0.214357041894568	0.00469440766217315
P25349	YCP4	YCR004C	0.180600979307165	0.00471637592594705
P40557	EPS1	YIL005W	0.121109043442502	0.00472367825452855
P53107	YRB30	YGL164C	0.169145122739245	0.00472438522943169
Q06682	UBX5	YDR330W	0.211306317310271	0.00482564744697767
P41338	ERG10	YPL028W	-0.135328114578961	0.0048773412786119
P47089	TMA22	YJR014W	-0.107984661453795	0.00490581027056811
P46961	GPI2	YPL076W	0.160552716762048	0.00491993946806826
P15274	AMD1	YML035C	-0.108293303579508	0.00492406315936952
P38833		YHR127W	0.0980196452301811	0.00495919025748981
P0CX09;P0CX08	NA	NA	1.22804154038672	0.00497637494301516
P46367	ALD4	YOR374W	0.404822552781187	0.00498936171681093
P36154	AIM29	YKR074W	-0.199038319158767	0.00499504320755692
P39515	TIM17	YJL143W	-0.199373125802264	0.00500366772204444
Q05636	RRP45	YDR280W	0.117522169019939	0.00501175133389334
P40515	FIS1	YIL065C	-0.159437323705887	0.00502169274213811
P38122	ECM31	YBR176W	-0.13920668276706	0.0050415536501616
P41902	CRS5	YOR031W	0.370523376693059	0.00504548315145174
P38199	HEK2	YBL032W	-0.0983076862176944	0.00504633303092099
P32796	CAT2	YML042W	-0.354260042345004	0.00507218136355542
Q01159	CEG1	YGL130W	0.137900601371353	0.00508764962661631
P28007	GAR1	YHR089C	-0.136147274830034	0.00509273164291273
P47039	BNA3	YJL060W	0.224662154788277	0.00509502749293001
Q03233	ADD37	YMR184W	0.319260373566008	0.00513663313492625
Q02204	MRPL13	YKR006C	-0.232156791054663	0.00520809076028052
O13516	RPS9A	YPL081W	-0.25434232611353	0.00522248343889171
P48234	ENP2	YGR145W	0.167964090032896	0.00523047503236817
P28272	URA1	YKL216W	0.401755211976305	0.00523374641030083
O94742	SEM1	YDR363W-A	-0.392579421417377	0.00525567981156155
P38961	RRP8	YDR083W	-0.129394430741748	0.00532997578445725
P53155		YGL082W	0.100074054891845	0.00539587618917326
P32902	MRP4	YHL004W	-0.195405270974344	0.00542167144672131
P47169	MET5	YJR137C	0.308678796569311	0.00543029477838868
P12688	YPK1	YKL126W	0.122350624953999	0.00548369431859044
P08067	RIP1	YEL024W	-0.237623160778686	0.00549466611602485
Q08224	THI20	YOL055C	0.259426139423219	0.00549924273058723
P11746	MCM1	YMR043W	-0.221810659921445	0.00550163193215569
Q12359	ATO3	YDR384C	0.498705302497019	0.00560968007593014
Q06344	ESF1	YDR365C	0.203256317639397	0.00563200688647992
P23255	TAF2	YCR042C	0.193952754972308	0.00567180896408225
P39102	XDJ1	YLR090W	-0.199303901705349	0.0056786804875247
P00410	COX2	Q0250	-0.195589610596855	0.00570536575299643
O74700	TIM9	YEL020W-A	-0.287635876438642	0.00573433457478412
Q12038	SRO7	YPR032W	0.162135720710427	0.0057511422500921
P38162	MIX23	YBL107C	-0.166007357579371	0.0058310730783437
P38340	TAE1	YBR261C	-0.157588979499934	0.00584847376203674
P35177	SPT7	YBR081C	0.140704157835842	0.00585510941919046
Q02820	NCE101	YJL205C	-0.382427086713029	0.0059021258868572
Q01852	TIM44	YIL022W	-0.108061887139524	0.00590865882374205
P38867		YHR177W	-0.951403544303423	0.00594027596666078
P52917	VPS4	YPR173C	0.106635011558751	0.00594637989976537
P36159	TRZ1	YKR079C	-0.16042439908038	0.00595293402330127
P40066	GLE2	YER107C	0.099839170891002	0.00597834411275639
P53982	IDP3	YNL009W	-0.400032376607552	0.00600783921735936
Q12339	UTP23	YOR004W	-0.232952911913493	0.00605121305497338
P53204	NMA2	YGR010W	-0.24652602239941	0.00609081989907732
P40523		YIL055C	-0.205250267689294	0.00610002049819539
P11353	HEM13	YDR044W	0.183538254854941	0.00610061811633308
Q04602	VBA4	YDR119W	-0.234507512433773	0.00612458570398321
P25369	LSB5	YCL034W	0.116207846931729	0.00617776654325467
P36110	PRY2	YKR013W	0.348529851058615	0.00618634020096924
P38318		YBR220C	-0.251234672776869	0.00626628408718776
P20081	FPR1	YNL135C	-0.167630041845044	0.00631371835699329
P38879	EGD2	YHR193C	-0.158184700678873	0.00632956086230453
P36148	GPT2	YKR067W	0.137749370243203	0.00640381885501402
P38328	ARC40	YBR234C	0.140040049564778	0.00644009017782601
Q02206	RSC4	YKR008W	0.170739200965453	0.00656881238925532
P53168	DUO1	YGL061C	0.234194219720589	0.00657495853844187
O13547	CCW14	YLR390W-A	0.48117682228693	0.00657688218689963
Q04304		YMR090W	-0.616083640461309	0.00665071539276211
P39729	RBG1	YAL036C	0.111465457867826	0.00665442870649487
P04806	HXK1	YFR053C	0.582900005281168	0.00667500593516987
P14180	CHS2	YBR038W	0.757013015938298	0.00669465138335632
Q03653	EFR3	YMR212C	-0.154976706916184	0.00670849981444101
P32351	IMP2	YIL154C	0.161345837689172	0.00671167894172855
P32833	ORC2	YBR060C	0.403597127755129	0.00671316864461685
P50110	SAM37	YMR060C	-0.16112924315	0.00680164013399751
Q02933	RNY1	YPL123C	0.164639761226482	0.00681532815566287
Q03362		YDR476C	-0.197945035861968	0.00690254459806346
P54858	DOS2	YDR068W	0.172665676706124	0.00692576027883421
Q12176	MAK21	YDR060W	0.104169127585362	0.00693258388542533
P38920	MLH1	YMR167W	0.191044899545178	0.00693773325322332
P38262	SIF2	YBR103W	0.165082620223309	0.00696080740717173
P40413	CCT5	YJR064W	-0.0785219583601702	0.00699280939546068
P87275	AIM11	YER093C-A	-0.357860952220317	0.00700021418983868
P04819	CDC9	YDL164C	0.107587770491158	0.00700109385657853
P25389	KCC4	YCL024W	0.404191138734511	0.00707637562916026
P38858	SOL3	YHR163W	-0.185436962602562	0.00707960193059185
P39966	PTC2	YER089C	-0.127586376938517	0.00710364033197913
P38282	SPP381	YBR152W	-0.224183575743195	0.0071512966305328
P04037	COX4	YGL187C	-0.253089698421569	0.00727132893913194
P47140	AIM25	YJR100C	-0.220189099017247	0.00729678015117643
P32356	NTH1	YDR001C	0.121029811911605	0.00733930969857104
P39107	MNN9	YPL050C	0.146514688863448	0.00737616758459665
P15179	MSD1	YPL104W	-0.178703088416384	0.00739969222789515
Q03768	GIR2	YDR152W	0.135906455513346	0.00744323031799086
P36090	ANR2	YKL047W	0.197827264399756	0.00748316185344088
Q03799	MRPS8	YMR158W	-0.199769982749068	0.00750411075899664
Q12466	TCB1	YOR086C	0.118313646712071	0.00751336220067437
P38310	FTH1	YBR207W	-0.172500544671184	0.00752546064506151
P40047	ALD5	YER073W	-0.307820517868009	0.00760315471727724
Q07541		YDL121C	-0.174561491859386	0.00760661823186523
P32492	MYO4	YAL029C	-0.171929498316135	0.00761001998286698
Q06053	DUS3	YLR401C	-0.155177742926163	0.0076513502194334
P38817	GGA2	YHR108W	-0.103822826859503	0.00765558318424284
Q04603	DPB4	YDR121W	0.268716024345785	0.00773176818931285
Q02939	TFB2	YPL122C	-0.196854427659364	0.0077608472132997
Q03063	DIG1	YPL049C	0.151198352050283	0.00776668376746065
P46951	YPP1	YGR198W	0.147514374134634	0.00784139725532902
P41834	UFE1	YOR075W	0.222540186713108	0.00786473562029271
Q02821	SRP1	YNL189W	-0.166021077297472	0.00788784185850815
P31688	TPS2	YDR074W	0.149654701181721	0.00791745381416035
P10862	RAD18	YCR066W	0.203786690423284	0.00793482931064158
P54781	ERG5	YMR015C	0.161171731323126	0.00798153998855508
Q03435	NHP10	YDL002C	0.159066392036962	0.00802420446107575
Q06011	ECM19	YLR390W	-0.222029954609111	0.00806427547595341
P33334	PRP8	YHR165C	0.210765775786797	0.00807808700104839
Q03661	ESC1	YMR219W	0.125481582608334	0.00809576627576985
P35176	CPR5	YDR304C	-0.146663013564979	0.00810441165407331
P32501	GCD6	YDR211W	-0.0820551725167569	0.00811267358368515
Q03104	MSC1	YML128C	0.368299271913553	0.00813540967375314
P32843	YME2	YMR302C	-0.155100034302556	0.00813561274271514
P38281	APD1	YBR151W	0.160441974132979	0.00814749447989199
P40165		YNL200C	-0.197082672651774	0.00815362810912183
Q12428	PDH1	YPR002W	-0.276755247640498	0.00817601361434767
Q12320	GLO4	YOR040W	-0.241259556181149	0.00819386040202447
Q00764	TPS1	YBR126C	0.170343326819093	0.00823621355470847
Q99287	SEY1	YOR165W	-0.140263110895123	0.00824803573664806
P38255	RXT2	YBR095C	0.151250072179241	0.00826125427787265
P20434	RPB5	YBR154C	0.217743756409384	0.0082975591661882
Q12500	AVL9	YLR114C	-0.11323245552726	0.00835602515533725
P39925	AFG3	YER017C	-0.160794525035048	0.00836345586523324
P30902	ATP7	YKL016C	-0.256498140053854	0.00842301482766627
Q02959	HOS3	YPL116W	0.136337963592329	0.00849171015620986
P39952	OXA1	YER154W	-0.183117983544083	0.00850000954755812
P41920	YRB1	YDR002W	-0.103738376761115	0.00856001326822213
P47047	MTR4	YJL050W	-0.129339173458895	0.00859482214702542
P0CX38;P0CX37	NA	NA	-0.221203381069142	0.00862640154095505
P53909	AAH1	YNL141W	-0.268726770930197	0.00864683600308434
Q03750	TAF8	YML114C	0.300330412972217	0.00865088548509082
Q08245	ZEO1	YOL109W	-0.200459638717366	0.00866559806894398
Q05040	FAR8	YMR029C	-0.108055657264359	0.00866855296012607
P32829	MRE11	YMR224C	-0.153200755841894	0.00868242028469937
Q06629	HDA2	YDR295C	0.16705517060149	0.00873964146702252
Q07648	DTD1	YDL219W	-0.148610860223435	0.00874960440257318
Q08650	DGA1	YOR245C	0.146745888086745	0.00878325437068985
P02400	RPP2B	YDR382W	-0.350727676158357	0.00879328730817273
P53834	HCH1	YNL281W	-0.211788169565487	0.00881349371066766
P06245	TPK2	YPL203W	-0.200793347651214	0.00886082770476176
P48567	PUS4	YNL292W	-0.115508595294617	0.00887765868233433
P32610	VMA8	YEL051W	-0.150088266065847	0.00895365333070092
Q06315	SKG3	YLR187W	0.201478082096841	0.00895750367245965
P25342	CDC10	YCR002C	0.0946020482904082	0.00897579017257394
Q04430	CAB1	YDR531W	-0.212603917272595	0.00899627850593683
P15424	MSS116	YDR194C	-0.100919431179445	0.00901961237202499
P23202	URE2	YNL229C	0.110061824703038	0.00902213255903734
Q00772	SLT2	YHR030C	0.161623304248824	0.00915560643850762
P53070	MTO1	YGL236C	-0.269365398076294	0.00916106889067814
P40505	SDS3	YIL084C	0.176774026460979	0.00917597807762743
P34248	YPF1	YKL100C	0.209772157716618	0.00917802991438389
Q04958	NTE1	YML059C	-0.117227495777595	0.00919697753833452
P43577	GNA1	YFL017C	-0.147393222940348	0.00920963601048862
Q06815	MRL1	YPR079W	0.237907974776739	0.00922652242560294
P40319	ELO3	YLR372W	-0.118556319557126	0.00927610554889186
P04046	ADE4	YMR300C	-0.121346447040089	0.00929522277018639
Q03430	RSM28	YDR494W	-0.207061610187548	0.00939115124473954
P15873	POL30	YBR088C	0.187847119831552	0.00941089205147465
Q06554	IRC20	YLR247C	0.286906669700514	0.00944353418830115
P53911	EAF7	YNL136W	0.245020756491451	0.00946466452391774
P40561	SGN1	YIR001C	-0.236102982528937	0.0094918210781001
P53110		YGL159W	-0.278701218210347	0.0095396421593041
P81450	ATP18	YML081C-A	-0.341559362307351	0.00954779802432906
P47120	LIA1	YJR070C	0.140366824444829	0.00955267296847325
Q04372	TAP42	YMR028W	0.224741221459503	0.00963462624899724
P05318	RPP1A	YDL081C	-0.440432804195606	0.00963817198512054
P25371	ADP1	YCR011C	-0.0998664784312737	0.00964815184837906
P53552	THO2	YNL139C	0.118699287892451	0.00966155701422835
P40035	PIC2	YER053C	-0.477299462258532	0.00967259318560084
P47150	RSM7	YJR113C	-0.191296403718304	0.0096905781416032
P25582	SPB1	YCL054W	0.131733015643366	0.00970219047542664
P34072	MKS1	YNL076W	0.178797891259171	0.0097967285937437
P53731	ARC35	YNR035C	0.141834507457947	0.00981783375530093
P20449	DBP5	YOR046C	0.0809706476435714	0.00987313105487844
P53095	DSD1	YGL196W	-0.137668347529399	0.0098982913525699
P47025	MDV1	YJL112W	-0.151026829115086	0.00998254239199056
Q12017	PLP2	YOR281C	-0.194280988435807	0.0100045005543703
P33421	SDH3	YKL141W	-0.16527562037718	0.0100480532411055
Q03264	NGL2	YMR285C	0.177950604753487	0.0101425439666713
P38962	TVP23	YDR084C	-0.251531200344385	0.0101754246285665
P18962	DAP2	YHR028C	-0.114448368912797	0.0102603811745991
P50105	TAF4	YMR005W	0.111233470166933	0.010305372433962
Q03640	TCB3	YML072C	-0.0859213417939344	0.0103415351232433
P87262;P40525	NA	NA	-0.186693349535659	0.0103567025144744
P36139	PET10	YKR046C	0.237851889308178	0.0103883483119116
P21269	CCA1	YER168C	0.1153427059172	0.0104539013848995
P53941	IMP4	YNL075W	0.182069462278172	0.0105824739440507
P40188	RGI2	YIL057C	0.753540608422398	0.0106298551070487
Q08235	BRX1	YOL077C	0.177572736982963	0.0106661695032512
P40335	PEP8	YJL053W	-0.121616127956759	0.0106820805502846
P41735	CAT5	YOR125C	0.295307605695831	0.0107081128490588
P47069	MPS3	YJL019W	0.128622007629295	0.010791888616185
P25566	MXR2	YCL033C	-0.185454116167506	0.0107937226555793
Q04660	ERB1	YMR049C	0.104513285190109	0.0108388953640305
P25568	ATG22	YCL038C	0.246879847040596	0.0108450366965784
P32468	CDC12	YHR107C	0.0932419663964907	0.0109294559483494
P40344	ATG3	YNR007C	0.22606281816638	0.0111052630352826
P39743	RVS167	YDR388W	0.0868936736495449	0.0111478055543946
Q03144	SNO1	YMR095C	0.532507929957767	0.0112228261191873
P47054	NUP192	YJL039C	0.10749621828101	0.0112426725083894
P46671	FAR3	YMR052W	0.212556590043754	0.0112467573448125
Q04213	IOC4	YMR044W	0.166840723471081	0.0112850977060717
Q12355	PST1	YDR055W	0.427750452151749	0.0113197302376299
Q12275		YOR093C	0.208051717791356	0.0113502183252206
P06174	HEM4	YOR278W	-0.12050339179574	0.011367901116385
Q07950	YEH2	YLR020C	0.175570319011431	0.0113914299795056
P22855	AMS1	YGL156W	0.155329592862344	0.0114071031184242
P06208	LEU4	YNL104C	-0.221151868287624	0.011408752733265
P17505	MDH1	YKL085W	-0.164239029389499	0.0114321126801696
Q12242	RUP1	YOR138C	0.125146608786732	0.0114647656665892
Q08446	SGT1	YOR057W	0.111144916108781	0.0115028558921534
P46683	YAR1	YPL239W	-0.169046486692029	0.0115069828710773
P38247	SLM4	YBR077C	0.166509739152083	0.0115146322630286
P35169	TOR1	YJR066W	-0.235464992111744	0.0116016148732678
P23369	MRPL25	YGR076C	-0.133457094140638	0.0116747296253817
Q12124	MED2	YDL005C	0.291615938820017	0.0117139455263693
P40547	VID28	YIL017C	0.138925796102171	0.0117308461760242
P39523	EPO1	YMR124W	0.255012552152376	0.0117428496729291
P40487	DPH1	YIL103W	-0.106407841544033	0.0117849553460315
P25635	PWP2	YCR057C	0.157808246967878	0.011846132550336
P38063	PRS4	YBL068W	-0.0901660110157145	0.0118518748928606
P47141	RSM26	YJR101W	-0.248762933211491	0.0118539671866114
P32895	PRS1	YKL181W	0.10241078803606	0.0118609205461958
P28795	PEX3	YDR329C	0.225441145392972	0.0118801900955607
P31383	TPD3	YAL016W	0.195341633397113	0.0118880194911853
Q05933	ARC18	YLR370C	0.181334043843101	0.0119334269678687
P10507	MAS1	YLR163C	-0.137599823847538	0.0119661880437157
Q03002	FRK1	YPL141C	0.562427227189394	0.0120153859838786
P39960	BEM2	YER155C	-0.141016452223724	0.0120239016509427
Q12184	YAH1	YPL252C	-0.366704903092938	0.0120407673903449
P35195	ECM15	YBL001C	-0.263329547111418	0.0120962329636913
P07263	HTS1	YPR033C	-0.107105537760365	0.0121816416413483
Q12400	TRM10	YOL093W	0.139430240579422	0.0121929365160636
P40582	GTT1	YIR038C	-0.129573534683765	0.0122717113209783
P08536	MET3	YJR010W	0.421663344928124	0.0122802998960616
P87108	TIM10	YHR005C-A	-0.245876477169016	0.0125322320304735
P53615	NCE103	YNL036W	0.589984818250716	0.012578987152025
Q12511	PTC5	YOR090C	-0.115205285089477	0.0126203257279485
P46672	ARC1	YGL105W	-0.0861068790979083	0.0126205496569051
P09457	ATP5	YDR298C	-0.215450740913965	0.0126721608368281
P47082	AVT1	YJR001W	0.174222098564535	0.0127071422321432
Q03306	PKH3	YDR466W	0.15645016679788	0.0127977178703191
Q12125	GET4	YOR164C	-0.126917446571227	0.0128521898214121
P40006	IRC22	YEL001C	0.278894415536254	0.0128824785481161
Q04781	RKR1	YMR247C	-0.177969992586874	0.0128961011905163
Q02796	LGE1	YPL055C	0.122611505007111	0.012915988634582
P40161	RTT106	YNL206C	-0.241490034410678	0.0129829360713937
P38813	BIG1	YHR101C	0.171484253701689	0.0130549232000287
P50086	NAS6	YGR232W	-0.156628677164566	0.0130610732997453
P0CE00;P0CD99;P38156	NA	NA	-0.264016306045804	0.0131050061054271
Q03020	ISU1	YPL135W	-0.15136555328467	0.0131780747824908
Q08295;P0CW41;P0CW40	NA	NA	-0.273318635809403	0.0132594668636469
P39101	CAJ1	YER048C	-0.155745060678285	0.0132831653269981
P53858	BNI4	YNL233W	0.211617651294514	0.0133996120420276
P40037	HMF1	YER057C	-0.2042197447023	0.0134098327679911
Q12497	FMP16	YDR070C	-0.299502101750569	0.0134343949543841
P10622	RPP1B	YDL130W	-0.281959998164769	0.0134383922347706
P39744	NOC2	YOR206W	-0.0983653942200604	0.0136697679630216
P25491	YDJ1	YNL064C	-0.100747929637713	0.0137339223676361
P33310	MDL1	YLR188W	-0.218180505282028	0.0138777424353895
P40081		YER134C	-0.15885169087192	0.0139616450935203
P47160	ENT3	YJR125C	0.192764357758794	0.0139746155521959
P42935	ELP2	YGR200C	-0.100233195828427	0.0140717524541562
P38992	SUR2	YDR297W	0.151525017567252	0.0141394309797208
P80667	PEX13	YLR191W	-0.191807526089054	0.0141419888655728
P32912	VAM7	YGL212W	0.185150033173787	0.0141692027051519
P32521	PAN1	YIR006C	-0.108895029007094	0.0142381541006683
P47118	YAE1	YJR067C	0.167183015529538	0.01445765507427
P39986	SPF1	YEL031W	-0.161193677280174	0.0145135672953116
P40366	DLS1	YJL065C	0.167585395419986	0.0145761607461417
P38250	IST2	YBR086C	-0.111000715455038	0.014623974305073
P38932	VPS45	YGL095C	0.107483472253488	0.0146603081886331
P25358	ELO2	YCR034W	-0.146040633248862	0.0146837390545694
P53859	CSL4	YNL232W	-0.11066273595257	0.0147708749946925
P38623	RCK2	YLR248W	0.131825226194614	0.0148816958893809
P47031	IML2	YJL082W	0.169732887200549	0.0149243302060535
Q01574	ACS1	YAL054C	-0.528811165489387	0.0149829847832734
P33329	PPZ2	YDR436W	0.251179627250377	0.0149929683278517
P48510	DSK2	YMR276W	-0.275774312498381	0.0151247077302316
P36100	TFA1	YKL028W	-0.230276454069465	0.0152012915617211
P36521	MRPL11	YDL202W	-0.165893135943506	0.0152794256908487
P14747	CMP2	YML057W	-0.0919184229711085	0.0152914949157108
P40032	TPA1	YER049W	-0.134034467572661	0.0152942080908623
P53120		YGL140C	-0.315258696149032	0.0153090751210515
P53137	CUE3	YGL110C	0.385968063917385	0.015326527426456
Q12114	CHS5	YLR330W	0.104234662574882	0.0153543526617108
P40302	PRE5	YMR314W	-0.206537752576114	0.0154896690864725
P40070	LSM4	YER112W	-0.121791244307861	0.0156742559848394
P17121	SAC7	YDR389W	0.161988732382351	0.0157668884989499
P40472	SIM1	YIL123W	0.205555575766951	0.0157821478251868
Q00711	SDH1	YKL148C	-0.127232164950865	0.015804986399754
P31384	CCR4	YAL021C	0.087646300060733	0.0158114126355479
P32660	DNF1	YER166W	0.0965566307569397	0.015830125640583
P31373	CYS3	YAL012W	0.312381044320922	0.0158359668193858
Q06263	VTA1	YLR181C	0.158941585984177	0.0158949635534842
P40204	SMX2	YFL017W-A	-0.593401804787783	0.0159272359050231
P40416	ATM1	YMR301C	-0.14506523778336	0.016080621400879
Q06623	HDA3	YPR179C	0.191018861112113	0.0162050884926879
P22139	RPB10	YOR210W	0.241687678287319	0.016291450254616
P14680	YAK1	YJL141C	0.162818136806045	0.0162957129678102
P07281;P07280	NA	NA	-0.191989907152987	0.0163099427122086
P40581	HYR1	YIR037W	-0.125163515097242	0.0163359060664438
P47155	ILM1	YJR118C	-0.142783416922288	0.0163607909391405
P48524	BUL1	YMR275C	0.136206701590115	0.0164268985529945
P29055	SUA7	YPR086W	0.112876869763284	0.0165437019017528
P38352	SAF1	YBR280C	0.241465273379244	0.0165997168975692
P34223	SHP1	YBL058W	-0.0921025525170016	0.0166706125785778
P53927	NOP15	YNL110C	0.157988144230909	0.0166902362576716
P40459	PAN6	YIL145C	0.115045961550962	0.0167436321081001
P25357	SNT1	YCR033W	0.162070241587566	0.0167512966688392
P32629	ANP1	YEL036C	0.124674836857192	0.016823551643615
P38812	GEP4	YHR100C	-0.153362832269181	0.0168379512183372
P39105	PLB1	YMR008C	-0.155983143725852	0.0170125902334414
Q07938	MEU1	YLR017W	-0.137741520981496	0.0170494386360407
Q05029	BCH1	YMR237W	-0.0856923210341449	0.0170660849422646
P33759	MRPS5	YBR251W	-0.116096576096517	0.017093098842509
P32799	COX13	YGL191W	-0.179921102913475	0.0171336896965619
P23644	TOM40	YMR203W	-0.136808631560317	0.0171512583458817
P51998	YML6	YML025C	-0.157015833682877	0.0172659502279728
Q06245	SEC10	YLR166C	0.146593671623965	0.0173558948420349
P81451	ATP19	YOL077W-A	-0.325153135509154	0.0173565097734438
P00925	ENO2	YHR174W	-0.506223827863792	0.0174007355948767
P48016	ATH1	YPR026W	0.15918673260455	0.0174566343065931
Q05027	TAF9	YMR236W	0.232949927715929	0.0175358951233966
P20447	DBP3	YGL078C	0.0890062137201149	0.0176807334096207
P16120	THR4	YCR053W	0.0864524583370461	0.0177442189108007
P47108	URB2	YJR041C	-0.215565386734028	0.0178218476542696
P33750	SOF1	YLL011W	0.13849759852663	0.0179462858959275
P38138	ROT2	YBR229C	-0.136922899754151	0.0180182029764443
P29704	ERG9	YHR190W	0.130324540281066	0.0180727206304591
P39516	RPS14B	YJL191W	-0.112768736794862	0.0182265074700495
P53313	SDA1	YGR245C	0.174815788966978	0.0182356688673392
Q00362	CDC55	YGL190C	0.0914271557481001	0.0182505534561645
P39717	GPB2	YAL056W	-0.1787700425567	0.018345294823816
P42846	KRI1	YNL308C	0.0901013722158375	0.0185709095997475
P18963	IRA1	YBR140C	-0.121699279654074	0.0186271405468533
P39705	NUP60	YAR002W	0.0846058185471961	0.0187063486690758
Q99190	TSC13	YDL015C	0.132049911861731	0.0188097009143399
Q08032	CDC45	YLR103C	0.370896191863942	0.0188556465504993
P32573	SPS19	YNL202W	-0.472040741884662	0.0189151407997722
P39538	UBP12	YJL197W	-0.10462440054533	0.0189338641012787
P28737	MSP1	YGR028W	0.132261092601773	0.0189819791983752
P01097	INH1	YDL181W	-0.312706424358339	0.0190353283610179
P40159		YNL208W	0.464974501662695	0.0190499371197859
Q04225	RRB1	YMR131C	-0.106374999863998	0.019131694891152
Q01477	UBP3	YER151C	0.0804974125799411	0.0191696568189116
P53276	UTP8	YGR128C	0.116856151353073	0.0191825966941356
P53011	SEH1	YGL100W	-0.0992585370087582	0.019211742496901
P53188	CGR1	YGL029W	0.203873187371073	0.019274820236348
P02309	HHF2	YNL030W	-0.141514570947113	0.0193329875878266
P02309	HHF1	YBR009C	-0.141514570947113	0.0193329875878266
P53309	YAP1802	YGR241C	0.159855923048729	0.0193709952103216
P53009	SCY1	YGL083W	-0.158951037157284	0.0193863701766971
Q06631	BFR2	YDR299W	0.101079041240329	0.0193882260731048
P42937	YCH1	YGR203W	-0.148941109216192	0.019393087810917
Q03944	VPS64	YDR200C	0.150618578381973	0.0194975669697091
P48563	MON2	YNL297C	-0.105663173829708	0.0194996177383755
Q05506		YDR341C	0.0987670939153169	0.0196235808040057
Q12449	AHA1	YDR214W	-0.115911895168313	0.0196395077971024
P39006	PSD1	YNL169C	-0.194754886126368	0.0196627386159325
P41696	AZF1	YOR113W	0.178742428010874	0.0196946390125726
P40501	AVT7	YIL088C	0.27615727376611	0.0197375535223336
Q12743	DFM1	YDR411C	0.156681121054216	0.0198789499502865
Q12133	SPC3	YLR066W	0.161112458087267	0.0198896233073745
P27514	PHO91	YNR013C	0.176355668489929	0.0199010970718848
P29547	CAM1	YPL048W	0.0679381006519009	0.0200270624953684
P43563	MOB2	YFL034C-B	0.16880733580296	0.0200916333366729
Q12049	THP3	YPR045C	0.190331638544336	0.0201859477747004
P32606	PET127	YOR017W	-0.136885580442943	0.020257341230682
Q99383	HRP1	YOL123W	0.0957097114130079	0.0202963678647827
P38113	ADH5	YBR145W	-0.377718191215056	0.0203760026785071
Q07825	FRA1	YLL029W	0.104443195833866	0.0204147617790081
P53044	UFD1	YGR048W	-0.125941287074774	0.0204628133866414
P43609	RSC8	YFR037C	0.0888419147186177	0.0204783970735966
Q04431	KRE28	YDR532C	0.224645628719479	0.0205016655749097
Q03178	PIR1	YKL164C	0.366763170964102	0.0205242504990467
Q08208	NOP12	YOL041C	0.0967344363035991	0.0206271868262323
Q03246	MRPS17	YMR188C	-0.152239277257532	0.0207311785044734
P32343	SSH4	YKL124W	0.369322540437119	0.0207565556333024
P39958	GDI1	YER136W	0.0961632074831016	0.0208774301032177
P38925	SMF1	YOL122C	0.333343856624882	0.0208811002108903
Q12344	GYP5	YPL249C	0.140241364101108	0.0208993992724676
P32905	RPS0A	YGR214W	-0.194237283846011	0.0209897512460681
P53299	TIM13	YGR181W	-0.279903931366821	0.0209930684009775
P40468	TAO3	YIL129C	0.193735515284004	0.0210800431847697
P14063	MRPL31	YKL138C	-0.140264199762967	0.0210863735385513
Q12129	NMD4	YLR363C	0.142814636457041	0.0211310736847177
P14736	RAD4	YER162C	0.215802913299783	0.021143782779055
P50087	MIC26	YGR235C	-0.170346503510167	0.0211662666910313
P53170	PKP2	YGL059W	-0.191057095427768	0.0212439353671461
P20084	MRPL33	YMR286W	-0.152061468933702	0.0213412428265151
P36084	MUD2	YKL074C	0.129776658144415	0.0213784056237763
P40347	LTP1	YPR073C	-0.107416460201172	0.0214042067570928
Q07551		YDL124W	0.307863879049339	0.0215013834677446
P21560	CBP3	YPL215W	0.127621462504589	0.021563726023989
P19073	CDC42	YLR229C	-0.115476671401158	0.0215919230310593
P32389	MET4	YNL103W	0.240657837944704	0.0218312688338349
P52893	ALT1	YLR089C	-0.161908419761897	0.0219148554363407
Q12206	WTM2	YOR229W	-0.223832000444173	0.0220907695312233
P48582	BRO1	YPL084W	0.0977869714291266	0.022193317128209
P28817	EHD3	YDR036C	-0.0998949196427574	0.0222326105842803
P35735	SFK1	YKL051W	-0.36092269677955	0.0223104417836641
P35845	SWH1	YAR042W	0.106765142448534	0.0223800667356261
P32337	PSE1	YMR308C	0.0937083360244664	0.0223965308172571
P09733	TUB1	YML085C	0.108814518931229	0.022427241094932
P32867	SSO1	YPL232W	0.134044000957996	0.0224584495311764
P39984	HAT2	YEL056W	0.109326967580614	0.0225623952867975
P53224	ORM1	YGR038W	-0.149080215849125	0.0225665420700905
P40956	GTS1	YGL181W	0.106954632736254	0.0225981212083663
P30606	ITR2	YOL103W	0.621220543173706	0.022603385120869
P38624	PRE3	YJL001W	-0.20511576877924	0.0227060655929883
P81449	TIM11	YDR322C-A	-0.215038507557839	0.022817628486629
Q06522		YPR147C	0.189287266162783	0.0229060603869021
P36525	MRPL24	YMR193W	-0.164665772661021	0.0229081157272124
Q02724	ULP1	YPL020C	0.0885408085075312	0.0229634418663442
P27466	CMK1	YFR014C	-0.0872062845603665	0.022975016730849
P35207	SKI2	YLR398C	0.10646030475651	0.0230845645962832
P41819	DIM1	YPL266W	0.0777221165122413	0.0231264071495817
Q12292	ATG34	YOL083W	-0.197095192907797	0.0232574129258773
P36516	MRPL3	YMR024W	-0.137060429356982	0.0234472168345239
Q03496	TRM732	YMR259C	-0.201046407634276	0.023496390937361
P47135	JSN1	YJR091C	0.138141067573272	0.0236432290079154
P30605	ITR1	YDR497C	0.277166402370028	0.0236980127310669
Q06151	DCS1	YLR270W	-0.151865084363806	0.0238872585520863
Q02950	MRP51	YPL118W	-0.141308408744248	0.0240179199080145
P40496	RSM25	YIL093C	-0.174262963781473	0.0241187413466802
P03965	CPA2	YJR109C	-0.30376960329551	0.024288304305425
P07253	CBP6	YBR120C	0.128830579730788	0.0242924433304458
P20053	PRP4	YPR178W	-0.198087697545601	0.024358130051624
P39718	PEX22	YAL055W	0.295338024564582	0.0244944075798007
P39078	CCT4	YDL143W	-0.079099361753407	0.0246226808730184
Q08967	FLC1	YPL221W	-0.273799961458202	0.0246495357042974
Q12383	TRM13	YOL125W	-0.168504025865156	0.0247056007964636
P34243	HCS1	YKL017C	0.221541815568573	0.0249079809500138
Q03579	LIP1	YMR298W	-0.158106062604574	0.0249211242081255
P25655	CDC39	YCR093W	0.0915580084984704	0.024934933470036
P38912	TIF11	YMR260C	-0.0695332882914563	0.0249512009321855
P38862	ATG7	YHR171W	-0.193101613536243	0.0250596858603144
P80967	TOM5	YPR133W-A	-0.247705213445226	0.0251181434612086
Q12245	POC4	YPL144W	-0.275780147115363	0.0251423373670253
P00937	TRP3	YKL211C	-0.101346811387231	0.0251753647504729
P47129	ACF4	YJR083C	0.17102434677826	0.0253583328676934
P28006	GAC1	YOR178C	0.496600739196756	0.0255739251314327
P38120	MRPS9	YBR146W	-0.15716894323937	0.0257188935944263
P41939	IDP2	YLR174W	-0.150872275284051	0.0257257265091841
P38694	MSC7	YHR039C	-0.0780216895192822	0.02594742855322
P48570	LYS20	YDL182W	0.144943253944394	0.0260116219155068
Q12363	WTM1	YOR230W	0.131265475879612	0.0260394682287473
P14922	CYC8	YBR112C	0.142825345002425	0.0261479261513658
P34227	PRX1	YBL064C	-0.142313291707556	0.0261570243928908
P26786	RPS7A	YOR096W	-0.173599945858182	0.0262561981084638
P25044	PTP1	YDL230W	-0.14846539406377	0.0263476305203105
P37292	SHM1	YBR263W	-0.10450015191438	0.0264480812095014
P20606	SAR1	YPL218W	-0.0987740505270693	0.0266580060150046
P22214	SEC22	YLR268W	-0.209280106196692	0.0268448657338898
P40508		YIL077C	-0.130353647221408	0.0272497702974794
P38070	YPK3	YBR028C	0.393552315166847	0.0273019628710597
Q08199	SIL1	YOL031C	0.150964430959075	0.0273285189665236
Q05635	RNH202	YDR279W	0.207548408846801	0.0273305229859004
P53550	DCP2	YNL118C	0.0990328866014742	0.0274866565233863
Q08645	MET7	YOR241W	0.122905578083554	0.0277833056003072
P16649	TUP1	YCR084C	0.103813471400617	0.0278269367561812
P23254	TKL1	YPR074C	-0.0846553196391966	0.027971735437281
P38069	MNN2	YBR015C	0.0867194609716471	0.0281595033548611
P14904	APE1	YKL103C	0.142100929593447	0.0282352213492596
Q12403	ERP3	YDL018C	0.147724666138917	0.0282969005739234
P53201	SWC4	YGR002C	0.232219164040401	0.0283108207887472
P38869	SVP26	YHR181W	0.141722071721574	0.0283246144380933
P29366	BEM1	YBR200W	-0.0992837037639482	0.0285302944169703
Q12509	ARP6	YLR085C	0.15263690140052	0.0287067108371091
P34077	NIC96	YFR002W	0.0866492199508464	0.0287177877925453
P24814	GRR1	YJR090C	0.3520008382966	0.0287409219867152
P19812	UBR1	YGR184C	0.10924127345822	0.028853500286193
Q12284	ERV2	YPR037C	0.146357298137925	0.0288618428838751
P22516	CHL1	YPL008W	0.27182514822448	0.029015047205753
Q12306	SMT3	YDR510W	-0.140496320974123	0.0291953064442893
P23638	PRE9	YGR135W	0.0707822308722399	0.0292496981552388
P39968	VAC8	YEL013W	0.0830941508183578	0.0296673107026667
P30402	URA10	YMR271C	-0.287341893927621	0.0296751306787011
P14120	RPL30	YGL030W	-0.141279946139061	0.0297298249315762
P38075	PDX3	YBR035C	-0.0880428628210446	0.0297465218463822
P31755	OCH1	YGL038C	0.130640168567719	0.030032527246626
P25365	SED4	YCR067C	0.144546402783973	0.030088905028166
Q12272	TPT1	YOL102C	-0.22674012044301	0.0301518340980499
P19955	YMR31	YFR049W	-0.173456254131239	0.0301827465674581
P38306		YBR197C	-0.143468971328208	0.0302304560514352
P40990	MSS2	YDL107W	-0.313773547537016	0.0302332062444163
Q04477	SPC24	YMR117C	0.217301614265565	0.0304167218403972
Q6Q595	SCS22	YBL091C-A	0.141499561903045	0.0304184634243253
P22224	SEC15	YGL233W	0.121877486724895	0.0308284682340991
P53196	RPN14	YGL004C	-0.110851960892493	0.0308771854109353
P36527	MRPL28	YDR462W	0.242972419818106	0.0310130449399032
Q00402	NUM1	YDR150W	-0.0815047428907612	0.0310786524614198
P53073	EMC4	YGL231C	0.0971237117901076	0.0312053221825424
P34167	TIF3	YPR163C	-0.0833996189566513	0.0312575530789298
P38254	PBY1	YBR094W	-0.088288114013455	0.0312982565015023
Q12094	TSR3	YOR006C	-0.0872444904560084	0.0313444978481422
Q03695		YMR206W	-0.266778628725843	0.0314741049638491
P02294	HTB2	YBL002W	-0.120968647436815	0.0317858717404139
P53049	YOR1	YGR281W	-0.240729102017582	0.0318317670825994
P53081	NIF3	YGL221C	-0.0907344782325588	0.0318558649447814
P14743	NMT1	YLR195C	-0.0673425176371509	0.0319108557541574
Q02197	MAK10	YEL053C	-0.213123847360944	0.031946604549231
P40890;P40438	NA	NA	-0.241264843852889	0.0319702013486487
Q04226	TAF11	YML015C	0.153656045542252	0.0320675399541961
P17891	CLC1	YGR167W	0.0926796288483871	0.03212001013666
P39077	CCT3	YJL014W	-0.0662118717699904	0.0323078980865852
Q06405	ATP17	YDR377W	-0.255338456401731	0.0323230897752199
Q08422	TMC1	YOR052C	-0.218578878388183	0.0324238100955915
Q02201	OSH6	YKR003W	-0.118646814911905	0.0325689530687838
P38902	RPB11	YOL005C	0.129560140250518	0.0327951306944587
Q07478	SUB2	YDL084W	-0.0798666028319204	0.0328619058545542
P05694	MET6	YER091C	-0.272361743075319	0.0329119884483939
P16140	VMA2	YBR127C	-0.0759746274752544	0.0330529118240922
P43611	OSW7	YFR039C	0.156044469582216	0.0330589441216233
P03872	REP2	R0040C	-0.124442122839969	0.033107436270451
P46971	PMT4	YJR143C	-0.142229157383571	0.0332405538355568
P41896	TFG2	YGR005C	0.142574271804321	0.0332996171112899
P09620	KEX1	YGL203C	-0.133167483753695	0.0333366902314852
Q06146		YLR257W	0.150403289353552	0.0333456294438023
P36160	RPF2	YKR081C	-0.099861204586837	0.0333500005675922
P33324		YKL091C	0.140815606993854	0.0333946973653269
Q05021	TAF7	YMR227C	0.239729274859165	0.0334232984335462
P46682	APL6	YGR261C	-0.124936598656674	0.0334334494544786
P53913	FYV6	YNL133C	-0.157488849924766	0.0339395715324497
P42949	PAM16	YJL104W	-0.096591828448215	0.0340218733944402
P29469	MCM2	YBL023C	0.160583154773985	0.0341205082591359
P43639	CKB1	YGL019W	-0.0873758268801268	0.0343809090652635
Q06169	PEX30	YLR324W	-0.0981403851159932	0.0343909146221354
P19262	KGD2	YDR148C	-0.185851298015368	0.0345319076958894
Q06504	NAT3	YPR131C	0.211067553099436	0.0346153489374296
P46990	RPL17B	YJL177W	-0.224729744147369	0.0346199987408503
P34163	TGL1	YKL140W	0.152975277102545	0.0347409720909787
P38826	ORC6	YHR118C	0.235498260554106	0.034807011503668
P34228	SEF1	YBL066C	-0.243308485928971	0.0348778554321094
P52918	MSN5	YDR335W	0.104590370289323	0.0353083879165431
Q05787	HRD3	YLR207W	-0.135455742107697	0.0354650301573499
Q06205	FPR4	YLR449W	0.12729079930871	0.0355769057117779
P15731	UBC4	YBR082C	-0.281958388240355	0.0356878908521181
Q12334	SCM3	YDL139C	0.237215397668626	0.0358874787847471
Q07949	PSR2	YLR019W	0.316307266734507	0.0359604114684534
P04051	RPO31	YOR116C	-0.0874411350586684	0.0362040590932125
P42936		YGR201C	-0.155692587814318	0.036348196997079
P32860	NFU1	YKL040C	0.166332586756837	0.0364269902234566
Q12063	NUS1	YDL193W	0.0766603327699293	0.0364400477873123
P43554	SWP82	YFL049W	0.138455007664135	0.036578539120437
P46669	RPA43	YOR340C	-0.127912652136043	0.0366117629088957
P36973	APT2	YDR441C	-0.170400705787198	0.0366550300099967
P32836	GSP2	YOR185C	-0.190813662615474	0.0367765130163427
P40535	CST6	YIL036W	0.246780769055135	0.036866196873122
P26637	CDC60	YPL160W	0.0702230469264542	0.0370568673960212
Q03557	HER2	YMR293C	0.110577288829454	0.0372243905435636
P34239	LST4	YKL176C	0.259962718729303	0.0374279515584626
Q06108	RGC1	YPR115W	0.127138211801295	0.0376370545990734
P47061	VPS53	YJL029C	0.229495077673072	0.0376634898619201
P22438	MSM1	YGR171C	-0.203535417364407	0.0379468677330891
P53868	ALG9	YNL219C	-0.308008310976014	0.0380270321086082
P46995	SET2	YJL168C	0.0950716621654273	0.0380962902484825
P38999	LYS9	YNR050C	-0.214069370397389	0.0381039665798179
P08525	QCR8	YJL166W	-0.17632427198696	0.0381437717509154
P38080	AKL1	YBR059C	0.122685890463064	0.0382206507299983
P25441	RPC53	YDL150W	0.0984987304009373	0.0383086827583909
P53598	LSC1	YOR142W	-0.101236191946246	0.0384734152917684
P29509	TRR1	YDR353W	-0.0875116025873304	0.038548165116902
Q06147	LCB5	YLR260W	-0.159708015244679	0.0386519582080019
Q12025		YDR056C	0.106870397372603	0.0386905262111201
P32324	EFT1	YOR133W	-0.0973045220566249	0.0387153756217232
P32324	EFT2	YDR385W	-0.0973045220566249	0.0387153756217232
Q08817	SOG2	YOR353C	0.129430975017875	0.0387914940412688
P06778	RAD52	YML032C	-0.150151181540075	0.0388714886489004
P31115	DEG1	YFL001W	-0.117430024291522	0.0389094270162632
P53197	CDH1	YGL003C	0.240874188668295	0.0391115722428625
Q12165	ATP16	YDL004W	-0.281390749954632	0.0394028409942255
P48439	OST3	YOR085W	0.117711662799088	0.0395081761141739
Q06116		YPR117W	0.910403956630596	0.0395601853842908
P38341	MIC12	YBR262C	-0.0697359525717367	0.0398511332934635
P36119		YKR023W	0.150552339894967	0.0402220046372536
Q03201	RSM10	YDR041W	-0.134676482137035	0.0402565050627571
P53918	ESBP6	YNL125C	0.177974180199591	0.0403265360876019
P38705	DIA4	YHR011W	-0.117831971697353	0.0403858467849278
Q12296	MAM3	YOL060C	-0.115081547461632	0.0408451094451454
P40433	PFK26	YIL107C	0.170711735280811	0.040874056584579
P43565	RIM15	YFL033C	0.464927099035698	0.0412334145696652
P43585	VTC2	YFL004W	0.0562392245760179	0.0412490566853196
P39103	COX14	YML129C	-0.21418340384397	0.0412525357661876
P38067	UGA2	YBR006W	0.26229517480099	0.0413377681072088
Q12518	ENT1	YDL161W	0.108056609058686	0.041438543842362
Q02630	NUP116	YMR047C	0.12210014966681	0.0416076766736151
P21306	ATP15	YPL271W	-0.327498358287698	0.0418285337260406
Q02775	SLU7	YDR088C	0.0948460210490261	0.0418487432257546
Q12250	RPN5	YDL147W	-0.125197876360712	0.0419602303243114
P24279	MCM3	YEL032W	0.171349890834012	0.0420841643757047
P39108	PEX7	YDR142C	0.138977843723172	0.0421050130418051
P47166	SGM1	YJR134C	-0.0987287497348177	0.0422952926942244
P69771	DID2	YKR035W-A	0.0975814648685542	0.0424363261704513
P38276		YBR137W	-0.204839232014754	0.0424644646983969
P39993	GEA2	YEL022W	-0.109913083644841	0.0424715178810856
P33313	CNS1	YBR155W	-0.1736062585003	0.0426778683990864
Q08001	LAM6	YLR072W	0.127918932007383	0.0427690451579797
Q08230	SDH5	YOL071W	-0.120533195923407	0.0432524658638879
P13711	POX1	YGL205W	-0.454481818321995	0.0433196247648409
P07245	ADE3	YGR204W	-0.0979829743419955	0.0433703742916106
P38071	ETR1	YBR026C	0.128754264685288	0.0437555136270234
P38873	KOG1	YHR186C	-0.0861071729062743	0.0437902839001035
P41895	TFG1	YGR186W	0.0708980343968619	0.043868528972778
Q08273	HRT1	YOL133W	-0.130768974934087	0.0439163071811122
P35996	MRPL38	YKL170W	-0.140535014773295	0.0440052717101681
Q01855	RPS15	YOL040C	-0.179253628551901	0.0440473454925097
P50861	RIB4	YOL143C	0.208060555181799	0.0444661954778458
P14242	PMS1	YNL082W	0.390445430182551	0.044626600151135
P23639	PRE8	YML092C	-0.0978203651587677	0.0447389819309146
Q12186	MSL5	YLR116W	0.134519853803948	0.0449475710130274
P25632	RSC6	YCR052W	-0.0734579469062311	0.0449706289440385
P53272		YGR122W	-0.194451895277556	0.0450008506747438
P40008	FMP52	YER004W	0.117493745953141	0.0450299765568992
Q6Q547	NOP10	YHR072W-A	0.0965834865652972	0.0451203958549465
P40079	LCP5	YER127W	0.092054791340427	0.0451856198429169
P05373	HEM2	YGL040C	-0.168935097895066	0.0452215274485502
P40502	AIM19	YIL087C	-0.15700071569109	0.0454189229460318
P38243		YBR071W	0.259445351257288	0.045556270418585
P34241	URB1	YKL014C	-0.120659252017184	0.0455797525722366
Q3E824		YOR020W-A	-0.287534807339849	0.0457067664786482
Q03195	RLI1	YDR091C	-0.0579559044150884	0.0457455730644399
P39979	HPA3	YEL066W	-0.114524642161111	0.0460543128095148
P33302	PDR5	YOR153W	0.197426476934826	0.0462153590493414
Q08951	APL5	YPL195W	-0.0686441482870102	0.0462905057114349
P53169	YBP2	YGL060W	0.218235845865419	0.0462958516727833
P38934	BFR1	YOR198C	-0.0665174261703854	0.0462985987829423
P25374	NFS1	YCL017C	-0.0897847813801995	0.0463695244537096
Q12745	SEC39	YLR440C	-0.207037566646385	0.0464037619516277
P46985	MNN11	YJL183W	0.10357406873009	0.0464390606796536
P19516	COX11	YPL132W	-0.230498952767464	0.0464760909244205
P07257	QCR2	YPR191W	0.137936090086406	0.0466962921193494
P49723	RNR4	YGR180C	-0.13539982146883	0.0467007085720413
P40450	BNR1	YIL159W	0.209861941591772	0.0467356133678794
Q12178	FCY1	YPR062W	0.113830263277045	0.0468323631224561
P38792	RRP4	YHR069C	-0.117719835316667	0.0468326473082087
P40492	FYV10	YIL097W	-0.158015500976274	0.0468990113339101
P36164	TVP38	YKR088C	-0.262383406928102	0.0472978194061209
P40350	ALG5	YPL227C	0.0810358612194371	0.0473868525890827
Q06177	TMA10	YLR327C	0.560243632874654	0.0474634570201048
P53252	PIL1	YGR086C	-0.0928061873938617	0.0475252720639129
P08153	SWI5	YDR146C	0.730247383891115	0.0478108550905573
Q08144	TLG2	YOL018C	0.121547097930538	0.0478726957926524
P08466	NUC1	YJL208C	-0.117836301190881	0.047915218810479
P38177		YBL086C	-0.155422120930497	0.0487164703828843
P39955	SAP1	YER047C	0.219701916151255	0.0488550284143919
Q08548	ALE1	YOR175C	-0.115987201026368	0.0488620054194735
P38261	EXO84	YBR102C	0.157226750294441	0.0488973217385276
Q12082		YDL157C	-0.290809925107222	0.048954640091705
P36060	MCR1	YKL150W	-0.135493420708837	0.049000668749446
P00958	MES1	YGR264C	0.0975332177374924	0.0490363922368764
P53720	SMM1	YNR015W	-0.0902014617157896	0.0494175817029765
Q06604	BSP1	YPR171W	0.0797326214841512	0.049504958712508
P33201	MRT4	YKL009W	0.075036444460391	0.0496619830726006
Q04600	TMA64	YDR117C	0.0617956312834842	0.0497305112508024
Q04344	HNT1	YDL125C	-0.179598754579025	0.0499560972798419
P32774	TOA2	YKL058W	0.200252478867863	0.0499580629761735
P03874	CBP2	YHL038C	-0.183438778222964	0.0500133354920108
Q05931	SSQ1	YLR369W	0.0723980087066884	0.0500956120184968
Q06833	NVJ2	YPR091C	-0.0717469128748895	0.0501444500688916
Q04183	TRS120	YDR407C	-0.12662732423998	0.0503597658940449
P15938	PRP16	YKR086W	0.218923760405437	0.0507082306902524
P28274	URA7	YBL039C	-0.0954359748666818	0.0510024509701069
P29295	HRR25	YPL204W	0.109830731186129	0.0512327917417042
P38628	PCM1	YEL058W	-0.11886418807244	0.0515121021149604
P42847	MRPS18	YNL306W	-0.142443979825906	0.0516439025902396
P29952	PMI40	YER003C	0.0704351121227234	0.0517074922615763
P39518	FAA2	YER015W	-0.375690710870451	0.0517454349436542
P53981		YNL010W	-0.0667889257124159	0.0517908508101828
P40339	RFC4	YOL094C	0.112119806726081	0.0517947805230016
P00424	COX5A	YNL052W	-0.210112072831937	0.0520564588705234
O43137		YBR085C-A	0.274910020516376	0.0521336258738401
P40485	SLM1	YIL105C	0.0984169247857523	0.052137360954589
P42838	LEM3	YNL323W	0.0638353795415441	0.0522049655919975
P17558	PET123	YOR158W	-0.150127858853086	0.052389592716
Q02890	PNG1	YPL096W	0.146911554645502	0.0524159990419574
P27692	SPT5	YML010W	0.0571984544631334	0.0526218724490288
P40576	INA22	YIR024C	-0.261843713602769	0.0527887382898306
P15646	NOP1	YDL014W	-0.0846889483439774	0.0529159569704955
P40088	FTR1	YER145C	-0.41593959976057	0.0529293364289734
Q03012	SPP1	YPL138C	0.26294482848969	0.0530939479810891
P11075	SEC7	YDR170C	-0.0609180225404167	0.0534389558052025
P32347	HEM12	YDR047W	-0.106685267183398	0.0536949965195224
P12685	TRK1	YJL129C	0.320389561241488	0.05429713233129
P53260	GTF1	YGR102C	0.232523690632217	0.0546717065774046
P25345	SLM5	YCR024C	0.154698420939338	0.0549292402900535
P38074	HMT1	YBR034C	0.0935184169573624	0.0549621237296569
P41807	VMA13	YPR036W	0.0771498744459151	0.0551260301124087
P52892	ALT2	YDR111C	0.209301987874525	0.0552018692315187
P54837	ERV25	YML012W	0.0965575210719685	0.0552494053145718
P52891	NUP84	YDL116W	0.0893118209214592	0.0555752797622815
Q3E754	RPS21B	YJL136C	-0.220403900814301	0.0556605631247911
P47079	CCT8	YJL008C	-0.0599534965698538	0.0557052169249925
Q08220	GSH2	YOL049W	-0.0608993751311857	0.0559265294018354
P49367	LYS4	YDR234W	-0.101864253566848	0.0562592550866011
P37304	PAM1	YDR251W	-0.0857922871729357	0.0562923550799487
Q08179	MDM38	YOL027C	0.0790364155948922	0.0563417780719258
P54839	ERG13	YML126C	0.106367820333162	0.0564479241566422
P47103	CPR7	YJR032W	0.0913240209491448	0.0567226173312559
P39931	SSP120	YLR250W	0.0923053983003683	0.0568416181035396
P22138	RPA135	YPR010C	-0.0730030239899939	0.0568840242475565
P43573	BUD27	YFL023W	0.0856550913596443	0.0568882638172427
P32568	SNQ2	YDR011W	0.0983503638931893	0.0570073620019002
P12754	GCD2	YGR083C	0.0797133928914526	0.0572508332636527
P34247	UTP11	YKL099C	0.155888519792558	0.0573640265669886
Q99271	NHA1	YLR138W	0.168505357335945	0.0579009758927758
P36094	SPC42	YKL042W	0.11104319831702	0.0579012987811922
P32907	ATO2	YNR002C	0.370561531448487	0.0579355000946031
P40368	NUP82	YJL061W	0.0660549804936466	0.0579415302287285
Q12446	LAS17	YOR181W	0.0882072514476775	0.0581315351490416
Q04739	GAL83	YER027C	-0.117911287285933	0.0582894989405692
P34164	SIP2	YGL208W	-0.185192939005336	0.0583391743637493
Q08977		YPL260W	0.104772078587079	0.0583790207353571
P25385	BOS1	YLR078C	-0.13845416493902	0.0584830048558067
Q02196	MET14	YKL001C	0.241900984473212	0.0585391945512118
A5Z2X5		YPR010C-A	-0.195649775387814	0.0585633868464054
Q02805	ROD1	YOR018W	0.184314799951441	0.0586784105059401
P12686	MRP13	YGR084C	0.145291921572262	0.0588698927579395
Q05779	COQ9	YLR201C	0.126936795231657	0.0588919322517069
P53183		YGL039W	-0.127141721470768	0.0592027124028126
Q08963	LEA1	YPL213W	0.109031257775476	0.0592828213762828
P34221	PTC3	YBL056W	0.0663685750801903	0.0593193227530864
Q03010	UME1	YPL139C	0.0848071273319562	0.0594557864048898
P22137	CHC1	YGL206C	-0.0710511743458113	0.0594582857549554
P51534	SHE4	YOR035C	0.074190783446987	0.0594846513915835
P17890	RPC31	YNL151C	0.220871673057301	0.0602224184594999
Q12221	PUF2	YPR042C	0.260475401735109	0.0604316947459214
P38235		YBR053C	-0.113107267447369	0.0604830506058066
Q05949	BUR2	YLR226W	-0.17900689425262	0.060666167228232
Q04894	ADH6	YMR318C	-0.233884670080126	0.0608940856062875
P32340	NDI1	YML120C	0.104648899257906	0.0613159743067382
Q04201	CUE4	YML101C	-0.213469740446417	0.0613896239845957
Q12265	PRS5	YOL061W	0.0598203446368686	0.0615707558685334
Q12096	GNT1	YOR320C	-0.114205494307717	0.0617488327715427
P32899	IMP3	YHR148W	0.109596892422747	0.0618507110676939
Q05123	ARP9	YMR033W	0.0709671179625246	0.0618514653288786
P02381	VAR1	Q0140	-0.207583062476804	0.0618801182196737
P25573	MGR1	YCL044C	-0.107778310300581	0.0623021413484605
P32855	SEC8	YPR055W	-0.0687349041590295	0.0627955005417906
P00044	CYC1	YJR048W	-0.147748943503682	0.0630706081837633
P53228	NQM1	YGR043C	-0.196694779743538	0.0632664393749161
P10592	SSA2	YLL024C	0.150195580611747	0.0633082995311936
P40045	TDA2	YER071C	-0.120632554877311	0.06353340255523
Q06632	CFT1	YDR301W	0.111198575363687	0.0637578590603036
P47077	NOP9	YJL010C	0.0853455437180273	0.0638800538154067
Q06321	ATG26	YLR189C	-0.135108212196791	0.0639743568496682
Q04767	TVP18	YMR071C	0.14433591997591	0.0640011249488101
P01123	YPT1	YFL038C	-0.0954778674870376	0.0640425243837242
P53332	CAB4	YGR277C	-0.106802171801068	0.0642138741209881
P23503	NAR1	YNL240C	-0.102656281781297	0.0642217848406492
Q12443	RTN2	YDL204W	0.258383791311257	0.0645560070415064
Q06891	RAF1	R0030W	0.226975826788752	0.0645851992390862
P38348	HSM3	YBR272C	0.136501619448815	0.0649456504692645
P34231	FAT3	YKL187C	-0.251199120910155	0.065092514038925
P38708		YHR020W	-0.0740925539408188	0.0651630304938065
Q02961		YPL113C	0.142954310853721	0.0654907229899731
Q04533		YML082W	-0.108589035287135	0.065621269978339
P53265		YGR111W	0.12216282636296	0.0662670199894098
P38137	PCS60	YBR222C	-0.174899008911961	0.0664889085993187
P53178	ALG13	YGL047W	0.136609024343999	0.0665300000555615
P36059		YKL151C	-0.100037497717185	0.0666979967009908
P01094	PAI3	YMR174C	-0.268753299458311	0.0668954385782251
P28707	SBA1	YKL117W	-0.0941577953710606	0.0672250776522305
P07271	PIF1	YML061C	0.377598502466178	0.0672769305846387
P32364	SMY1	YKL079W	0.0933510000574991	0.0675130064026707
P53879	RHO5	YNL180C	0.141995962533709	0.0677800588493966
P10081	TIF2	YJL138C	-0.0795682834457132	0.0679373368869362
[truncated: 5,069 more rows]
[truncated: 9 more columns]

## Sheet: drpn4_b2_6h vs. WT_b2_6h
SysName	StdName	UniprotID	log2 (dpnr4_b2_6h vs. WT_b2_6h)	p-value.adjusted (dpnr4_b2_6h vs. WT_b2_6h)
YDL126C	CDC48	P25694	-0.709183403149748	1.69265398639258e-15
YBL022C	PIM1	P36775	-0.82437340544001	7.89237641553028e-15
YGR253C	PUP2	P32379	-0.883464569741314	1.04412266841124e-14
YGL222C	EDC1	P53080	2.32299681307877	1.23194042058016e-14
YGL173C	XRN1	P22147	-0.674885237751493	2.39658745253127e-14
YOR362C	PRE10	P21242	-0.643261337711436	3.68813687107444e-14
YGL048C	RPT6	Q01939	-0.742099617193205	3.88573847232985e-14
YOR261C	RPN8	Q08723	-0.604469235860776	4.19230039572792e-14
YDL100C	GET3	Q12154	-0.697944152279625	8.0292804109319e-14
YGL011C	SCL1	P21243	-0.653426653279947	8.34043494906237e-14
YFR004W	RPN11	P43588	-0.717314745961197	1.05675309826183e-13
YBR117C	TKL2	P33315	-1.7679416707355	1.07407362028736e-13
YDR172W	SUP35	P05453	0.680781472464812	1.61294283847744e-13
YOR117W	RPT5	P33297	-0.696994368272041	1.81078116857473e-13
YDL007W	RPT2	P40327	-0.475558787347801	2.97016148337312e-13
YMR307W	GAS1	P22146	0.5560150006539	5.1908101043239e-13
YML070W	DAK1	P54838	-0.635602695453834	5.88202876772153e-13
YJR139C	HOM6	P31116	-0.51026739349096	6.19278611237312e-13
YKL196C	YKT6	P36015	-0.543488441269389	6.95846855363857e-13
YFR024C-A	LSB3	P43603	-0.723026680327543	7.48364990789143e-13
YHR027C	RPN1	P38764	-0.57501339080974	7.99487300205368e-13
YDR427W	RPN9	Q04062	-0.556610837770506	8.10062287766496e-13
YHL030W	ECM29	P38737	-1.37987424294194	1.17839425157945e-12
YNL155W	CUZ1	P53899	-1.86229718357835	1.26718562431691e-12
YDR515W	SLF1	Q12034	-0.764212380705978	1.519950332765e-12
YOL038W	PRE6	P40303	-0.666530322220609	1.60354345226894e-12
YMR169C	ALD3	P54114	-1.77423692944614	2.21320462799627e-12
YIL075C	RPN2	P32565	-0.62909210784575	3.53457742416711e-12
YPR108W	RPN7	Q06103	-0.575471228996186	4.74922503637273e-12
YMR244C-A	COA6	Q3E846	-0.832906628643471	4.87118663910141e-12
YDR054C	CDC34	P14682	0.892366928707972	5.49183269430288e-12
YKL145W	RPT1	P33299	-0.57666615392592	7.8779544912041e-12
YER012W	PRE1	P22141	-0.728369972264982	9.434775810791e-12
YKL157W	APE2	P32454	-0.441606201825444	9.52698556646779e-12
YFR050C	PRE4	P30657	-0.876775304981781	1.04922552416976e-11
YJR086W	STE18	P18852	1.12387061846329	1.17906980570391e-11
YEL030W	ECM10	P39987	-1.45597206556303	1.18162137202031e-11
YHR005C	GPA1	P08539	0.932334030078479	1.30354048764716e-11
YFL007W	BLM10	P43583	-0.853449464593556	1.39479873771499e-11
YOR283W		Q12040	0.792989172379411	1.41194923141321e-11
YDR188W	CCT6	P39079	-0.374343729668489	1.81994807321574e-11
YDR394W	RPT3	P33298	-0.554981686792793	2.14851811083122e-11
YGR048W	UFD1	P53044	-0.650088425665693	2.46332976571587e-11
YLR093C	NYV1	Q12255	0.512893301144732	2.48481318120766e-11
YNL194C		P40169	-1.06637591795433	2.64777384589199e-11
YHR104W	GRE3	P38715	-1.0447159215719	2.90942885964373e-11
YDR212W	TCP1	P12612	-0.453041734188147	3.04561862077477e-11
YOR221C	MCT1	Q12283	0.813016952888564	3.23272409583518e-11
YJR009C	TDH2	P00358	-1.50493830012396	3.32444022549587e-11
YNR051C	BRE5	P53741	-0.697146787806329	3.32589298819951e-11
YOL006C	TOP1	P04786	0.489791364041757	3.39082005385626e-11
YDR127W	ARO1	P08566	-0.760339879464293	4.38668315869815e-11
YKR018C		P36114	-0.419850261560789	4.58021269485279e-11
YJR064W	CCT5	P40413	-0.327613905124416	4.78155106180315e-11
YPL231W	FAS2	P19097	-0.587031795472104	5.6844836422204e-11
YHR023W	MYO1	P08964	0.48980352632945	6.76342743955516e-11
YBL041W	PRE7	P23724	-0.722675625732137	7.29754956633812e-11
YKL182W	FAS1	P07149	-0.625865596711009	7.775136344409e-11
YKL210W	UBA1	P22515	-0.440066127501993	7.86875641359885e-11
YNR033W	ABZ1	P37254	-0.48164252264559	8.39824120189308e-11
YFL028C	CAF16	P43569	-0.686527581007198	8.43340635292746e-11
YBL058W	SHP1	P34223	-0.428103193739823	8.47447132673222e-11
YGR201C		P42936	-0.842216736580241	8.49639392904564e-11
YFL044C	OTU1	P43558	-1.04172947303665	9.39261937501208e-11
YLL040C	VPS13	Q07878	-0.433264337811259	9.66233955451936e-11
YMR012W	CLU1	Q03690	-0.498868560701016	1.00579515476325e-10
YOR161C	PNS1	Q12412	-0.932124599680435	1.02687469873916e-10
YKR076W	ECM4	P36156	-0.634719139774962	1.02845655342512e-10
YEL037C	RAD23	P32628	-0.567080257390028	1.2003635002811e-10
YER142C	MAG1	P22134	-0.833392573567412	1.47410897938843e-10
YNL149C	PGA2	P53903	-0.734496452194648	1.54136647130336e-10
YJL008C	CCT8	P47079	-0.344919664509348	1.66641410257569e-10
YGR234W	YHB1	P39676	1.54321756958401	1.94705335335108e-10
YBL016W	FUS3	P16892	0.582713385073088	1.95527012885515e-10
YGR127W		P53275	0.868321919893805	2.0991935618081e-10
YHR117W	TOM71	P38825	-0.439461210693995	2.14340299297651e-10
YDR261W-B		Q07791	1.30307252594337	2.17123109788931e-10
YDR507C	GIN4	Q12263	0.841485953315985	2.20088919386808e-10
YBL085W	BOI1	P38041	0.468847233270175	2.44572308091989e-10
YHR065C	RRP3	P38712	0.407723013157735	2.56852376090123e-10
YAL062W	GDH3	P39708	-1.37462247189894	2.57688707464338e-10
YDL097C	RPN6	Q12377	-0.65579983315936	2.63831539131945e-10
YER100W	UBC6	P33296	1.7126567630637	2.7667331483899e-10
YBR202W	MCM7	P38132	0.428178709140877	2.77955746244891e-10
YHR163W	SOL3	P38858	-0.698207305628067	3.13031337508452e-10
YDR219C	MFB1	Q04922	0.957869942244315	3.25406701820918e-10
YGR248W	SOL4	P53315	-1.05014805531597	3.34538208693908e-10
YOL098C	SDD3	Q12496	-0.474377855943796	3.36735340472343e-10
YGR092W	DBF2	P22204	0.663955670403215	3.53580256991232e-10
YPR103W	PRE2	P30656	-0.553464574491652	3.71026844019274e-10
YMR067C	UBX4	P54730	-0.47419592293592	3.75473259058119e-10
YJR096W		P47137	-0.701092289365736	3.81058805829451e-10
YDR368W	YPR1	Q12458	-0.451289564519755	4.01681391193247e-10
YML092C	PRE8	P23639	-0.50588893675668	4.35433192131526e-10
YER143W	DDI1	P40087	-0.629929164597691	4.3940494642372e-10
YGR135W	PRE9	P23638	-0.33216010862683	4.76806528772559e-10
YDR457W	TOM1	Q03280	-0.411542845975784	4.76827643454378e-10
YFL008W	SMC1	P32908	0.390162623687651	4.89749388348599e-10
YIL078W	THS1	P04801	-0.345309568010613	4.9521046128876e-10
YOR052C	TMC1	Q08422	-1.03934534753573	5.49604574911656e-10
YJL014W	CCT3	P39077	-0.31275216481572	6.09676293378733e-10
YNL166C	BNI5	P53890	0.575688047356394	6.66122597603075e-10
YHR019C	DED81	P38707	-0.422969543573341	6.97351567592606e-10
YER070W	RNR1	P21524	0.783983620620855	7.03132226627603e-10
YGL219C	MDM34	P53083	1.32684956952222	7.09745411823354e-10
YKR029C	SET3	P36124	0.516661144516775	7.17530635555725e-10
YMR226C		Q05016	-0.450956253295683	7.2057987752524e-10
YMR280C	CAT8	P39113	0.535752293407267	8.81584042432809e-10
YKL060C	FBA1	P14540	-1.26619925603497	9.1001469022191e-10
YER021W	RPN3	P40016	-0.562607701074821	9.29559205161894e-10
YNL195C		P40168	-1.34646365323444	9.33185547908384e-10
YPL043W	NOP4	P37838	0.410513996628673	9.67696281897007e-10
YDR236C	FMN1	Q03778	-0.461677216349468	9.72238389658717e-10
YDR380W	ARO10	Q06408	1.5030487113048	9.75978512183192e-10
YDL143W	CCT4	P39078	-0.344075770977735	9.89853633325821e-10
YDR430C	CYM1	P32898	-0.45864144584786	1.01546294899476e-09
YGR152C	RSR1	P13856	0.629807951957712	1.06139952995711e-09
YLR056W	ERG3	P32353	0.8119868203636	1.08843145070116e-09
YMR205C	PFK2	P16862	-0.40514239589637	1.10455288706778e-09
YEL015W	EDC3	P39998	0.435456491443801	1.30265076173636e-09
YJL068C		P40363	-0.419252274658628	1.31566384758412e-09
YML075C	HMG1	P12683	0.565846560583033	1.36115359401085e-09
YBR036C	CSG2	P35206	1.01744870760927	1.39773138161955e-09
YKL172W	EBP2	P36049	0.32152286604197	1.45420956548889e-09
YML032C	RAD52	P06778	-0.701563818118206	1.47470973811898e-09
YGR130C		P53278	0.424355782003637	1.49565150987642e-09
YKR090W	PXL1	P36166	0.511286513792385	1.72640956825796e-09
YEL046C	GLY1	P37303	0.840194690528385	1.86016657823364e-09
YIL043C	CBR1	P38626	-0.303446167681173	2.19379242592548e-09
YNL091W	NST1	P53935	0.562652644908557	2.43170891185852e-09
YHR106W	TRR2	P38816	-0.598485437594064	2.51490461086006e-09
YDR155C	CPR1	P14832	-0.720209670295556	2.56367665873082e-09
YGL244W	RTF1	P53064	0.450236720064815	2.60569520613412e-09
YBL051C	PIN4	P34217	0.400508400161826	2.71881010647503e-09
YNL064C	YDJ1	P25491	-0.37184068833945	2.73700558140105e-09
YPL222W	FMP40	Q08968	-0.654766806446016	2.8922660379449e-09
YFR006W		P43590	-0.804477725846652	3.03918875824251e-09
YPL127C	HHO1	P53551	0.592832849478821	3.13503860240133e-09
YBR029C	CDS1	P38221	-0.326457731496497	3.16827248638403e-09
YOL004W	SIN3	P22579	0.506918962207017	3.27805293262042e-09
YLR055C	SPT8	P38915	-0.545473227115544	3.42872620074804e-09
YPL235W	RVB2	Q12464	0.318853835138807	3.45378936094436e-09
YOL140W	ARG8	P18544	-1.13251274221576	3.59100436368911e-09
YGR240C	PFK1	P16861	-0.423730529145274	3.79777826770909e-09
YDL185W	VMA1	P17255	-0.445525963232605	3.8313417575631e-09
YOL145C	CTR9	P89105	0.326157958178847	3.89578520898932e-09
YOL058W	ARG1	P22768	-1.34552297420142	3.98896758906723e-09
YPL274W	SAM3	Q08986	1.5201387522558	4.18602390592093e-09
YGR094W	VAS1	P07806	-0.304221672539601	4.2267441549137e-09
YDR415C		Q04033	0.644982365643466	4.28361038314537e-09
YOR124C	UBP2	Q01476	-0.377483934105065	4.39867686468331e-09
YOL019W		Q08157	1.45631781673155	4.59622404850771e-09
YCR012W	PGK1	P00560	-1.29630660914278	4.63229336293702e-09
YGR254W	ENO1	P00924	-1.4991112330735	4.68952981926884e-09
YIR036C	IRC24	P40580	-0.344655962934571	4.80963874943146e-09
NA	NA	P05759;P0CG63	-0.783961268304878	4.87222318607199e-09
YER167W	BCK2	P33306	0.737050545642896	5.24998283170841e-09
YER069W	ARG5,6	Q01217	-0.762742741781278	5.45399951114756e-09
YCL009C	ILV6	P25605	-0.421447995442485	5.46207238172528e-09
YGR157W	CHO2	P05374	-0.483894577351364	5.58195744155076e-09
YHR200W	RPN10	P38886	-0.577130769457828	5.62695394702818e-09
YNL220W	ADE12	P80210	-0.73477439257238	5.69789932069394e-09
YMR217W	GUA1	P38625	-0.337909447284204	5.76902942464987e-09
YER042W	MXR1	P40029	-0.552037461218802	5.97953492470879e-09
NA	NA	P0CX52;P0CX51	-0.2963401567904	6.02982253230458e-09
YBR218C	PYC2	P32327	-0.678761386264679	6.2191231240663e-09
YGR192C	TDH3	P00359	-0.908507226908764	6.3049192716892e-09
YLR340W	RPP0	P05317	-0.325262113846751	6.33500459053188e-09
YGL195W	GCN1	P33892	-0.38403395562397	6.53064002946498e-09
YOR151C	RPB2	P08518	0.345286765955329	6.80309730981216e-09
YFL041W	FET5	P43561	-0.375743524491611	6.82501662924431e-09
YBR025C	OLA1	P38219	-0.292455797244536	7.10530565176196e-09
YPR112C	MRD1	Q06106	0.563937045838589	7.34715523929135e-09
YFR041C	ERJ5	P43613	0.444972068414057	7.52327445085255e-09
YLR332W	MID2	P36027	0.901316156135827	7.89333373238986e-09
YDR381C-A		Q3E6R5	-0.534009643129554	7.92435801104260e-09
YLR109W	AHP1	P38013	-1.01196035625827	8.48765116611478e-09
YGR209C	TRX2	P22803	-0.782112641834448	8.53066187920178e-09
YBR111C	YSA1	Q01976	-0.407198142735304	8.53275294328593e-09
YFR052W	RPN12	P32496	-0.630572695664451	8.64024567016932e-09
YBR242W		P38331	0.986370517977026	8.75473869584973e-09
YNL015W	PBI2	P0CT04	-0.670151802640401	9.10591411111126e-09
YIL162W	SUC2	P00724	-1.02176130878403	9.11952893807852e-09
YOR195W	SLK19	Q08581	0.692327559761338	9.70831829933364e-09
YML004C	GLO1	P50107	-0.47074810099036	9.93441079136705e-09
YOR007C	SGT2	Q12118	-0.925063520607164	1.00483140727514e-08
YPR118W	MRI1	Q06489	-0.348752742851822	1.04001931042574e-08
YDR092W	UBC13	P52490	-0.762571053882553	1.06610632618045e-08
YKL006C-A	SFT1	P43682	0.445593826075157	1.11221240814291e-08
YER006W	NUG1	P40010	0.40620082928519	1.13045785467484e-08
YJL111W	CCT7	P42943	-0.287615033966063	1.16787394388945e-08
YKL032C	IXR1	P33417	0.45000565752423	1.18563537897086e-08
YLR027C	AAT2	P23542	-0.327484455147079	1.18666430286956e-08
YOR123C	LEO1	P38439	0.29053928225952	1.23932867957366e-08
YBL001C	ECM15	P35195	-0.869706674165174	1.24739086352304e-08
YOL070C	NBA1	Q08229	0.468723588595907	1.26925948409175e-08
YLL013C	PUF3	Q07807	-0.476718188139031	1.27451756586557e-08
YML069W	POB3	Q04636	0.266574555649555	1.31575333001262e-08
YPR072W	NOT5	Q12514	0.305583060102496	1.36172942878002e-08
YAL003W	EFB1	P32471	0.729261182363629	1.38476546557054e-08
YNL241C	ZWF1	P11412	-0.360082404109185	1.39992760777711e-08
YIL136W	OM45	P16547	0.506811183676319	1.43776649507271e-08
YPR149W	NCE102	Q12207	-0.519542129748906	1.47520735828863e-08
YKR066C	CCP1	P00431	0.482816319816664	1.51080712639764e-08
YBR187W	GDT1	P38301	0.766997927812621	1.5403625924204e-08
YKL217W	JEN1	P36035	1.90121720065435	1.61382472150652e-08
YBR189W	RPS9B	P05755	-0.278170720165615	1.66439522499578e-08
YOR184W	SER1	P33330	-0.49140777652816	1.66908364266396e-08
YGR175C	ERG1	P32476	0.599261034621463	1.68757995283985e-08
YJL080C	SCP160	P06105	-0.29760506994624	1.73834149971543e-08
YJR092W	BUD4	P47136	0.37189840401467	1.75047574104622e-08
YJR073C	OPI3	P05375	-0.644605932581527	1.86803541910789e-08
YNR034W	SOL1	P50278	-0.517162392389515	1.88229991632213e-08
YGR124W	ASN2	P49090	-0.385237195618284	1.90592465911233e-08
YJL088W	ARG3	P05150	-1.00721110859178	1.92361127263469e-08
YLR225C		Q05948	0.522051276919431	2.14925224006358e-08
NA	NA	P0CX48;P0CX47	-0.299612873882147	2.18497927018692e-08
YLL010C	PSR1	Q07800	0.331956048656931	2.41885320754888e-08
YPL105C	SYH1	Q02875	0.279220505421225	2.44649499100613e-08
YNL225C	CNM67	P53865	0.422486398373298	2.50958958013495e-08
YER122C	GLO3	P38682	0.305626103208979	2.57339390550255e-08
YBR031W	RPL4A	P10664	-0.273214385895503	2.57922283225743e-08
YDR293C	SSD1	P24276	0.382175303615561	2.59191782704123e-08
YDL222C	FMP45	Q07651	-0.901392858732772	2.61423553192341e-08
YKL077W		P36081	0.286879284810642	2.73926171123483e-08
YDR158W	HOM2	P13663	-0.84722066966097	2.77897351682775e-08
YDR228C	PCF11	P39081	0.427732447118935	2.80021630999473e-08
YDR229W	IVY1	Q04934	0.363847208793654	2.85675413065315e-08
YBR160W	CDC28	P00546	0.337105381503076	2.95159705450508e-08
YGR271C-A	EFG1	Q3E705	0.376227364089086	3.1207529120731e-08
YPL100W	ATG21	Q02887	0.325418604318443	3.20256602688055e-08
YHR169W	DBP8	P38719	0.398181563772379	3.2664119851228e-08
YPR172W		Q06608	-0.397326021389183	3.33976241959998e-08
YJL123C	MTC1	P47018	0.299084524638022	3.36043425935032e-08
YDR231C	COX20	Q04935	-0.443508736714929	3.55832689294409e-08
YOR311C	DGK1	Q12382	0.758965926506612	3.60212952366481e-08
YPR019W	MCM4	P30665	0.507566919950715	3.67245033843253e-08
YJL001W	PRE3	P38624	-0.708655340513847	3.67249862134532e-08
YKL152C	GPM1	P00950	-1.55284637255263	3.6735855442629e-08
YLR359W	ADE13	Q05911	-0.448301219955553	3.79583507616668e-08
YGL001C	ERG26	P53199	-0.326895308766616	3.9748954457376e-08
YKL094W	YJU3	P28321	-0.410137007824101	3.97668783268108e-08
YOL113W	SKM1	Q12469	1.54114522508026	4.00257421374895e-08
YHL034C	SBP1	P10080	-0.236014754415692	4.26093472944376e-08
YER165W	PAB1	P04147	-0.39709034891295	4.29783945309297e-08
YPL265W	DIP5	P53388	1.3281554161663	4.62642164649485e-08
YML008C	ERG6	P25087	0.540994155229097	4.66396683069516e-08
YAL038W	CDC19	P00549	-0.898770756265861	4.74686202080568e-08
YDL223C	HBT1	Q07653	-1.15744923402862	4.7526663585215e-08
YNL264C	PDR17	P53844	-0.400954434916095	4.84632813328704e-08
YFR025C	HIS2	P38635	-0.40330783409992	5.00024545125124e-08
NA	NA	P0CX56;P0CX55	-0.275783128357496	5.03499714937771e-08
YGL013C	PDR1	P12383	-0.656730695438974	5.04834190624632e-08
YBR052C	RFS1	P38234	-0.417375289124937	5.16966776629054e-08
YGL148W	ARO2	P28777	-0.430949312747344	5.47363998950678e-08
YMR261C	TPS3	P38426	0.292840121206012	5.50809775536458e-08
YNL178W	RPS3	P05750	-0.272986648875289	5.93063668703975e-08
YKL117W	SBA1	P28707	-0.402266414840355	5.9869107020402e-08
YEL034W	HYP2	P23301	-0.289704022173687	6.01368647793437e-08
YBR233W	PBP2	P38151	0.510857614024006	6.20866456192333e-08
YGR043C	NQM1	P53228	-0.824251600038497	6.31152203897802e-08
YDL027C	MRX9	Q07349	0.554521074546173	6.33211217421893e-08
YAL005C	SSA1	P10591	-0.379551693402313	6.33648900536398e-08
YDL058W	USO1	P25386	-0.302242326427191	6.38071953207492e-08
YOR373W	NUD1	P32336	0.638293912942226	6.45111216379159e-08
YLR149C		Q99296	0.675193658378056	6.50833267834799e-08
YPL143W	RPL33A	P05744	-0.254079399048386	7.0500887913473e-08
YBL033C	RIB1	P38066	0.371528456890236	7.37322824398932e-08
YNL040W		P53960	-0.531104506971587	7.48047891835448e-08
YML117W	NAB6	Q03735	0.467965751927693	7.48247138336552e-08
YKL151C		P36059	-0.420189372135724	7.58527476456135e-08
YLR090W	XDJ1	P39102	-0.524401277415333	7.69730943294349e-08
YLR454W	FMP27	Q06179	-0.306073915637658	7.74620869975811e-08
YPL141C	FRK1	Q03002	1.65551052838879	7.92609134428038e-08
YKL179C	COY1	P34237	0.339318944956638	7.93655252222315e-08
YDR190C	RVB1	Q03940	0.217514107066517	8.12091479487996e-08
YHR039C	MSC7	P38694	-0.262914125020782	8.26524077131941e-08
YGL079W	KXD1	P53158	-0.557566362643183	8.51040815778065e-08
YOR290C	SNF2	P22082	0.60252355074984	8.63973442254542e-08
YER110C	KAP123	P40069	-0.459760538547165	8.68399183022473e-08
YDR454C	GUK1	P15454	-0.341603438236778	8.8312885671663e-08
YOR222W	ODC2	Q99297	-0.950607979026216	8.96859025680495e-08
YHR127W		P38833	0.250082911471114	9.27652154402255e-08
YIL160C	POT1	P27796	-1.13697518410973	9.30401956239614e-08
YML058W	SML1	Q04964	1.11605418893616	9.39003892188016e-08
YPR133C	SPN1	Q06505	0.270671239155508	9.56236524016012e-08
YLR029C	RPL15A	P05748	-0.284044908966173	9.65837496342852e-08
YMR174C	PAI3	P01094	-1.11218183753066	9.71330387423964e-08
YKL087C	CYT2	Q00873	0.514053083339203	9.80240827322222e-08
YMR090W		Q04304	-1.63017053752512	1.00792743238668e-07
YBR172C	SMY2	P32909	0.564562069220049	1.01051069910869e-07
YIL142W	CCT2	P39076	-0.276700583227843	1.03413548001328e-07
YJL074C	SMC3	P47037	0.370096495180189	1.04129379929189e-07
YKL180W	RPL17A	P05740	-0.369907662258171	1.04946692662547e-07
YER001W	MNN1	P39106	-0.611692889049499	1.0985679372675e-07
YDR063W	AIM7	Q12156	-0.516415548223883	1.1415477057857e-07
YPL262W	FUM1	P08417	-0.385208554553525	1.18773895064032e-07
YHL021C	AIM17	P23180	0.533369230336778	1.19286711072327e-07
YHR088W	RPF1	P38805	0.587769942988775	1.22097110558924e-07
YML062C	MFT1	P33441	0.361515528797199	1.22292752455605e-07
YGR210C		P42942	-0.558502543766103	1.22349267983293e-07
YLR406C	RPL31B	P0C2H9	-0.291574943192732	1.22384646091235e-07
YDR050C	TPI1	P00942	-1.0820404088856	1.24334156942748e-07
YDR171W	HSP42	Q12329	0.412587539100883	1.32190763394811e-07
YLR220W	CCC1	P47818	0.401765012367942	1.32485652881318e-07
YDR129C	SAC6	P32599	0.276598515230635	1.32636188389123e-07
YDL190C	UFD2	P54860	0.365637999561628	1.33593415452777e-07
YPL154C	PEP4	P07267	-0.39951553047149	1.34644943784594e-07
YGR193C	PDX1	P16451	0.355150742488117	1.35052469817658e-07
YER062C	GPP2	P40106	-1.09782300064711	1.38723831866457e-07
YPR035W	GLN1	P32288	-0.730828136576836	1.38757052453734e-07
YOR153W	PDR5	P33302	0.727381680993638	1.4151600613789e-07
YBR106W	PHO88	P38264	-0.507890959230124	1.49180680124125e-07
YKL129C	MYO3	P36006	0.305150438378497	1.50569804556072e-07
YMR315W		Q04869	-0.334820887697045	1.53414437753117e-07
YMR314W	PRE5	P40302	-0.606362235333478	1.61302073946285e-07
YHR029C	YHI9	P38765	-0.602060516606205	1.63841939233888e-07
YHR158C	KEL1	P38853	0.344781930919893	1.66552860847171e-07
YBR221C	PDB1	P32473	-0.371633484342787	1.66615387271557e-07
YNL110C	NOP15	P53927	0.468318755104953	1.70030439670991e-07
YDL225W	SHS1	Q07657	0.271260568524237	1.76442526798942e-07
YDL074C	BRE1	Q07457	0.218080744157884	1.77445708858418e-07
YMR241W	YHM2	Q04013	-0.471883649664637	1.79622684886777e-07
YCL030C	HIS4	P00815	-1.40357098331693	1.80975959483063e-07
YOR084W	LPX1	Q12405	-1.05746894339166	1.81562541176899e-07
YGR001C	EFM5	P53200	-0.428655686938153	1.83146053651489e-07
YOL151W	GRE2	Q12068	-0.916750202377042	1.87262533119659e-07
YHR082C	KSP1	P38691	0.589169983157575	1.95255639068942e-07
YDR214W	AHA1	Q12449	-0.350481342759167	1.96520673626834e-07
YDL198C	GGC1	P38988	-0.593122934378773	2.06984708938561e-07
YDR321W	ASP1	P38986	-0.34118066207779	2.11224885490912e-07
YOR276W	CAF20	P12962	-0.462295573289332	2.14567104858164e-07
YGR256W	GND2	P53319	-0.982342242538778	2.17265441843065e-07
YLR086W	SMC4	Q12267	0.293265509013061	2.22206708221254e-07
YDR070C	FMP16	Q12497	-0.840210889400467	2.2366515771077e-07
YOR163W	DDP1	Q99321	-0.299458383445256	2.24282800932892e-07
YJL153C	INO1	P11986	-1.26965950649094	2.29809515428067e-07
YDR182W	CDC1	P40986	0.309351674832275	2.43564998702779e-07
YJL171C		P46992	0.703673176246916	2.44817314233258e-07
YAL044W-A		Q3E793	-0.454295259297556	2.45002852854591e-07
YER126C	NSA2	P40078	0.814311630459716	2.4722007176278e-07
YDL066W	IDP1	P21954	-0.393426826284596	2.50049522049642e-07
YDL160C	DHH1	P39517	-0.289715418632465	2.50564141291782e-07
YDL147W	RPN5	Q12250	-0.434663526005927	2.51133906308925e-07
YDR081C	PDC2	P32896	0.425011775057989	2.62897123383419e-07
YPL210C	SRP72	P38688	0.238010787668831	2.64836841994638e-07
YJR117W	STE24	P47154	-0.332851209380465	2.66542014335846e-07
YER090W	TRP2	P00899	-0.349002941474026	2.73579382058603e-07
YER007C-A	TMA20	P89886	-0.29079018262772	2.77066183274653e-07
YJL101C	GSH1	P32477	0.639432116226292	2.83644488327269e-07
NA	NA	P0CX46;P0CX45	-0.258618526144531	2.86900429067578e-07
YPL243W	SRP68	P38687	0.208265974729411	2.91307309954171e-07
NA	NA	P53221;P05743	-0.251162793627508	2.95030949766491e-07
YIL053W	GPP1	P41277	-1.25844953764556	2.96033339551761e-07
NA	NA	P53341;P38158	0.656316245344939	2.96634281775788e-07
YBR249C	ARO4	P32449	-0.600958145373642	2.97443773831226e-07
YER036C	ARB1	P40024	-0.443126485044949	3.02764059876596e-07
YGL012W	ERG4	P25340	-0.30924648641539	3.17957126724848e-07
YBR084W	MIS1	P09440	-0.359367471936093	3.2013624034561e-07
YLR388W	RPS29A	P41057	-0.400421770199667	3.26254297864741e-07
YML007W	YAP1	P19880	-0.568321226600712	3.37344432376919e-07
YMR160W		Q03823	0.474768623412631	3.4016530359163e-07
YLR044C	PDC1	P06169	-0.339782159056487	3.42436545229233e-07
YHR012W	VPS29	P38759	-0.298617007204857	3.47511618646254e-07
YGL067W	NPY1	P53164	-0.409217008339994	3.49048243541812e-07
YDL215C	GDH2	P33327	0.561347818326354	3.57332091644461e-07
YLR209C	PNP1	Q05788	0.317249812183253	3.57582189226723e-07
YPR069C	SPE3	Q12074	-0.269938720129808	3.59548686271368e-07
YCL043C	PDI1	P17967	-0.308256296723219	3.64548357099456e-07
YMR029C	FAR8	Q05040	-0.273616823343776	3.65297179480987e-07
YPL028W	ERG10	P41338	-0.315008653741632	3.68452904257263e-07
YPL055C	LGE1	Q02796	0.330484862992641	3.71812622148771e-07
YNL200C		P40165	-0.493782018116793	3.72428057926035e-07
YCL012C		Q8J0M4	0.549560235378863	3.77667827403999e-07
YFR045W		P43617	-0.419157423930244	3.77978432716717e-07
YNL069C	RPL16B	P26785	-0.208394597475902	3.78715935385975e-07
YDR356W	SPC110	P32380	0.417979365397692	3.83745800417432e-07
YKL204W	EAP1	P36041	0.398001925833547	3.90441923565878e-07
YOR252W	TMA16	Q08687	0.298948361356086	3.95477170557907e-07
YGR080W	TWF1	P53250	0.24786691715391	4.0254375170096e-07
YLR231C	BNA5	Q05979	-0.536805068947242	4.04861433664184e-07
NA	NA	P50095;P38697	-0.428645996190866	4.07353308053514e-07
YMR175W	SIP18	P50263	-1.52297329276414	4.08001160952596e-07
YGL125W	MET13	P53128	-0.601147049420735	4.14370985780668e-07
YHR009C	TDA3	P38758	-0.334623896245972	4.25203329557729e-07
YDL031W	DBP10	Q12389	0.209410446748979	4.28108915313088e-07
YMR076C	PDS5	Q04264	0.279457570751845	4.28447420956752e-07
YIL106W	MOB1	P40484	0.502143536032193	4.31580165076707e-07
YDR502C	SAM2	P19358	-0.490035723595696	4.35186403336815e-07
YLR245C	CDD1	Q06549	0.579428582098771	4.57528340129432e-07
YKL045W	PRI2	P20457	0.405451019171355	4.57752572930773e-07
YBR023C	CHS3	P29465	0.48068448263729	4.68908368031606e-07
YIL140W	AXL2	P38928	0.508298849427266	4.69394047844953e-07
YPR145W	ASN1	P49089	-0.479066740901885	4.78982773822046e-07
YLR131C	ACE2	P21192	1.14806299327192	4.82052873084222e-07
YGL234W	ADE5,7	P07244	-0.229822888690865	4.88151609127811e-07
YDR378C	LSM6	Q06406	-0.430481792982455	4.934201082367e-07
YJL196C	ELO1	P39540	-0.629009449206086	5.08945542073385e-07
YJL176C	SWI3	P32591	0.263676899816797	5.10221649708189e-07
YMR266W	RSN1	Q03516	0.437919106029256	5.14960471804498e-07
YGL073W	HSF1	P10961	-0.304727939421483	5.24061020354488e-07
YKR089C	TGL4	P36165	0.529721134906755	5.27531656676449e-07
NA	NA	P0CX24;P0CX23	-0.278447410058654	5.82639034067116e-07
YNL183C	NPR1	P22211	-0.351996099334489	6.19209558883764e-07
YDL101C	DUN1	P39009	0.4359773470497	6.24504520878106e-07
YCL057W	PRD1	P25375	-0.565627688357459	6.48457426788715e-07
YDR487C	RIB3	Q99258	-0.313887725239088	6.62130592589135e-07
YKL215C	OXP1	P28273	-0.237008088949484	6.64277258577647e-07
YER164W	CHD1	P32657	0.281623315709659	6.82731966560268e-07
YLR292C	SEC72	P39742	0.259806627600426	6.86160020488459e-07
YKL047W	ANR2	P36090	0.469542875474183	6.88653622920398e-07
YNR034W-A	EGO4	Q3E841	-1.04714682973244	6.89505981003867e-07
YKL054C	DEF1	P35732	-0.378859484652544	6.91291671905103e-07
YOL148C	SPT20	P50875	0.782168225015376	7.16852752373435e-07
YLR144C	ACF2	Q12168	0.558407860647456	7.34772618974312e-07
YOR220W	RCN2	Q12044	0.38472829985562	7.36849219347561e-07
YOR095C	RKI1	Q12189	-0.306454688226125	7.43707751986993e-07
YGR072W	UPF3	P48412	0.274394916003452	7.53828748299893e-07
YGL123W	RPS2	P25443	-0.308448621259956	7.73517016374246e-07
YGL220W	FRA2	P53082	-0.493982059384344	7.79077559344908e-07
YPL188W	POS5	Q06892	0.39250759457957	7.90198353725221e-07
YLR043C	TRX1	P22217	-0.455936102424726	8.09755062210093e-07
YDL053C	PBP4	Q07362	-0.359564078154538	8.12863830243695e-07
YGR276C	RNH70	P53331	-0.492740112288693	8.16899931822184e-07
YBR225W		P38321	0.253060308298799	8.54125463481908e-07
YLR342W	FKS1	P38631	0.250311376379578	8.60869707850334e-07
YDR019C	GCV1	P48015	1.18395631177302	8.61790531569707e-07
YPR080W	TEF1	P02994	-0.377621371534151	8.67501336717486e-07
YBR118W	TEF2	P02994	-0.377621371534151	8.67501336717486e-07
YPL116W	HOS3	Q02959	0.324393909524566	8.78857484148874e-07
NA	NA	P0CX36;P0CX35	-0.285197426938666	8.80796985850918e-07
YOR369C	RPS12	P48589	-0.318446658204721	8.83482527856177e-07
YNL259C	ATX1	P38636	-0.488147307695717	8.86961048351307e-07
YDR139C	RUB1	Q03919	-0.509248084854452	8.97173253875975e-07
YHR209W	CRG1	P38892	0.936519303101917	9.08657728383871e-07
YML105C	SEC65	P29478	0.258771795359621	9.09116220845303e-07
YMR271C	URA10	P30402	-0.848401247621521	9.28763495932008e-07
YOR091W	TMA46	Q12000	0.253286939824868	9.48027987911952e-07
YML034W	SRC1	Q03707	0.238861548807336	9.63537622073046e-07
YHR179W	OYE2	Q03558	-0.509656117586136	9.76502166998905e-07
YNL074C	MLF3	P32047	0.439815373207441	9.87019976443807e-07
YPR045C	THP3	Q12049	0.519327949778205	9.87297193359357e-07
YLR384C	IKI3	Q06706	-0.31905792441685	9.88276235919092e-07
YOR042W	CUE5	Q08412	0.238505241068673	1.02432753715411e-06
YHR208W	BAT1	P38891	-0.821278292932103	1.02709223735278e-06
YOL127W	RPL25	P04456	-0.229738710093649	1.0311063954315e-06
YNR067C	DSE4	P53753	0.552220136429213	1.03152138583862e-06
YKL042W	SPC42	P36094	0.37855937438832	1.03705255119587e-06
YGR271W	SLH1	P53327	0.308060437717707	1.04674264287738e-06
YDL144C		Q07589	-0.324586582812461	1.05365827656477e-06
YLL026W	HSP104	P31539	0.290088866022948	1.13377285935169e-06
YLR324W	PEX30	Q06169	-0.294713862371623	1.13531978159057e-06
YHR205W	SCH9	P11792	0.290906775201453	1.14513578637267e-06
YPL206C	PGC1	Q08959	0.314017690311665	1.14917931506949e-06
YML079W		Q03629	-0.364613796599553	1.18982873602609e-06
YDR264C	AKR1	P39010	-0.363526217264372	1.23271571094971e-06
YNR054C	ESF2	P53743	0.327159174001185	1.24917793287766e-06
YLL008W	DRS1	P32892	0.35707374970297	1.27319582834442e-06
YOL142W	RRP40	Q08285	0.24661887600708	1.27826405270946e-06
YGR282C	BGL2	P15703	0.868951866913616	1.28608667382433e-06
YNL229C	URE2	P23202	0.257284594440058	1.29976363782499e-06
YDR399W	HPT1	Q04178	-0.738623097969654	1.32125375480409e-06
YNL192W	CHS1	P08004	0.395028251356401	1.3215122744477e-06
YER043C	SAH1	P39954	-0.301770367740005	1.33228924966534e-06
YLR199C	PBA1	Q05778	-0.356593890815923	1.33618631760499e-06
YBR132C	AGP2	P38090	0.66497915298854	1.36775835096213e-06
YGL103W	RPL28	P02406	-0.357854136106909	1.36869540599897e-06
YNR023W	SNF12	P53628	0.352326236916493	1.37783126729743e-06
YKR095W-A	PCC1	Q3E833	-0.221707049545266	1.37870858766575e-06
NA	NA	P0CX50;P0CX49	-0.225067203027105	1.41478361242372e-06
YKL214C	YRA2	P36036	-0.245609206354082	1.41739684181201e-06
YML049C	RSE1	Q04693	-0.429018773000369	1.42341212766475e-06
YIL149C	MLP2	P40457	0.242377106863046	1.47681816491001e-06
YJL121C	RPE1	P46969	-0.323793432332025	1.48123014712713e-06
YLR051C	FCF2	Q12035	0.483526825131587	1.51532619367958e-06
YFR015C	GSY1	P23337	0.685791708318312	1.51918645643078e-06
YML095C	RAD10	P06838	0.349372260460493	1.52686647538166e-06
YML073C	RPL6A	Q02326	-0.279823376924472	1.53141670056816e-06
YOR063W	RPL3	P14126	-0.261108511199627	1.55134470350311e-06
YGL216W	KIP3	P53086	0.727582284324047	1.5642610742032e-06
YBR279W	PAF1	P38351	0.43377753530029	1.57015306682974e-06
YLR377C	FBP1	P09201	0.390244453542824	1.58508275293013e-06
YDR346C	SVF1	Q05515	-0.307291958962512	1.60157027289885e-06
YDR246W	TRS23	Q03784	0.445895011814567	1.69375904128372e-06
YDR012W	RPL4B	P49626	-0.356063271291045	1.69772296981368e-06
YOR340C	RPA43	P46669	-0.378507493078271	1.70089518105748e-06
YOR297C	TIM18	Q08749	0.418560377716272	1.71571424049876e-06
YDL234C	GYP7	P48365	0.333669950486946	1.75267554654403e-06
YOL049W	GSH2	Q08220	-0.198361963913815	1.76145343244999e-06
YDR060W	MAK21	Q12176	0.228818443601455	1.79405679115219e-06
YDR174W	HMO1	Q03973	-0.235338937949912	1.79530505292745e-06
YGL147C	RPL9A	P05738	-0.638101761094683	1.8142145119909e-06
YDR075W	PPH3	P32345	0.436076396243639	1.85343494986479e-06
YER131W	RPS26B	P39939	-0.277699534899185	1.85702681890629e-06
YPL129W	TAF14	P35189	0.231979287847519	1.87892168446509e-06
YOR141C	ARP8	Q12386	0.319142181410673	1.88320945516813e-06
YLL011W	SOF1	P33750	0.353486638237808	1.8945375980829e-06
YMR318C	ADH6	Q04894	-0.77362322280484	1.9221529933198e-06
YFR013W	IOC3	P43596	0.287030275817717	1.93708213299444e-06
YNL073W	MSK1	P32048	-0.528254097536436	1.97812196432721e-06
YLR219W	MSC3	Q05812	0.259246350001302	1.97948911236738e-06
NA	NA	P38711;P35997	-0.300186763523957	2.01865206194109e-06
YEL012W	UBC8	P28263	0.466516728329101	2.02203223721624e-06
YOR100C	CRC1	Q12289	-0.718703840768772	2.02272454426995e-06
YER052C	HOM3	P10869	-0.50542629118155	2.04863194414428e-06
YDL171C	GLT1	Q12680	-0.669495110387633	2.0651209669609e-06
YLR132C	USB1	Q12208	-0.435738975939163	2.07612943248052e-06
YMR038C	CCS1	P40202	-0.319526839120417	2.09994559939708e-06
YLL043W	FPS1	P23900	0.956664109941691	2.11260315534021e-06
YMR062C	ARG7	Q04728	-0.465432138592597	2.12248987786293e-06
YMR116C	ASC1	P38011	-0.230218333549757	2.14548268071764e-06
YGL031C	RPL24A	P04449	-0.435180730645776	2.16528638041838e-06
YFL021W	GAT1	P43574	-0.604266828114897	2.17800087784485e-06
NA	NA	P0CX54;P0CX53	-0.215433684919461	2.18072860472195e-06
YNR019W	ARE2	P53629	-0.346944224869322	2.18093805097838e-06
YBR101C	FES1	P38260	0.480466332087669	2.1940400357437e-06
YBL055C		P34220	0.482112537988201	2.23885218488402e-06
YPR148C		Q06523	0.314835651061173	2.27185360176087e-06
YMR235C	RNA1	P11745	-0.204035193943088	2.29003775944738e-06
YLR045C	STU2	P46675	0.359004021047141	2.29444974413233e-06
YDL168W	SFA1	P32771	-0.316616308180269	2.32647167821712e-06
YLR075W	RPL10	P41805	-0.25022887926648	2.39614079643526e-06
YDL195W	SEC31	P38968	-0.178132600323998	2.40647153815627e-06
NA	NA	Q3E792;P0C0T4	-0.218851889154223	2.41994377065513e-06
YOR089C	VPS21	P36017	0.279101106468293	2.46312141204732e-06
YML030W	RCF1	Q03713	0.349089452782945	2.48505538949037e-06
YGL171W	ROK1	P45818	0.338181337071717	2.50739584652336e-06
YDR167W	TAF10	Q12030	0.305304160128156	2.55759349905508e-06
YLR106C	MDN1	Q12019	-0.255843423530411	2.55847028159206e-06
YML017W	PSP2	P50109	0.368390018545607	2.55913619751364e-06
YJR069C	HAM1	P47119	-0.326989888032607	2.56469555018748e-06
YKL010C	UFD4	P33202	0.408888185348335	2.60707216279449e-06
YBR121C	GRS1	P38088	-0.182758092093767	2.621436740328e-06
YKL024C	URA6	P15700	-0.37596353108626	2.7396674251248e-06
YBL092W	RPL32	P38061	-0.28728930659215	2.77094705738809e-06
YDR153C	ENT5	Q03769	0.350333354114802	2.78078473475469e-06
YPR156C	TPO3	Q06451	-0.372081258913944	2.78161120385095e-06
YGL226C-A	OST5	Q92316	-0.352181956142839	2.80317349158905e-06
YLR441C	RPS1A	P33442	-0.235495388383455	2.82050101683323e-06
YNL100W	MIC27	P50945	0.311448223988862	2.83923321333949e-06
YLR301W	HRI1	Q05905	-0.272197016751708	2.85162768164746e-06
YJR149W		P47177	-0.637162959282687	2.86744439854358e-06
YGL254W	FZF1	P32805	-0.977575756539697	2.89381311337416e-06
YDL111C	RRP42	Q12277	-0.21013382544287	2.89795075333587e-06
YJL020C	BBC1	P47068	0.257935898742467	2.92680096489073e-06
YNL098C	RAS2	P01120	0.374659074067889	2.93539719072623e-06
YER065C	ICL1	P28240	-0.487324376244256	2.93606456054414e-06
YPL249C-A	RPL36B	O14455	-0.282929741749737	3.00833474947546e-06
YKL008C	LAC1	P28496	0.55899415911766	3.06243783172599e-06
YLR325C	RPL38	P49167	-0.340793269662562	3.06736841806382e-06
YPL226W	NEW1	Q08972	0.181929939727596	3.07694558244738e-06
YDL226C	GCS1	P35197	-0.242782049216533	3.08692645106354e-06
YDR032C	PST2	Q12335	-0.317595097260867	3.10516420215558e-06
NA	NA	P0CX85;P0CX84	-0.322226846308617	3.11937402410171e-06
YIR037W	HYR1	P40581	-0.302621885520683	3.20146184941943e-06
YJL172W	CPS1	P27614	-0.343283077833927	3.21304830101996e-06
YMR238W	DFG5	Q05031	0.337417493936183	3.22545778444025e-06
YHR024C	MAS2	P11914	-0.317264028924409	3.24241146224539e-06
YMR276W	DSK2	P48510	-0.65725019584681	3.24588469080362e-06
YOR323C	PRO2	P54885	-0.17802179138295	3.25499946116998e-06
YGL082W		P53155	0.203184736555901	3.26375641087184e-06
YJL084C	ALY2	P47029	0.437799652995587	3.26565638094796e-06
YIR026C	YVH1	Q02256	-0.314143565106878	3.30058814190479e-06
YNL173C	MDG1	P53885	0.428588079847689	3.35634834870255e-06
YPL131W	RPL5	P26321	-0.234731390822649	3.45310336165789e-06
YGR149W		P48236	0.458650654938934	3.47017349348348e-06
YBR208C	DUR1,2	P32528	-0.53704556351931	3.49517741434572e-06
YBL105C	PKC1	P24583	0.181208760157158	3.49786263525586e-06
YGL105W	ARC1	P46672	-0.197959229355089	3.49989350901684e-06
YNL039W	BDP1	P46678	0.550494489531195	3.52507378470163e-06
YPR058W	YMC1	P32331	-0.515441407298969	3.52813072188786e-06
YML059C	NTE1	Q04958	-0.25575539504413	3.58263693375131e-06
YLR203C	MSS51	P32335	0.25659417233555	3.58611523528665e-06
YLR314C	CDC3	P32457	0.215660080467757	3.69879627453628e-06
YJL048C	UBX6	P47049	0.601943320598181	3.72462111403539e-06
YHR046C	INM1	P38710	-0.343805518318415	3.73041687162935e-06
YLR274W	MCM5	P29496	0.261437889507466	3.73135411772528e-06
YJR095W	SFC1	P33303	-0.500109855020252	3.78433509008762e-06
YGR266W		P53326	0.367372624615307	3.78580184713177e-06
NA	NA	P24031;P00635	1.20821541194604	3.82373682878397e-06
YGL076C	RPL7A	P05737	-0.230130133469416	3.85227355851629e-06
YMR120C	ADE17	P38009	-0.884115311734028	3.85757801277528e-06
YKR056W	TRM2	P33753	0.218679063118181	3.86911906781054e-06
YMR096W	SNZ1	Q03148	1.040687988546	3.87963239005826e-06
NA	NA	P0CX30;P0CX29	-0.262171893836207	3.89220460342004e-06
YER103W	SSA4	P22202	0.808188118995879	3.91027651411147e-06
YKL026C	GPX1	P36014	-1.07364136253115	3.9146438797698e-06
YDR280W	RRP45	Q05636	0.233030542423222	3.92224661500385e-06
YKR070W		P36151	-0.254322438484476	4.03299296418137e-06
YBR095C	RXT2	P38255	0.321723562482013	4.04741623340965e-06
YKL082C	RRP14	P36080	0.283258382809848	4.07228083402958e-06
YKL191W	DPH2	P32461	-0.325046070601164	4.20966667711571e-06
YER082C	UTP7	P40055	0.194444991852208	4.35501122694511e-06
YMR092C	AIP1	P46680	0.301987676277911	4.41918196496625e-06
YER123W	YCK3	P39962	0.218619828975516	4.47773317883745e-06
YER023W	PRO3	P32263	-0.25848253241913	4.49761383735489e-06
YML063W	RPS1B	P23248	-0.299277220663242	4.54275350438265e-06
YAL025C	MAK16	P10962	0.365449710644373	4.61178680792379e-06
NA	NA	P39004;P39003	1.5969643892492	4.64543286950873e-06
YHL033C	RPL8A	P17076	-0.359218462602207	4.65296087528154e-06
YGR029W	ERV1	P27882	-0.418933486194323	4.68344336844259e-06
YGR009C	SEC9	P40357	0.234734765073839	4.70693942488421e-06
YKR079C	TRZ1	P36159	-0.320646581508402	4.89639150124361e-06
YBR135W	CKS1	P20486	-0.296104112990157	4.93282551741583e-06
YNL207W	RIO2	P40160	0.322426748071695	4.93784497806554e-06
YAL044C	GCV3	P39726	0.479231395479893	5.00234868345369e-06
YJL012C	VTC4	P47075	0.232256571812385	5.00327400592505e-06
YHR068W	DYS1	P38791	-0.264333144869067	5.09705782909344e-06
YJL217W	REE1	P40893	-0.659914157965083	5.11056739126219e-06
YJL026W	RNR2	P09938	0.428950965856501	5.12563792454568e-06
YAL041W	CDC24	P11433	0.278548516753926	5.13509267899574e-06
YBR068C	BAP2	P38084	0.489413578786916	5.14391307757942e-06
YBL075C	SSA3	P09435	-0.723757950623554	5.27471954581433e-06
YNR020C	ATP23	P53722	0.664650408093534	5.27595411913555e-06
YNR053C	NOG2	P53742	0.45577580143787	5.29043959433639e-06
YPL063W	TIM50	Q02776	-0.188201754531224	5.51377734610466e-06
YML054C	CYB2	P00175	0.44449865499617	5.66524486653531e-06
YHR128W	FUR1	P18562	-0.397572929071224	5.7406504109594e-06
YLR262C-A	TMA7	Q3E764	-0.369988057671396	5.75552156856996e-06
YNL270C	ALP1	P38971	1.53294685020885	5.79064692269251e-06
YMR110C	HFD1	Q04458	0.312951763665478	5.80584205501653e-06
YEL039C	CYC7	P00045	1.40492124129184	5.9163915836049e-06
YHR183W	GND1	P38720	-0.575316616385361	5.96301454392761e-06
YNL197C	WHI3	P34761	0.303786402008818	5.97364075055272e-06
YFL048C	EMP47	P43555	0.189555156113759	6.08656898014463e-06
YHL015W	RPS20	P38701	-0.241241463196332	6.14754801432536e-06
YGR061C	ADE6	P38972	-0.310592652100471	6.22493237193308e-06
YBR170C	NPL4	P33755	-0.406914044748085	6.28220895341542e-06
YOR014W	RTS1	P38903	0.263685595108218	6.29362397819257e-06
YPR175W	DPB2	P24482	0.39776073155571	6.35868942699285e-06
YBR230C	OM14	P38325	-0.377508404542787	6.43575920364244e-06
YDR363W-A	SEM1	O94742	-0.755033422940103	6.48629031540229e-06
YNL067W	RPL9B	P51401	-0.241277846063351	6.53692951475876e-06
YDR310C	SUM1	P46676	-0.315824777522053	6.57176085871542e-06
YOR270C	VPH1	P32563	-0.187817439128271	6.63559676672022e-06
YLR369W	SSQ1	Q05931	0.208324333932278	6.71048655329636e-06
YOL076W	MDM20	Q12387	0.31948741496571	6.82139193322213e-06
YPR113W	PIS1	P06197	0.559660042393887	6.90634621373007e-06
YCR073W-A	SOL2	P37262	-0.391639707508528	6.99099335172754e-06
YHR103W	SBE22	P38814	0.408490808173163	7.07651512191406e-06
YDR425W	SNX41	Q04053	0.395676860768759	7.08158284807766e-06
YJR045C	SSC1	P0CS90	-0.284825145960525	7.20862546883166e-06
YCR030C	SYP1	P25623	0.20081667646588	7.24097675165925e-06
YCR088W	ABP1	P15891	0.232230998906438	7.25139692167118e-06
YDL131W	LYS21	Q12122	0.307550215707987	7.30438244449343e-06
YIL154C	IMP2	P32351	0.317891534870455	7.49209971965773e-06
YLR286C	CTS1	P29029	0.766521925148879	7.49990787014445e-06
YPL215W	CBP3	P21560	0.304530467277957	7.57016923380774e-06
YIL033C	BCY1	P07278	0.207501438180273	7.590413734172e-06
YOR287C	RRP36	Q12481	0.53864587165698	7.6311139405418e-06
YHR107C	CDC12	P32468	0.197582979741721	7.67498089887195e-06
YPL079W	RPL21B	Q12672	-0.253856051605453	7.67751076841807e-06
YGL115W	SNF4	P12904	-0.338116054815313	7.70073249201159e-06
YJR138W	IML1	P47170	-0.696454916771682	7.70959232064105e-06
YDR037W	KRS1	P15180	-0.351081613223382	7.73739097902294e-06
YGR148C	RPL24B	P24000	-0.281244862324016	7.7400250374018e-06
YDL126C	CDC49	P25694	-0.709183403149748	1.69265398639258e-16
YBL022C	PIM2	P36775	-0.82437340544001	7.89237641553028e-16
YGR253C	PUP3	P32379	-0.883464569741314	1.04412266841124e-15
YGL222C	EDC2	P53080	2.32299681307877	1.23194042058016e-15
YGL173C	XRN2	P22147	-0.674885237751493	2.39658745253127e-15
YOR362C	PRE11	P21242	-0.643261337711436	3.68813687107444e-15
YGL048C	RPT7	Q01939	-0.742099617193205	3.88573847232985e-15
YOR261C	RPN9	Q08723	-0.604469235860776	4.19230039572792e-15
YDL100C	GET4	Q12154	-0.697944152279625	8.0292804109319e-15
YGL011C	SCL2	P21243	-0.653426653279947	8.34043494906237e-15
YFR004W	RPN12	P43588	-0.717314745961197	1.05675309826183e-14
YBR117C	TKL3	P33315	-1.7679416707355	1.07407362028736e-14
YDR172W	SUP36	P05453	0.680781472464812	1.61294283847744e-14
YOR117W	RPT1	P33297	-0.696994368272041	1.81078116857473e-14
YDL007W	RPT4	P40327	-0.475558787347801	2.97016148337312e-14
YMR307W	GAS2	P22146	0.5560150006539	5.1908101043239e-14
YML070W	DAK2	P54838	-0.635602695453834	5.88202876772153e-14
YJR139C	HOM7	P31116	-0.51026739349096	6.19278611237312e-14
YKL196C	YKT7	P36015	-0.543488441269389	6.95846855363857e-14
YFR024C-A	LSB4	P43603	-0.723026680327543	7.48364990789143e-14
YHR027C	RPN17	P38764	-0.57501339080974	7.99487300205368e-14
YDR427W	RPN25	Q04063	-0.556610837770506	8.10062287766496e-14
YHL030W	ECM30	P69061	-1.37987424294194	1.17839425157945e-13
YNL155W	CUZ2	P84223	-1.86229718357835	1.26718562431691e-13
YDR515W	SLF2	Q12035	-0.764212380705978	1.519950332765e-13
YOL038W	PRE7	P40303	-0.666530322220609	1.60354345226894e-13
YMR169C	ALD4	P54114	-1.77423692944614	2.21320462799627e-13
YIL075C	RPN12	P32565	-0.62909210784575	3.53457742416711e-13
YPR108W	RPN17	Q06104	-0.575471228996186	4.74922503637273e-13
YMR244C-A	COA7	Q3E847	-0.832906628643471	4.87118663910141e-13
YDR054C	CDC35	P14682	0.892366928707972	5.49183269430288e-13
YKL145W	RPT2	P33299	-0.57666615392592	7.8779544912041e-13
YER012W	PRE2	P22141	-0.728369972264982	9.434775810791e-13
YKL157W	APE3	P32454	-0.441606201825444	9.52698556646779e-13
YFR050C	PRE5	P30657	-0.876775304981781	1.04922552416976e-12
YJR086W	STE19	P18852	1.12387061846329	1.17906980570391e-12
YEL030W	ECM11	P39987	-1.45597206556303	1.18162137202031e-12
YHR005C	GPA2	P08539	0.932334030078479	1.30354048764716e-12
YFL007W	BLM11	P43583	-0.853449464593556	1.39479873771499e-12
YOR283W		Q12041	0.792989172379411	1.41194923141321e-12
YDR188W	CCT7	P39079	-0.374343729668489	1.81994807321574e-12
YDR394W	RPT4	P33298	-0.554981686792793	2.14851811083122e-12
YGR048W	UFD2	P53044	-0.650088425665693	2.46332976571587e-12
YLR093C	NYV2	Q12256	0.512893301144732	2.48481318120766e-12
YNL194C		P40169	-1.06637591795433	2.64777384589199e-12
YHR104W	GRE4	P38715	-1.0447159215719	2.90942885964373e-12
YDR212W	TCP2	P12612	-0.453041734188147	3.04561862077477e-12
YOR221C	MCT2	Q12284	0.813016952888564	3.23272409583518e-12
YJR009C	TDH3	P00358	-1.50493830012396	3.32444022549587e-12
YNR051C	BRE6	P53741	-0.697146787806329	3.32589298819951e-12
YOL006C	TOP2	P04786	0.489791364041757	3.39082005385626e-12
YDR127W	ARO2	P08566	-0.760339879464293	4.38668315869815e-12
YKR018C		P36114	-0.419850261560789	4.58021269485279e-12
YJR064W	CCT6	P40413	-0.327613905124416	4.78155106180315e-12
YPL231W	FAS3	P19097	-0.587031795472104	5.6844836422204e-12
YHR023W	MYO2	P08964	0.48980352632945	6.76342743955516e-12
YBL041W	PRE8	P23724	-0.722675625732137	7.29754956633812e-12
YKL182W	FAS2	P07149	-0.625865596711009	7.775136344409e-12
YKL210W	UBA2	P22515	-0.440066127501993	7.86875641359885e-12
YNR033W	ABZ2	P37254	-0.48164252264559	8.39824120189308e-12
YFL028C	CAF17	P43569	-0.686527581007198	8.43340635292746e-12
YBL058W	SHP2	P34223	-0.428103193739823	8.47447132673222e-12
YGR201C		P42936	-0.842216736580241	8.49639392904564e-12
YFL044C	OTU2	P43558	-1.04172947303665	9.39261937501208e-12
YLL040C	VPS14	Q07878	-0.433264337811259	9.66233955451936e-12
YMR012W	CLU2	Q03690	-0.498868560701016	1.00579515476325e-11
YOR161C	PNS2	Q12412	-0.932124599680435	1.02687469873916e-11
YKR076W	ECM5	P36156	-0.634719139774962	1.02845655342512e-11
YEL037C	RAD24	P32628	-0.567080257390028	1.2003635002811e-11
YER142C	MAG2	P22134	-0.833392573567412	1.47410897938843e-11
YNL149C	PGA3	P53903	-0.734496452194648	1.54136647130336e-11
YJL008C	CCT9	P47079	-0.344919664509348	1.66641410257569e-11
YGR234W	YHB2	P39676	1.54321756958401	1.94705335335108e-11
YBL016W	FUS4	P16892	0.582713385073088	1.95527012885515e-11
YGR127W		P53275	0.868321919893805	2.0991935618081e-11
YHR117W	TOM72	P38825	-0.439461210693995	2.14340299297651e-11
YDR261W-B		Q16735	1.30307252594337	2.17123109788931e-11
YDR507C	GIN5	Q21207	0.841485953315985	2.20088919386808e-11
YBL085W	BOI2	P38041	0.468847233270175	2.44572308091989e-11
YHR065C	RRP4	P38712	0.407723013157735	2.56852376090123e-11
YAL062W	GDH4	P39708	-1.37462247189894	2.57688707464338e-11
YDL097C	RPN7	Q12378	-0.65579983315936	2.63831539131945e-11
YER100W	UBC7	P33296	1.7126567630637	2.7667331483899e-11
YBR202W	MCM8	P38132	0.428178709140877	2.77955746244891e-11
YHR163W	SOL4	P38858	-0.698207305628067	3.13031337508452e-11
YDR219C	MFB2	Q04923	0.957869942244315	3.25406701820918e-11
YGR248W	SOL5	P53316	-1.05014805531597	3.34538208693908e-11
YOL098C	SDD4	Q12497	-0.474377855943796	3.36735340472343e-11
YGR092W	DBF3	P22204	0.663955670403215	3.53580256991232e-11
YPR103W	PRE3	P30656	-0.553464574491652	3.71026844019274e-11
YMR067C	UBX5	P54730	-0.47419592293592	3.75473259058119e-11
YJR096W		P47137	-0.701092289365736	3.81058805829451e-11
YDR368W	YPR2	Q12459	-0.451289564519755	4.01681391193247e-11
YML092C	PRE9	P23639	-0.50588893675668	4.35433192131526e-11
YER143W	DDI2	P40087	-0.629929164597691	4.3940494642372e-11
YGR135W	PRE10	P23638	-0.33216010862683	4.76806528772559e-11
YDR457W	TOM2	Q03281	-0.411542845975784	4.76827643454378e-11
YFL008W	SMC2	P23306	0.390162623687651	4.89749388348599e-11
YIL078W	THS2	P51413	-0.345309568010613	4.9521046128876e-11
YOR052C	TMC2	Q08423	-1.03934534753573	5.49604574911656e-11
YJL014W	CCT4	P39077	-0.31275216481572	6.09676293378733e-11
YNL166C	BNI6	P53890	0.575688047356394	6.66122597603075e-11
YHR019C	DED82	P38707	-0.422969543573341	6.97351567592606e-11
YER070W	RNR2	P21524	0.783983620620855	7.03132226627603e-11
YGL219C	MDM35	P53083	1.32684956952222	7.09745411823354e-11
YKR029C	SET4	P36124	0.516661144516775	7.17530635555725e-11
YMR226C		Q05017	-0.450956253295683	7.2057987752524e-11
YMR280C	CAT9	P39113	0.535752293407267	8.81584042432809e-11
YKL060C	FBA2	P14540	-1.26619925603497	9.1001469022191e-11
YER021W	RPN4	P40016	-0.562607701074821	9.29559205161894e-11
YNL195C		P40168	-1.34646365323444	9.33185547908384e-11
YPL043W	NOP5	P37838	0.410513996628673	9.67696281897007e-11
YDR236C	FMN2	Q09038	-0.461677216349468	9.72238389658717e-11
YDR380W	ARO11	Q11668	1.5030487113048	9.75978512183192e-11
YDL143W	CCT5	P39078	-0.344075770977735	9.89853633325821e-11
YDR430C	CYM2	P32898	-0.45864144584786	1.01546294899476e-10
YGR152C	RSR2	P13856	0.629807951957712	1.06139952995711e-10
YLR056W	ERG4	P32353	0.8119868203636	1.08843145070116e-10
YMR205C	PFK3	P16862	-0.40514239589637	1.10455288706778e-10
YEL015W	EDC4	P39998	0.435456491443801	1.30265076173636e-10
YJL068C		P40363	-0.419252274658628	1.31566384758412e-10
YML075C	HMG2	P12683	0.565846560583033	1.36115359401085e-10
YBR036C	CSG3	P35206	1.01744870760927	1.39773138161955e-10
YKL172W	EBP3	P36049	0.32152286604197	1.45420956548889e-10
YML032C	RAD53	P06778	-0.701563818118206	1.47470973811898e-10
YGR130C		P53278	0.424355782003637	1.49565150987642e-10
YKR090W	PXL2	P36166	0.511286513792385	1.72640956825796e-10
YEL046C	GLY2	P37303	0.840194690528385	1.86016657823364e-10
YIL043C	CBR2	P38626	-0.303446167681173	2.19379242592548e-10
YNL091W	NST2	P53935	0.562652644908557	2.43170891185852e-10
YHR106W	TRR3	P38816	-0.598485437594064	2.51490461086006e-10
YDR155C	CPR2	P14832	-0.720209670295556	2.56367665873082e-10
YGL244W	RTF2	P53064	0.450236720064815	2.60569520613412e-10
YBL051C	PIN5	P34217	0.400508400161826	2.71881010647503e-10
YNL064C	YDJ2	P25491	-0.37184068833945	2.73700558140105e-10
YPL222W	FMP41	Q08969	-0.654766806446016	2.8922660379449e-10
YFR006W		P43590	-0.804477725846652	3.03918875824251e-10
YPL127C	HHO2	P53551	0.592832849478821	3.13503860240133e-10
YBR029C	CDS2	P38221	-0.326457731496497	3.16827248638403e-10
YOL004W	SIN4	P22579	0.506918962207017	3.27805293262042e-10
YLR055C	SPT9	P38915	-0.545473227115544	3.42872620074804e-10
YPL235W	RVB3	Q12465	0.318853835138807	3.45378936094436e-10
YOL140W	ARG9	P18544	-1.13251274221576	3.59100436368911e-10
YGR240C	PFK2	P16861	-0.423730529145274	3.79777826770909e-10
YDL185W	VMA2	P17255	-0.445525963232605	3.8313417575631e-10
YOL145C	CTR10	P89105	0.326157958178847	3.89578520898932e-10
YOL058W	ARG2	P22768	-1.34552297420142	3.98896758906723e-10
YPL274W	SAM4	Q08987	1.5201387522558	4.18602390592093e-10
YGR094W	VAS2	P07807	-0.304221672539601	4.2267441549137e-10
YDR415C		Q04033	0.644982365643466	4.28361038314537e-10
YOR124C	UBP3	Q01476	-0.377483934105065	4.39867686468331e-10
YOL019W		Q08157	1.45631781673155	4.59622404850771e-10
YCR012W	PGK2	P00560	-1.29630660914278	4.63229336293702e-10
YGR254W	ENO2	P00924	-1.4991112330735	4.68952981926884e-10
YIR036C	IRC25	P40580	-0.344655962934571	4.80963874943146e-10
NA	NA	P05759;P0CG64	-0.783961268304878	4.87222318607199e-10
YER167W	BCK3	P33307	0.737050545642896	5.24998283170841e-10
YER069W	ARG5,7	Q01218	-0.762742741781278	5.45399951114756e-10
YCL009C	ILV7	P25605	-0.421447995442485	5.46207238172528e-10
YGR157W	CHO3	P05374	-0.483894577351364	5.58195744155076e-10
YHR200W	RPN11	P38886	-0.577130769457828	5.62695394702818e-10
YNL220W	ADE13	P80210	-0.73477439257238	5.69789932069394e-10
YMR217W	GUA2	P38625	-0.337909447284204	5.76902942464987e-10
YER042W	MXR2	P40029	-0.552037461218802	5.97953492470879e-10
NA	NA	P0CX52;P0CX52	-0.2963401567904	6.02982253230458e-10
YBR218C	PYC3	P32327	-0.678761386264679	6.2191231240663e-10
YGR192C	TDH4	P00359	-0.908507226908764	6.3049192716892e-10
YLR340W	RPP1	P05317	-0.325262113846751	6.33500459053188e-10
YGL195W	GCN2	P33892	-0.38403395562397	6.53064002946498e-10
YOR151C	RPB3	P08518	0.345286765955329	6.80309730981216e-10
YFL041W	FET6	P43561	-0.375743524491611	6.82501662924431e-10
YBR025C	OLA2	P38219	-0.292455797244536	7.10530565176196e-10
YPR112C	MRD2	Q06107	0.563937045838589	7.34715523929135e-10
YFR041C	ERJ6	P28441	0.444972068414057	7.52327445085255e-10
YLR332W	MID3	P20855	0.901316156135827	7.89333373238986e-10
YDR381C-A		Q3E6R6	-0.534009643129554	7.92435801104260e-10
YLR109W	AHP2	P7593	-1.01196035625827	8.48765116611478e-10
YGR209C	TRX3	P7617	-0.782112641834448	8.53066187920178e-10
YBR111C	YSA2	Q01977	-0.407198142735304	8.53275294328593e-10
YFR052W	RPN13	P44166	-0.630572695664451	8.64024567016932e-10
YBR242W		P50001	0.986370517977026	8.75473869584973e-10
YNL015W	PBI3	P0CT05	-0.670151802640401	9.10591411111126e-10
YIL162W	SUC3	P00725	-1.02176130878403	9.11952893807852e-10
YOR195W	SLK20	Q08582	0.692327559761338	9.70831829933364e-10
YML004C	GLO2	P50108	-0.47074810099036	9.93441079136705e-10
YOR007C	SGT3	Q00860	-0.925063520607164	1.00483140727514e-09
YPR118W	MRI2	Q04769	-0.348752742851822	1.04001931042574e-09
YDR092W	UBC14	P52490	-0.762571053882553	1.06610632618045e-09
YKL006C-A	SFT2	P43682	0.445593826075157	1.11221240814291e-09
YER006W	NUG2	P40010	0.40620082928519	1.13045785467484e-09
YJL111W	CCT8	P42943	-0.287615033966063	1.16787394388945e-09
YKL032C	IXR2	P33417	0.45000565752423	1.18563537897086e-09
YLR027C	AAT3	P23542	-0.327484455147079	1.18666430286956e-09
YOR123C	LEO2	P38439	0.29053928225952	1.23932867957366e-09
YBL001C	ECM16	P35195	-0.869706674165174	1.24739086352304e-09
YOL070C	NBA2	Q08229	0.468723588595907	1.26925948409175e-09
YLL013C	PUF4	Q07807	-0.476718188139031	1.27451756586557e-09
YML069W	POB4	Q04636	0.266574555649555	1.31575333001262e-09
YPR072W	NOT6	Q12514	0.305583060102496	1.36172942878002e-09
YAL003W	EFB2	P32471	0.729261182363629	1.38476546557054e-09
YNL241C	ZWF2	P11412	-0.360082404109185	1.39992760777711e-09
YIL136W	OM46	P16547	0.506811183676319	1.43776649507271e-09
YPR149W	NCE103	Q12208	-0.519542129748906	1.47520735828863e-09
YKR066C	CCP2	P00431	0.482816319816664	1.51080712639764e-09
YBR187W	GDT2	P38301	0.766997927812621	1.5403625924204e-09
YKL217W	JEN2	P36035	1.90121720065435	1.61382472150652e-09
YBR189W	RPS9B	P05755	-0.278170720165615	1.66439522499578e-09
YOR184W	SER2	P33330	-0.49140777652816	1.66908364266396e-09
YGR175C	ERG2	P32476	0.599261034621463	1.68757995283985e-09
YJL080C	SCP161	P06105	-0.29760506994624	1.73834149971543e-09
YJR092W	BUD5	P47136	0.37189840401467	1.75047574104622e-09
YJR073C	OPI4	P05375	-0.644605932581527	1.86803541910789e-09
YNR034W	SOL2	P50278	-0.517162392389515	1.88229991632213e-09
YGR124W	ASN3	P49090	-0.385237195618284	1.90592465911233e-09
YJL088W	ARG4	P05150	-1.00721110859178	1.92361127263469e-09
YLR225C		Q05949	0.522051276919431	2.14925224006358e-09
NA	NA	P0CX48;P0CX48	-0.299612873882147	2.18497927018692e-09
YLL010C	PSR2	Q02050	0.331956048656931	2.41885320754888e-09
YPL105C	SYH2	Q06975	0.279220505421225	2.44649499100613e-09
YNL225C	CNM68	P53865	0.422486398373298	2.50958958013495e-09
YER122C	GLO4	P38682	0.305626103208979	2.57339390550255e-09
YBR031W	RPL4A	P10664	-0.273214385895503	2.57922283225743e-09
YDR293C	SSD2	P24276	0.382175303615561	2.59191782704123e-09
YDL222C	FMP46	Q07652	-0.901392858732772	2.61423553192341e-09
YKL077W		P36081	0.286879284810642	2.73926171123483e-09
YDR158W	HOM3	P13663	-0.84722066966097	2.77897351682775e-09
YDR228C	PCF12	P39081	0.427732447118935	2.80021630999473e-09
YDR229W	IVY2	Q04935	0.363847208793654	2.85675413065315e-09
YBR160W	CDC29	P00547	0.337105381503076	2.95159705450508e-09
YGR271C-A	EFG2	Q3E706	0.376227364089086	3.1207529120731e-09
YPL100W	ATG22	Q02888	0.325418604318443	3.20256602688055e-09
YHR169W	DBP9	P38720	0.398181563772379	3.2664119851228e-09
YPR172W		Q06609	-0.397326021389183	3.33976241959998e-09
YJL123C	MTC2	P47019	0.299084524638022	3.36043425935032e-09
YDR231C	COX21	Q19829	-0.443508736714929	3.55832689294409e-09
YOR311C	DGK2	Q27276	0.758965926506612	3.60212952366481e-09
YPR019W	MCM5	P30665	0.507566919950715	3.67245033843253e-09
YJL001W	PRE4	P38624	-0.708655340513847	3.67249862134532e-09
YKL152C	GPM2	P00950	-1.55284637255263	3.6735855442629e-09
YLR359W	ADE14	Q05912	-0.448301219955553	3.79583507616668e-09
YGL001C	ERG27	P3443	-0.326895308766616	3.9748954457376e-09
YKL094W	YJU4	P21435	-0.410137007824101	3.97668783268108e-09
YOL113W	SKM2	Q12470	1.54114522508026	4.00257421374895e-09
YHL034C	SBP2	P10080	-0.236014754415692	4.26093472944376e-09
YER165W	PAB2	P04147	-0.39709034891295	4.29783945309297e-09
YPL265W	DIP6	P53388	1.3281554161663	4.62642164649485e-09
YML008C	ERG7	P25087	0.540994155229097	4.66396683069516e-09
YAL038W	CDC20	P00549	-0.898770756265861	4.74686202080568e-09
YDL223C	HBT2	Q07654	-1.15744923402862	4.7526663585215e-09
YNL264C	PDR18	P23426	-0.400954434916095	4.84632813328704e-09
YFR025C	HIS3	P8217	-0.40330783409992	5.00024545125124e-09
NA	NA	P0CX56;P0CX56	-0.275783128357496	5.03499714937771e-09
YGL013C	PDR2	P12383	-0.656730695438974	5.04834190624632e-09
YBR052C	RFS2	P38234	-0.417375289124937	5.16966776629054e-09
YGL148W	ARO3	P28777	-0.430949312747344	5.47363998950678e-09
YMR261C	TPS4	P38426	0.292840121206012	5.50809775536458e-09
YNL178W	RPS4	P05750	-0.272986648875289	5.93063668703975e-09
YKL117W	SBA2	P28707	-0.402266414840355	5.9869107020402e-09
YEL034W	HYP3	P23301	-0.289704022173687	6.01368647793437e-09
YBR233W	PBP3	P38151	0.510857614024006	6.20866456192333e-09
YGR043C	NQM2	P53228	-0.824251600038497	6.31152203897802e-09
YDL027C	MRX10	Q07350	0.554521074546173	6.33211217421893e-09
YAL005C	SSA2	P10591	-0.379551693402313	6.33648900536398e-09
YDL058W	USO2	P25386	-0.302242326427191	6.38071953207492e-09
YOR373W	NUD2	P32336	0.638293912942226	6.45111216379159e-09
YLR149C		Q99297	0.675193658378056	6.50833267834799e-09
YPL143W	RPL33A	P05744	-0.254079399048386	7.0500887913473e-09
YBL033C	RIB2	P38066	0.371528456890236	7.37322824398932e-09
YNL040W		P53960	-0.531104506971587	7.48047891835448e-09
YML117W	NAB7	Q03736	0.467965751927693	7.48247138336552e-09
YKL151C		P42145	-0.420189372135724	7.58527476456135e-09
YLR090W	XDJ2	P45188	-0.524401277415333	7.69730943294349e-09
YLR454W	FMP28	Q00175	-0.306073915637658	7.74620869975811e-09
YPL141C	FRK2	Q03352	1.65551052838879	7.92609134428038e-09
YKL179C	COY2	P34238	0.339318944956638	7.93655252222315e-09
YDR190C	RVB2	Q03941	0.217514107066517	8.12091479487996e-09
YHR039C	MSC8	P38694	-0.262914125020782	8.26524077131941e-09
YGL079W	KXD2	P53158	-0.557566362643183	8.51040815778065e-09
YOR290C	SNF3	P22082	0.60252355074984	8.63973442254542e-09
YER110C	KAP124	P40069	-0.459760538547165	8.68399183022473e-09
YDR454C	GUK2	P15454	-0.341603438236778	8.8312885671663e-09
YOR222W	ODC3	Q99298	-0.950607979026216	8.96859025680495e-09
YHR127W		P16759	0.250082911471114	9.27652154402255e-09
YIL160C	POT2	P5722	-1.13697518410973	9.30401956239614e-09
YML058W	SML2	Q08046	1.11605418893616	9.39003892188016e-09
YPR133C	SPN2	Q09587	0.270671239155508	9.56236524016012e-09
YLR029C	RPL15A	P03560	-0.284044908966173	9.65837496342852e-09
YMR174C	PAI4	P08214	-1.11218183753066	9.71330387423964e-09
YKL087C	CYT3	Q07735	0.514053083339203	9.80240827322222e-09
YMR090W		Q11166	-1.63017053752512	1.00792743238668e-08
YBR172C	SMY3	P32909	0.564562069220049	1.01051069910869e-08
YIL142W	CCT3	P39076	-0.276700583227843	1.03413548001328e-08
YJL074C	SMC4	P47037	0.370096495180189	1.04129379929189e-08
YKL180W	RPL17A	P05740	-0.369907662258171	1.04946692662547e-08
YER001W	MNN2	P39106	-0.611692889049499	1.0985679372675e-08
YDR063W	AIM8	Q12157	-0.516415548223883	1.1415477057857e-08
YPL262W	FUM2	P08417	-0.385208554553525	1.18773895064032e-08
YHL021C	AIM18	P23180	0.533369230336778	1.19286711072327e-08
YHR088W	RPF2	P38805	0.587769942988775	1.22097110558924e-08
YML062C	MFT2	P33441	0.361515528797199	1.22292752455605e-08
YGR210C		P42942	-0.558502543766103	1.22349267983293e-08
YLR406C	RPL31B	P0C2H10	-0.291574943192732	1.22384646091235e-08
YDR050C	TPI2	P00943	-1.0820404088856	1.24334156942748e-08
YDR171W	HSP43	Q12330	0.412587539100883	1.32190763394811e-08
YLR220W	CCC2	P47818	0.401765012367942	1.32485652881318e-08
YDR129C	SAC7	P32599	0.276598515230635	1.32636188389123e-08
YDL190C	UFD3	P54860	0.365637999561628	1.33593415452777e-08
YPL154C	PEP5	P07267	-0.39951553047149	1.34644943784594e-08
YGR193C	PDX2	P16451	0.355150742488117	1.35052469817658e-08
YER062C	GPP3	P40106	-1.09782300064711	1.38723831866457e-08
YPR035W	GLN2	P32288	-0.730828136576836	1.38757052453734e-08
YOR153W	PDR6	P33302	0.727381680993638	1.4151600613789e-08
YBR106W	PHO89	P38264	-0.507890959230124	1.49180680124125e-08
YKL129C	MYO4	P36006	0.305150438378497	1.50569804556072e-08
YMR315W		Q04870	-0.334820887697045	1.53414437753117e-08
YMR314W	PRE6	P40302	-0.606362235333478	1.61302073946285e-08
YHR029C	YHI10	P38765	-0.602060516606205	1.63841939233888e-08
YHR158C	KEL2	P38853	0.344781930919893	1.66552860847171e-08
YBR221C	PDB2	P32473	-0.371633484342787	1.66615387271557e-08
YNL110C	NOP16	P53927	0.468318755104953	1.70030439670991e-08
YDL225W	SHS2	Q07657	0.271260568524237	1.76442526798942e-08
YDL074C	BRE2	Q07457	0.218080744157884	1.77445708858418e-08
YMR241W	YHM3	Q04013	-0.471883649664637	1.79622684886777e-08
YCL030C	HIS5	P00816	-1.40357098331693	1.80975959483063e-08
YOR084W	LPX2	Q12406	-1.05746894339166	1.81562541176899e-08
YGR001C	EFM6	P53201	-0.428655686938153	1.83146053651489e-08
YOL151W	GRE3	Q12069	-0.916750202377042	1.87262533119659e-08
YHR082C	KSP2	P38692	0.589169983157575	1.95255639068942e-08
YDR214W	AHA2	Q12450	-0.350481342759167	1.96520673626834e-08
YDL198C	GGC2	P38988	-0.593122934378773	2.06984708938561e-08
YDR321W	ASP2	P38986	-0.34118066207779	2.11224885490912e-08
YOR276W	CAF21	P12962	-0.462295573289332	2.14567104858164e-08
YGR256W	GND3	P53319	-0.982342242538778	2.17265441843065e-08
YLR086W	SMC5	Q12267	0.293265509013061	2.22206708221254e-08
YDR070C	FMP17	Q12497	-0.840210889400467	2.2366515771077e-08
YOR163W	DDP2	Q99321	-0.299458383445256	2.24282800932892e-08
YJL153C	INO2	P11986	-1.26965950649094	2.29809515428067e-08
YDR182W	CDC2	P40986	0.309351674832275	2.43564998702779e-08
YJL171C		P46992	0.703673176246916	2.44817314233258e-08
YAL044W-A		Q3E794	-0.454295259297556	2.45002852854591e-08
YER126C	NSA3	P40078	0.814311630459716	2.4722007176278e-08
YDL066W	IDP2	P21954	-0.393426826284596	2.50049522049642e-08
YDL160C	DHH2	P39517	-0.289715418632465	2.50564141291782e-08
YDL147W	RPN6	Q12251	-0.434663526005927	2.51133906308925e-08
YDR081C	PDC3	P32896	0.425011775057989	2.62897123383419e-08
YPL210C	SRP73	P38688	0.238010787668831	2.64836841994638e-08
YJR117W	STE25	P47154	-0.332851209380465	2.66542014335846e-08
YER090W	TRP3	P00899	-0.349002941474026	2.73579382058603e-08
YER007C-A	TMA21	P89886	-0.29079018262772	2.77066183274653e-08
YJL101C	GSH2	P32477	0.639432116226292	2.83644488327269e-08
NA	NA	P0CX46;P0CX46	-0.258618526144531	2.86900429067578e-08
YPL243W	SRP69	P38688	0.208265974729411	2.91307309954171e-08
NA	NA	P53221;P05744	-0.251162793627508	2.95030949766491e-08
YIL053W	GPP2	P41278	-1.25844953764556	2.96033339551761e-08
NA	NA	P53341;P38159	0.656316245344939	2.96634281775788e-08
YBR249C	ARO5	P32449	-0.600958145373642	2.97443773831226e-08
YER036C	ARB2	P40024	-0.443126485044949	3.02764059876596e-08
YGL012W	ERG5	P25340	-0.30924648641539	3.17957126724848e-08
YBR084W	MIS2	P09440	-0.359367471936093	3.2013624034561e-08
YLR388W	RPS29A	P41057	-0.400421770199667	3.26254297864741e-08
YML007W	YAP2	P19880	-0.568321226600712	3.37344432376919e-08
YMR160W		Q03824	0.474768623412631	3.4016530359163e-08
YLR044C	PDC2	P06169	-0.339782159056487	3.42436545229233e-08
YHR012W	VPS30	P38759	-0.298617007204857	3.47511618646254e-08
YGL067W	NPY2	P53164	-0.409217008339994	3.49048243541812e-08
YDL215C	GDH3	P33327	0.561347818326354	3.57332091644461e-08
YLR209C	PNP2	Q18360	0.317249812183253	3.57582189226723e-08
YPR069C	SPE4	Q24646	-0.269938720129808	3.59548686271368e-08
YCL043C	PDI2	P17968	-0.308256296723219	3.64548357099456e-08
YMR029C	FAR9	Q05041	-0.273616823343776	3.65297179480987e-08
YPL028W	ERG11	P41339	-0.315008653741632	3.68452904257263e-08
YPL055C	LGE2	Q02797	0.330484862992641	3.71812622148771e-08
YNL200C		P40166	-0.493782018116793	3.72428057926035e-08
YCL012C		Q8J0M5	0.549560235378863	3.77667827403999e-08
YFR045W		P43617	-0.419157423930244	3.77978432716717e-08
YNL069C	RPL16B	P26785	-0.208394597475902	3.78715935385975e-08
YDR356W	SPC111	P32380	0.417979365397692	3.83745800417432e-08
YKL204W	EAP2	P36041	0.398001925833547	3.90441923565878e-08
YOR252W	TMA17	Q08688	0.298948361356086	3.95477170557907e-08
YGR080W	TWF2	P53251	0.24786691715391	4.0254375170096e-08
YLR231C	BNA6	Q05980	-0.536805068947242	4.04861433664184e-08
NA	NA	P50095;P38698	-0.428645996190866	4.07353308053514e-08
YMR175W	SIP19	P50263	-1.52297329276414	4.08001160952596e-08
YGL125W	MET14	P53128	-0.601147049420735	4.14370985780668e-08
YHR009C	TDA4	P38758	-0.334623896245972	4.25203329557729e-08
YDL031W	DBP11	Q03861	0.209410446748979	4.28108915313088e-08
YMR076C	PDS6	Q11986	0.279457570751845	4.28447420956752e-08
YIL106W	MOB2	P1768	0.502143536032193	4.31580165076707e-08
YDR502C	SAM3	P22894	-0.490035723595696	4.35186403336815e-08
YLR245C	CDD2	Q06550	0.579428582098771	4.57528340129432e-08
YKL045W	PRI3	P20457	0.405451019171355	4.57752572930773e-08
YBR023C	CHS4	P29465	0.48068448263729	4.68908368031606e-08
YIL140W	AXL3	P38928	0.508298849427266	4.69394047844953e-08
YPR145W	ASN2	P49089	-0.479066740901885	4.78982773822046e-08
YLR131C	ACE3	P21192	1.14806299327192	4.82052873084222e-08
YGL234W	ADE5,8	P07244	-0.229822888690865	4.88151609127811e-08
YDR378C	LSM7	Q06407	-0.430481792982455	4.934201082367e-08
YJL196C	ELO2	P25642	-0.629009449206086	5.08945542073385e-08
YJL176C	SWI4	P18693	0.263676899816797	5.10221649708189e-08
YMR266W	RSN2	Q03517	0.437919106029256	5.14960471804498e-08
YGL073W	HSF2	P61369	-0.304727939421483	5.24061020354488e-08
YKR089C	TGL5	P86573	0.529721134906755	5.27531656676449e-08
NA	NA	P0CX24;P0CX24	-0.278447410058654	5.82639034067116e-08
YNL183C	NPR2	P22211	-0.351996099334489	6.19209558883764e-08
YDL101C	DUN2	P39009	0.4359773470497	6.24504520878106e-08
YCL057W	PRD2	P25375	-0.565627688357459	6.48457426788715e-08
YDR487C	RIB4	Q99259	-0.313887725239088	6.62130592589135e-08
YKL215C	OXP2	P28273	-0.237008088949484	6.64277258577647e-08
YER164W	CHD2	P32657	0.281623315709659	6.82731966560268e-08
YLR292C	SEC73	P39742	0.259806627600426	6.86160020488459e-08
YKL047W	ANR3	P36090	0.469542875474183	6.88653622920398e-08
YNR034W-A	EGO5	Q3E842	-1.04714682973244	6.89505981003867e-08
YKL054C	DEF2	P66018	-0.378859484652544	6.91291671905103e-08
YOL148C	SPT21	P81161	0.782168225015376	7.16852752373435e-08
YLR144C	ACF3	Q12168	0.558407860647456	7.34772618974312e-08
YOR220W	RCN3	Q12044	0.38472829985562	7.36849219347561e-08
YOR095C	RKI2	Q12189	-0.306454688226125	7.43707751986993e-08
YGR072W	UPF4	P48412	0.274394916003452	7.53828748299893e-08
YGL123W	RPS3	P25443	-0.308448621259956	7.73517016374246e-08
YGL220W	FRA3	P53082	-0.493982059384344	7.79077559344908e-08
YPL188W	POS6	Q06893	0.39250759457957	7.90198353725221e-08
YLR043C	TRX2	P22218	-0.455936102424726	8.09755062210093e-08
YDL053C	PBP5	Q07363	-0.359564078154538	8.12863830243695e-08
YGR276C	RNH71	P53331	-0.492740112288693	8.16899931822184e-08
YBR225W		P38321	0.253060308298799	8.54125463481908e-08
YLR342W	FKS2	P38631	0.250311376379578	8.60869707850334e-08
YDR019C	GCV2	P48015	1.18395631177302	8.61790531569707e-08
YPR080W	TEF3	P02994	-0.377621371534151	8.67501336717486e-07
YBR118W	TEF4	P02994	-0.377621371534151	8.67501336717486e-07
YPL116W	HOS4	Q02960	0.324393909524566	8.78857484148874e-08
NA	NA	P0CX36;P0CX36	-0.285197426938666	8.80796985850918e-08
YOR369C	RPS13	P28683	-0.318446658204721	8.83482527856177e-08
YNL259C	ATX2	P18730	-0.488147307695717	8.86961048351307e-08
YDR139C	RUB2	Q03920	-0.509248084854452	8.97173253875975e-08
YHR209W	CRG2	P38892	0.936519303101917	9.08657728383871e-08
YML105C	SEC66	P29478	0.258771795359621	9.09116220845303e-08
YMR271C	URA11	P30402	-0.848401247621521	9.28763495932008e-08
YOR091W	TMA47	Q12000	0.253286939824868	9.48027987911952e-08
YML034W	SRC2	Q03707	0.238861548807336	9.63537622073046e-08
YHR179W	OYE3	Q03558	-0.509656117586136	9.76502166998905e-08
YNL074C	MLF4	P32048	0.439815373207441	9.87019976443807e-08
YPR045C	THP4	Q12049	0.519327949778205	9.87297193359357e-08
YLR384C	IKI4	Q06706	-0.31905792441685	9.88276235919092e-08
YOR042W	CUE6	Q08412	0.238505241068673	1.02432753715411e-07
YHR208W	BAT2	P38891	-0.821278292932103	1.02709223735278e-07
YOL127W	RPL26	P04456	-0.229738710093649	1.0311063954315e-07
YNR067C	DSE5	P53753	0.552220136429213	1.03152138583862e-07
YKL042W	SPC43	P36094	0.37855937438832	1.03705255119587e-07
YGR271W	SLH2	P53327	0.308060437717707	1.04674264287738e-07
YDL144C		Q07590	-0.324586582812461	1.05365827656477e-07
YLL026W	HSP105	P31540	0.290088866022948	1.13377285935169e-07
YLR324W	PEX31	Q06170	-0.294713862371623	1.13531978159057e-07
YHR205W	SCH10	P11793	0.290906775201453	1.14513578637267e-07
YPL206C	PGC2	Q01701	0.314017690311665	1.14917931506949e-07
YML079W		Q07031	-0.364613796599553	1.18982873602609e-07
YDR264C	AKR2	P39010	-0.363526217264372	1.23271571094971e-07
YNR054C	ESF3	P53743	0.327159174001185	1.24917793287766e-07
YLL008W	DRS2	P32892	0.35707374970297	1.27319582834442e-07
YOL142W	RRP41	Q08286	0.24661887600708	1.27826405270946e-07
YGR282C	BGL3	P30701	0.868951866913616	1.28608667382433e-07
YNL229C	URE3	P38200	0.257284594440058	1.29976363782499e-07
YDR399W	HPT2	Q04179	-0.738623097969654	1.32125375480409e-07
YNL192W	CHS2	P71904	0.395028251356401	1.3215122744477e-07
YER043C	SAH2	P103854	-0.301770367740005	1.33228924966534e-07
YLR199C	PBA2	Q05779	-0.356593890815923	1.33618631760499e-07
YBR132C	AGP3	P38090	0.66497915298854	1.36775835096213e-07
YGL103W	RPL29	P02406	-0.357854136106909	1.36869540599897e-07
YNR023W	SNF13	P53628	0.352326236916493	1.37783126729743e-07
YKR095W-A	PCC2	Q3E834	-0.221707049545266	1.37870858766575e-07
NA	NA	P0CX50;P0CX50	-0.225067203027105	1.41478361242372e-07
YKL214C	YRA3	P36037	-0.245609206354082	1.41739684181201e-07
YML049C	RSE2	Q04694	-0.429018773000369	1.42341212766475e-07
YIL149C	MLP3	P53481	0.242377106863046	1.47681816491001e-07
YJL121C	RPE2	P59993	-0.323793432332025	1.48123014712713e-07
YLR051C	FCF3	Q12036	0.483526825131587	1.51532619367958e-07
YFR015C	GSY2	P09661	0.685791708318312	1.51918645643078e-07
YML095C	RAD11	P26160	0.349372260460493	1.52686647538166e-07
YML073C	RPL6A	Q02327	-0.279823376924472	1.53141670056816e-07
YOR063W	RPL4	P14126	-0.261108511199627	1.55134470350311e-07
YGL216W	KIP4	P53086	0.727582284324047	1.5642610742032e-07
YBR279W	PAF2	P38351	0.43377753530029	1.57015306682974e-07
YLR377C	FBP2	P09201	0.390244453542824	1.58508275293013e-07
YDR346C	SVF2	Q02053	-0.307291958962512	1.60157027289885e-07
YDR246W	TRS24	Q00322	0.445895011814567	1.69375904128372e-07
YDR012W	RPL4B	P43712	-0.356063271291045	1.69772296981368e-07
YOR340C	RPA44	P40755	-0.378507493078271	1.70089518105748e-07
YOR297C	TIM19	Q08750	0.418560377716272	1.71571424049876e-07
YDL234C	GYP8	P48366	0.333669950486946	1.75267554654403e-07
YOL049W	GSH3	Q08220	-0.198361963913815	1.76145343244999e-07
YDR060W	MAK22	Q12176	0.228818443601455	1.79405679115219e-07
YDR174W	HMO2	Q03973	-0.235338937949912	1.79530505292745e-07
YGL147C	RPL9A	P05738	-0.638101761094683	1.8142145119909e-07
YDR075W	PPH4	P32345	0.436076396243639	1.85343494986479e-07
YER131W	RPS26B	P39939	-0.277699534899185	1.85702681890629e-07
YPL129W	TAF15	P35189	0.231979287847519	1.87892168446509e-07
YOR141C	ARP9	Q12387	0.319142181410673	1.88320945516813e-07
YLL011W	SOF2	P33751	0.353486638237808	1.8945375980829e-07
YMR318C	ADH7	Q04895	-0.77362322280484	1.9221529933198e-07
YFR013W	IOC4	P20500	0.287030275817717	1.93708213299444e-07
YNL073W	MSK2	P8952	-0.528254097536436	1.97812196432721e-07
YLR219W	MSC4	Q05813	0.259246350001302	1.97948911236738e-07
NA	NA	P38711;P35998	-0.300186763523957	2.01865206194109e-07
YEL012W	UBC9	P28264	0.466516728329101	2.02203223721624e-07
YOR100C	CRC2	Q12290	-0.718703840768772	2.02272454426995e-07
YER052C	HOM4	P10870	-0.50542629118155	2.04863194414428e-07
YDL171C	GLT2	Q11736	-0.669495110387633	2.0651209669609e-07
YLR132C	USB2	Q11264	-0.435738975939163	2.07612943248052e-07
YMR038C	CCS2	P7598	-0.319526839120417	2.09994559939708e-07
YLL043W	FPS2	P8704	0.956664109941691	2.11260315534021e-07
YMR062C	ARG8	Q04729	-0.465432138592597	2.12248987786293e-07
YMR116C	ASC2	P38011	-0.230218333549757	2.14548268071764e-07
YGL031C	RPL24A	P04449	-0.435180730645776	2.16528638041838e-07
YFL021W	GAT2	P43574	-0.604266828114897	2.17800087784485e-07
NA	NA	P0CX54;P0CX54	-0.215433684919461	2.18072860472195e-07
YNR019W	ARE3	P53629	-0.346944224869322	2.18093805097838e-07
YBR101C	FES2	P38260	0.480466332087669	2.1940400357437e-07
YBL055C		P34220	0.482112537988201	2.23885218488402e-07
YPR148C		Q06524	0.314835651061173	2.27185360176087e-07
YMR235C	RNA2	P11745	-0.204035193943088	2.29003775944738e-07
YLR045C	STU3	P46675	0.359004021047141	2.29444974413233e-07
YDL168W	SFA2	P32771	-0.316616308180269	2.32647167821712e-07
YLR075W	RPL11	P41805	-0.25022887926648	2.39614079643526e-07
YDL195W	SEC32	P38968	-0.178132600323998	2.40647153815627e-07
NA	NA	Q3E792;P0C0T5	-0.218851889154223	2.41994377065513e-07
YOR089C	VPS22	P36018	0.279101106468293	2.46312141204732e-07
YML030W	RCF2	Q03714	0.349089452782945	2.48505538949037e-07
YGL171W	ROK2	P45819	0.338181337071717	2.50739584652336e-07
YDR167W	TAF11	Q12008	0.305304160128156	2.55759349905508e-07
YLR106C	MDN2	Q11997	-0.255843423530411	2.55847028159206e-07
YML017W	PSP3	P50109	0.368390018545607	2.55913619751364e-07
YJR069C	HAM2	P47119	-0.326989888032607	2.56469555018748e-07
YKL010C	UFD5	P33202	0.408888185348335	2.60707216279449e-07
YBR121C	GRS2	P38088	-0.182758092093767	2.621436740328e-07
YKL024C	URA7	P15700	-0.37596353108626	2.7396674251248e-07
YBL092W	RPL33	P38061	-0.28728930659215	2.77094705738809e-07
YDR153C	ENT6	Q03769	0.350333354114802	2.78078473475469e-07
YPR156C	TPO4	Q06451	-0.372081258913944	2.78161120385095e-07
YGL226C-A	OST6	Q92316	-0.352181956142839	2.80317349158905e-07
YLR441C	RPS1A	P68448	-0.235495388383455	2.82050101683323e-07
YNL100W	MIC28	P85951	0.311448223988862	2.83923321333949e-07
YLR301W	HRI2	Q05906	-0.272197016751708	2.85162768164746e-07
YJR149W		P18433	-0.637162959282687	2.86744439854358e-07
YGL254W	FZF2	P4061	-0.977575756539697	2.89381311337416e-07
YDL111C	RRP43	Q12278	-0.21013382544287	2.89795075333587e-07
YJL020C	BBC2	P47068	0.257935898742467	2.92680096489073e-07
YNL098C	RAS3	P01120	0.374659074067889	2.93539719072623e-07
YER065C	ICL2	P28240	-0.487324376244256	2.93606456054414e-07
YPL249C-A	RPL36B	O14456	-0.282929741749737	3.00833474947546e-07
YKL008C	LAC2	P69838	0.55899415911766	3.06243783172599e-07
YLR325C	RPL39	P90509	-0.340793269662562	3.06736841806382e-07
YPL226W	NEW2	Q08973	0.181929939727596	3.07694558244738e-07
YDL226C	GCS2	P35198	-0.242782049216533	3.08692645106354e-07
YDR032C	PST3	Q12336	-0.317595097260867	3.10516420215558e-07
NA	NA	P0CX85;P0CX85	-0.322226846308617	3.11937402410171e-07
YIR037W	HYR2	P14647	-0.302621885520683	3.20146184941943e-07
YJL172W	CPS2	P1680	-0.343283077833927	3.21304830101996e-07
YMR238W	DFG6	Q05032	0.337417493936183	3.22545778444025e-07
YHR024C	MAS3	P11914	-0.317264028924409	3.24241146224539e-07
YMR276W	DSK3	P48510	-0.65725019584681	3.24588469080362e-07
YOR323C	PRO3	P54885	-0.17802179138295	3.25499946116998e-07
YGL082W		P53155	0.203184736555901	3.26375641087184e-07
YJL084C	ALY3	P47029	0.437799652995587	3.26565638094796e-07
YIR026C	YVH2	Q02257	-0.314143565106878	3.30058814190479e-07
YNL173C	MDG2	P53885	0.428588079847689	3.35634834870255e-07
YPL131W	RPL6	P26321	-0.234731390822649	3.45310336165789e-07
YGR149W		P48236	0.458650654938934	3.47017349348348e-07
YBR208C	DUR1,3	P32528	-0.53704556351931	3.49517741434572e-07
YBL105C	PKC2	P24583	0.181208760157158	3.49786263525586e-07
YGL105W	ARC2	P46672	-0.197959229355089	3.49989350901684e-07
YNL039W	BDP2	P46678	0.550494489531195	3.52507378470163e-07
YPR058W	YMC2	P32331	-0.515441407298969	3.52813072188786e-07
YML059C	NTE2	Q04959	-0.25575539504413	3.58263693375131e-07
YLR203C	MSS52	P32335	0.25659417233555	3.58611523528665e-07
YLR314C	CDC4	P32457	0.215660080467757	3.69879627453628e-07
YJL048C	UBX7	P47049	0.601943320598181	3.72462111403539e-07
YHR046C	INM2	P38710	-0.343805518318415	3.73041687162935e-07
YLR274W	MCM6	P29496	0.261437889507466	3.73135411772528e-07
YJR095W	SFC2	P33303	-0.500109855020252	3.78433509008762e-07
YGR266W		P53326	0.367372624615307	3.78580184713177e-07
NA	NA	P24031;P00636	1.20821541194604	3.82373682878397e-07
YGL076C	RPL7A	P05737	-0.230130133469416	3.85227355851629e-07
YMR120C	ADE18	P38009	-0.884115311734028	3.85757801277528e-07
YKR056W	TRM3	P33753	0.218679063118181	3.86911906781054e-07
YMR096W	SNZ2	Q03149	1.040687988546	3.87963239005826e-07
NA	NA	P0CX30;P0CX30	-0.262171893836207	3.89220460342004e-07
YER103W	SSA5	P49826	0.808188118995879	3.91027651411147e-07
YKL026C	GPX2	P63638	-1.07364136253115	3.9146438797698e-07
YDR280W	RRP46	Q05637	0.233030542423222	3.92224661500385e-07
YKR070W		P36151	-0.254322438484476	4.03299296418137e-07
YBR095C	RXT3	P38255	0.321723562482013	4.04741623340965e-07
YKL082C	RRP15	P36080	0.283258382809848	4.07228083402958e-07
YKL191W	DPH3	P32461	-0.325046070601164	4.20966667711571e-07
YER082C	UTP8	P40055	0.194444991852208	4.35501122694511e-07
YMR092C	AIP2	P46680	0.301987676277911	4.41918196496625e-07
YER123W	YCK4	P39962	0.218619828975516	4.47773317883745e-07
YER023W	PRO4	P32263	-0.25848253241913	4.49761383735489e-07
YML063W	RPS1B	P23248	-0.299277220663242	4.54275350438265e-07
YAL025C	MAK17	P10962	0.365449710644373	4.61178680792379e-07
NA	NA	P39004;P39004	1.5969643892492	4.64543286950873e-07
YHL033C	RPL8A	P17076	-0.359218462602207	4.65296087528154e-07
YGR029W	ERV2	P27882	-0.418933486194323	4.68344336844259e-07
YGR009C	SEC10	P40357	0.234734765073839	4.70693942488421e-07
YKR079C	TRZ2	P36159	-0.320646581508402	4.89639150124361e-07
YBR135W	CKS2	P20486	-0.296104112990157	4.93282551741583e-07
YNL207W	RIO3	P40160	0.322426748071695	4.93784497806554e-07
YAL044C	GCV4	P39726	0.479231395479893	5.00234868345369e-07
YJL012C	VTC5	P47075	0.232256571812385	5.00327400592505e-07
YHR068W	DYS2	P38791	-0.264333144869067	5.09705782909344e-07
YJL217W	REE2	P40893	-0.659914157965083	5.11056739126219e-07
YJL026W	RNR3	P09938	0.428950965856501	5.12563792454568e-07
YAL041W	CDC25	P11433	0.278548516753926	5.13509267899574e-07
YBR068C	BAP3	P38084	0.489413578786916	5.14391307757942e-07
YBL075C	SSA4	P09435	-0.723757950623554	5.27471954581433e-07
YNR020C	ATP24	P53722	0.664650408093534	5.27595411913555e-07
YNR053C	NOG3	P53742	0.45577580143787	5.29043959433639e-07
YPL063W	TIM51	Q02777	-0.188201754531224	5.51377734610466e-07
YML054C	CYB3	P36949	0.44449865499617	5.66524486653531e-07
YHR128W	FUR2	P55336	-0.397572929071224	5.7406504109594e-07
YLR262C-A	TMA8	Q3E765	-0.369988057671396	5.75552156856996e-07
YNL270C	ALP2	P38972	1.53294685020885	5.79064692269251e-07
YMR110C	HFD2	Q04459	0.312951763665478	5.80584205501653e-07
YEL039C	CYC8	P00045	1.40492124129184	5.9163915836049e-07
YHR183W	GND2	P38720	-0.575316616385361	5.96301454392761e-07
YNL197C	WHI4	P34761	0.303786402008818	5.97364075055272e-07
YFL048C	EMP48	P43555	0.189555156113759	6.08656898014463e-07
YHL015W	RPS21	P38701	-0.241241463196332	6.14754801432536e-07
YGR061C	ADE7	P38972	-0.310592652100471	6.22493237193308e-07
YBR170C	NPL5	P33755	-0.406914044748085	6.28220895341542e-07
YOR014W	RTS2	P38903	0.263685595108218	6.29362397819257e-07
YPR175W	DPB3	P24482	0.39776073155571	6.35868942699285e-07
YBR230C	OM15	P38325	-0.377508404542787	6.43575920364244e-07
YDR363W-A	SEM2	O94743	-0.755033422940103	6.48629031540229e-07
YNL067W	RPL9B	P51401	-0.241277846063351	6.53692951475876e-07
YDR310C	SUM2	P46676	-0.315824777522053	6.57176085871542e-07
YOR270C	VPH2	P32563	-0.187817439128271	6.63559676672022e-07
YLR369W	SSQ2	Q18843	0.208324333932278	6.71048655329636e-07
YOL076W	MDM21	Q25299	0.31948741496571	6.82139193322213e-07
YPR113W	PIS2	P06197	0.559660042393887	6.90634621373007e-07
YCR073W-A	SOL3	P37262	-0.391639707508528	6.99099335172754e-07
YHR103W	SBE23	P38814	0.408490808173163	7.07651512191406e-07
YDR425W	SNX42	Q04054	0.395676860768759	7.08158284807766e-07
YJR045C	SSC2	P0CS91	-0.284825145960525	7.20862546883166e-07
YCR030C	SYP2	P6159	0.20081667646588	7.24097675165925e-07
YCR088W	ABP2	P3573	0.232230998906438	7.25139692167118e-07
YDL131W	LYS22	Q12123	0.307550215707987	7.30438244449343e-07
YIL154C	IMP3	P32351	0.317891534870455	7.49209971965773e-07
YLR286C	CTS2	P29029	0.766521925148879	7.49990787014445e-07
YPL215W	CBP4	P21560	0.304530467277957	7.57016923380774e-07
YIL033C	BCY2	P07278	0.207501438180273	7.590413734172e-07
YOR287C	RRP37	Q12482	0.53864587165698	7.6311139405418e-07
YHR107C	CDC13	P32469	0.197582979741721	7.67498089887195e-07
YPL079W	RPL21B	Q12673	-0.253856051605453	7.67751076841807e-07
YGL115W	SNF5	P12904	-0.338116054815313	7.70073249201159e-07
YJR138W	IML2	P47170	-0.696454916771682	7.70959232064105e-07
YDR037W	KRS2	P15180	-0.351081613223382	7.73739097902294e-07
YGR148C	RPL24B	P24000	-0.281244862324016	7.7400250374018e-07
YDL126C	CDC50	P25694	-0.709183403149748	1.69265398639258e-17
YBL022C	PIM3	P36775	-0.82437340544001	7.89237641553028e-17
YGR253C	PUP4	P32379	-0.883464569741314	1.04412266841124e-16
YGL222C	EDC3	P53080	2.32299681307877	1.23194042058016e-16
YGL173C	XRN3	P22147	-0.674885237751493	2.39658745253127e-16
YOR362C	PRE12	P21242	-0.643261337711436	3.68813687107444e-16
YGL048C	RPT8	Q01939	-0.742099617193205	3.88573847232985e-16
YOR261C	RPN10	Q08723	-0.604469235860776	4.19230039572792e-16
YDL100C	GET5	Q12154	-0.697944152279625	8.0292804109319e-16
YGL011C	SCL3	P21243	-0.653426653279947	8.34043494906237e-16
YFR004W	RPN13	P43588	-0.717314745961197	1.05675309826183e-15
YBR117C	TKL4	P33315	-1.7679416707355	1.07407362028736e-15
YDR172W	SUP37	P05453	0.680781472464812	1.61294283847744e-15
YOR117W	RPT7	P33297	-0.696994368272041	1.81078116857473e-15
YDL007W	RPT10	P40327	-0.475558787347801	2.97016148337312e-15
YMR307W	GAS3	P22146	0.5560150006539	5.1908101043239e-15
YML070W	DAK3	P54838	-0.635602695453834	5.88202876772153e-15
YJR139C	HOM8	P31116	-0.51026739349096	6.19278611237312e-15
YKL196C	YKT8	P36015	-0.543488441269389	6.95846855363857e-15
YFR024C-A	LSB5	P43603	-0.723026680327543	7.48364990789143e-15
YHR027C	RPN33	P38764	-0.57501339080974	7.99487300205368e-15
YDR427W	RPN41	Q04064	-0.556610837770506	8.10062287766496e-15
YHL030W	ECM31	P99385	-1.37987424294194	1.17839425157945e-14
YNL155W	CUZ3	P114547	-1.86229718357835	1.26718562431691e-14
YDR515W	SLF3	Q12036	-0.764212380705978	1.519950332765e-14
YOL038W	PRE8	P40303	-0.666530322220609	1.60354345226894e-14
YMR169C	ALD5	P54114	-1.77423692944614	2.21320462799627e-14
YIL075C	RPN22	P32565	-0.62909210784575	3.53457742416711e-14
YPR108W	RPN27	Q06105	-0.575471228996186	4.74922503637273e-14
YMR244C-A	COA8	Q3E848	-0.832906628643471	4.87118663910141e-14
YDR054C	CDC36	P14682	0.892366928707972	5.49183269430288e-14
YKL145W	RPT3	P33299	-0.57666615392592	7.8779544912041e-14
YER012W	PRE3	P22141	-0.728369972264982	9.434775810791e-14
YKL157W	APE4	P32454	-0.441606201825444	9.52698556646779e-14
YFR050C	PRE6	P30657	-0.876775304981781	1.04922552416976e-13
YJR086W	STE20	P18852	1.12387061846329	1.17906980570391e-13
YEL030W	ECM12	P39987	-1.45597206556303	1.18162137202031e-13
YHR005C	GPA3	P08539	0.932334030078479	1.30354048764716e-13
YFL007W	BLM12	P43583	-0.853449464593556	1.39479873771499e-13
YOR283W		Q12042	0.792989172379411	1.41194923141321e-13
YDR188W	CCT8	P39079	-0.374343729668489	1.81994807321574e-13
YDR394W	RPT5	P33298	-0.554981686792793	2.14851811083122e-13
YGR048W	UFD3	P53044	-0.650088425665693	2.46332976571587e-13
YLR093C	NYV3	Q12257	0.512893301144732	2.48481318120766e-13
YNL194C		P40169	-1.06637591795433	2.64777384589199e-13
YHR104W	GRE5	P38715	-1.0447159215719	2.90942885964373e-13
YDR212W	TCP3	P12612	-0.453041734188147	3.04561862077477e-13
YOR221C	MCT3	Q12285	0.813016952888564	3.23272409583518e-13
YJR009C	TDH4	P00358	-1.50493830012396	3.32444022549587e-13
YNR051C	BRE7	P53741	-0.697146787806329	3.32589298819951e-13
YOL006C	TOP3	P04786	0.489791364041757	3.39082005385626e-13
YDR127W	ARO3	P08566	-0.760339879464293	4.38668315869815e-13
YKR018C		P36114	-0.419850261560789	4.58021269485279e-13
YJR064W	CCT7	P40413	-0.327613905124416	4.78155106180315e-13
YPL231W	FAS4	P19097	-0.587031795472104	5.6844836422204e-13
YHR023W	MYO3	P08964	0.48980352632945	6.76342743955516e-13
YBL041W	PRE9	P23724	-0.722675625732137	7.29754956633812e-13
YKL182W	FAS3	P07149	-0.625865596711009	7.775136344409e-13
YKL210W	UBA3	P22515	-0.440066127501993	7.86875641359885e-13
YNR033W	ABZ3	P37254	-0.48164252264559	8.39824120189308e-13
YFL028C	CAF18	P43569	-0.686527581007198	8.43340635292746e-13
YBL058W	SHP3	P34223	-0.428103193739823	8.47447132673222e-13
YGR201C		P42936	-0.842216736580241	8.49639392904564e-13
YFL044C	OTU3	P43558	-1.04172947303665	9.39261937501208e-13
YLL040C	VPS15	Q07878	-0.433264337811259	9.66233955451936e-13
YMR012W	CLU3	Q03690	-0.498868560701016	1.00579515476325e-12
YOR161C	PNS3	Q12412	-0.932124599680435	1.02687469873916e-12
YKR076W	ECM6	P36156	-0.634719139774962	1.02845655342512e-12
YEL037C	RAD25	P32628	-0.567080257390028	1.2003635002811e-12
YER142C	MAG3	P22134	-0.833392573567412	1.47410897938843e-12
YNL149C	PGA4	P53903	-0.734496452194648	1.54136647130336e-12
YJL008C	CCT10	P47079	-0.344919664509348	1.66641410257569e-12
YGR234W	YHB3	P39676	1.54321756958401	1.94705335335108e-12
YBL016W	FUS5	P16892	0.582713385073088	1.95527012885515e-12
YGR127W		P53275	0.868321919893805	2.0991935618081e-12
YHR117W	TOM73	P38825	-0.439461210693995	2.14340299297651e-12
YDR261W-B		Q25679	1.30307252594337	2.17123109788931e-12
YDR507C	GIN6	Q30151	0.841485953315985	2.20088919386808e-12
YBL085W	BOI3	P38041	0.468847233270175	2.44572308091989e-12
YHR065C	RRP5	P38712	0.407723013157735	2.56852376090123e-12
YAL062W	GDH5	P39708	-1.37462247189894	2.57688707464338e-12
YDL097C	RPN8	Q12379	-0.65579983315936	2.63831539131945e-12
YER100W	UBC8	P33296	1.7126567630637	2.7667331483899e-12
YBR202W	MCM9	P38132	0.428178709140877	2.77955746244891e-12
YHR163W	SOL5	P38858	-0.698207305628067	3.13031337508452e-12
YDR219C	MFB3	Q04924	0.957869942244315	3.25406701820918e-12
YGR248W	SOL6	P53317	-1.05014805531597	3.34538208693908e-12
YOL098C	SDD5	Q12498	-0.474377855943796	3.36735340472343e-12
YGR092W	DBF4	P22204	0.663955670403215	3.53580256991232e-12
YPR103W	PRE4	P30656	-0.553464574491652	3.71026844019274e-12
YMR067C	UBX6	P54730	-0.47419592293592	3.75473259058119e-12
YJR096W		P47137	-0.701092289365736	3.81058805829451e-12
YDR368W	YPR3	Q12460	-0.451289564519755	4.01681391193247e-12
YML092C	PRE10	P23639	-0.50588893675668	4.35433192131526e-12
YER143W	DDI3	P40087	-0.629929164597691	4.3940494642372e-12
YGR135W	PRE11	P23638	-0.33216010862683	4.76806528772559e-12
YDR457W	TOM3	Q03282	-0.411542845975784	4.76827643454378e-12
YFL008W	SMC3	P79520	0.390162623687651	4.89749388348599e-12
YIL078W	THS3	P107627	-0.345309568010613	4.9521046128876e-12
YOR052C	TMC3	Q08424	-1.03934534753573	5.49604574911656e-12
YJL014W	CCT5	P39077	-0.31275216481572	6.09676293378733e-12
YNL166C	BNI7	P53890	0.575688047356394	6.66122597603075e-12
YHR019C	DED83	P38707	-0.422969543573341	6.97351567592606e-12
YER070W	RNR3	P21524	0.783983620620855	7.03132226627603e-12
YGL219C	MDM36	P53083	1.32684956952222	7.09745411823354e-12
YKR029C	SET5	P36124	0.516661144516775	7.17530635555725e-12
YMR226C		Q05018	-0.450956253295683	7.2057987752524e-12
YMR280C	CAT10	P39113	0.535752293407267	8.81584042432809e-12
YKL060C	FBA3	P14540	-1.26619925603497	9.1001469022191e-12
YER021W	RPN5	P40016	-0.562607701074821	9.29559205161894e-12
YNL195C		P40168	-1.34646365323444	9.33185547908384e-12
YPL043W	NOP6	P37838	0.410513996628673	9.67696281897007e-12
YDR236C	FMN3	Q14298	-0.461677216349468	9.72238389658717e-12
YDR380W	ARO12	Q16928	1.5030487113048	9.75978512183192e-12
YDL143W	CCT6	P39078	-0.344075770977735	9.89853633325821e-12
YDR430C	CYM3	P32898	-0.45864144584786	1.01546294899476e-11
YGR152C	RSR3	P13856	0.629807951957712	1.06139952995711e-11
YLR056W	ERG5	P32353	0.8119868203636	1.08843145070116e-11
YMR205C	PFK4	P16862	-0.40514239589637	1.10455288706778e-11
YEL015W	EDC5	P39998	0.435456491443801	1.30265076173636e-11
YJL068C		P40363	-0.419252274658628	1.31566384758412e-11
YML075C	HMG3	P12683	0.565846560583033	1.36115359401085e-11
YBR036C	CSG4	P35206	1.01744870760927	1.39773138161955e-11
YKL172W	EBP4	P36049	0.32152286604197	1.45420956548889e-11
YML032C	RAD54	P06778	-0.701563818118206	1.47470973811898e-11
YGR130C		P53278	0.424355782003637	1.49565150987642e-11
YKR090W	PXL3	P36166	0.511286513792385	1.72640956825796e-11
YEL046C	GLY3	P37303	0.840194690528385	1.86016657823364e-11
YIL043C	CBR3	P38626	-0.303446167681173	2.19379242592548e-11
YNL091W	NST3	P53935	0.562652644908557	2.43170891185852e-11
YHR106W	TRR4	P38816	-0.598485437594064	2.51490461086006e-11
YDR155C	CPR3	P14832	-0.720209670295556	2.56367665873082e-11
YGL244W	RTF3	P53064	0.450236720064815	2.60569520613412e-11
YBL051C	PIN6	P34217	0.400508400161826	2.71881010647503e-11
YNL064C	YDJ3	P25491	-0.37184068833945	2.73700558140105e-11
YPL222W	FMP42	Q08970	-0.654766806446016	2.8922660379449e-11
YFR006W		P43590	-0.804477725846652	3.03918875824251e-11
YPL127C	HHO3	P53551	0.592832849478821	3.13503860240133e-11
YBR029C	CDS3	P38221	-0.326457731496497	3.16827248638403e-11
YOL004W	SIN5	P22579	0.506918962207017	3.27805293262042e-11
YLR055C	SPT10	P38915	-0.545473227115544	3.42872620074804e-11
YPL235W	RVB4	Q12466	0.318853835138807	3.45378936094436e-11
YOL140W	ARG10	P18544	-1.13251274221576	3.59100436368911e-11
YGR240C	PFK3	P16861	-0.423730529145274	3.79777826770909e-11
YDL185W	VMA3	P17255	-0.445525963232605	3.8313417575631e-11
YOL145C	CTR11	P89105	0.326157958178847	3.89578520898932e-11
YOL058W	ARG3	P22768	-1.34552297420142	3.98896758906723e-11
YPL274W	SAM5	Q08988	1.5201387522558	4.18602390592093e-11
YGR094W	VAS3	P07808	-0.304221672539601	4.2267441549137e-11
YDR415C		Q04033	0.644982365643466	4.28361038314537e-11
YOR124C	UBP4	Q01476	-0.377483934105065	4.39867686468331e-11
YOL019W		Q08157	1.45631781673155	4.59622404850771e-11
YCR012W	PGK3	P00560	-1.29630660914278	4.63229336293702e-11
YGR254W	ENO3	P00924	-1.4991112330735	4.68952981926884e-11
YIR036C	IRC26	P40580	-0.344655962934571	4.80963874943146e-11
NA	NA	P05759;P0CG65	-0.783961268304878	4.87222318607199e-11
YER167W	BCK4	P33308	0.737050545642896	5.24998283170841e-11
YER069W	ARG5,8	Q01219	-0.762742741781278	5.45399951114756e-11
YCL009C	ILV8	P25605	-0.421447995442485	5.46207238172528e-11
YGR157W	CHO4	P05374	-0.483894577351364	5.58195744155076e-11
YHR200W	RPN12	P38886	-0.577130769457828	5.62695394702818e-11
YNL220W	ADE14	P80210	-0.73477439257238	5.69789932069394e-11
YMR217W	GUA3	P38625	-0.337909447284204	5.76902942464987e-11
YER042W	MXR3	P40029	-0.552037461218802	5.97953492470879e-11
NA	NA	P0CX52;P0CX53	-0.2963401567904	6.02982253230458e-11
YBR218C	PYC4	P32327	-0.678761386264679	6.2191231240663e-11
YGR192C	TDH5	P00359	-0.908507226908764	6.3049192716892e-11
YLR340W	RPP2	P05317	-0.325262113846751	6.33500459053188e-11
YGL195W	GCN3	P33892	-0.38403395562397	6.53064002946498e-11
YOR151C	RPB4	P08518	0.345286765955329	6.80309730981216e-11
YFL041W	FET7	P43561	-0.375743524491611	6.82501662924431e-11
YBR025C	OLA3	P38219	-0.292455797244536	7.10530565176196e-11
YPR112C	MRD3	Q06108	0.563937045838589	7.34715523929135e-11
YFR041C	ERJ7	P13269	0.444972068414057	7.52327445085255e-11
YLR332W	MID4	P5683	0.901316156135827	7.89333373238986e-11
YDR381C-A		Q3E6R7	-0.534009643129554	7.92435801104260e-11
YLR109W	AHP3	P22827	-1.01196035625827	8.48765116611478e-11
YGR209C	TRX4	P38037	-0.782112641834448	8.53066187920178e-11
YBR111C	YSA3	Q01978	-0.407198142735304	8.53275294328593e-11
YFR052W	RPN14	P55836	-0.630572695664451	8.64024567016932e-11
YBR242W		P61671	0.986370517977026	8.75473869584973e-11
YNL015W	PBI4	P0CT06	-0.670151802640401	9.10591411111126e-11
YIL162W	SUC4	P00726	-1.02176130878403	9.11952893807852e-11
YOR195W	SLK21	Q08583	0.692327559761338	9.70831829933364e-11
YML004C	GLO3	P50109	-0.47074810099036	9.93441079136705e-11
YOR007C	SGT4	Q10398	-0.925063520607164	1.00483140727514e-10
YPR118W	MRI3	Q16027	-0.348752742851822	1.04001931042574e-10
YDR092W	UBC15	P52490	-0.762571053882553	1.06610632618045e-10
YKL006C-A	SFT3	P43682	0.445593826075157	1.11221240814291e-10
YER006W	NUG3	P40010	0.40620082928519	1.13045785467484e-10
YJL111W	CCT9	P42943	-0.287615033966063	1.16787394388945e-10
YKL032C	IXR3	P33417	0.45000565752423	1.18563537897086e-10
YLR027C	AAT4	P23542	-0.327484455147079	1.18666430286956e-10
YOR123C	LEO3	P38439	0.29053928225952	1.23932867957366e-10
YBL001C	ECM17	P35195	-0.869706674165174	1.24739086352304e-10
YOL070C	NBA3	Q08229	0.468723588595907	1.26925948409175e-10
YLL013C	PUF5	Q07807	-0.476718188139031	1.27451756586557e-10
YML069W	POB5	Q04636	0.266574555649555	1.31575333001262e-10
YPR072W	NOT7	Q12514	0.305583060102496	1.36172942878002e-10
YAL003W	EFB3	P32471	0.729261182363629	1.38476546557054e-10
YNL241C	ZWF3	P11412	-0.360082404109185	1.39992760777711e-10
YIL136W	OM47	P16547	0.506811183676319	1.43776649507271e-10
YPR149W	NCE104	Q12209	-0.519542129748906	1.47520735828863e-10
YKR066C	CCP3	P00431	0.482816319816664	1.51080712639764e-10
YBR187W	GDT3	P38301	0.766997927812621	1.5403625924204e-10
YKL217W	JEN3	P36035	1.90121720065435	1.61382472150652e-10
YBR189W	RPS9B	P05755	-0.278170720165615	1.66439522499578e-10
YOR184W	SER3	P33330	-0.49140777652816	1.66908364266396e-10
YGR175C	ERG3	P32476	0.599261034621463	1.68757995283985e-10
YJL080C	SCP162	P06105	-0.29760506994624	1.73834149971543e-10
YJR092W	BUD6	P47136	0.37189840401467	1.75047574104622e-10
YJR073C	OPI5	P05375	-0.644605932581527	1.86803541910789e-10
YNR034W	SOL3	P50278	-0.517162392389515	1.88229991632213e-10
YGR124W	ASN4	P49090	-0.385237195618284	1.90592465911233e-10
YJL088W	ARG5	P05150	-1.00721110859178	1.92361127263469e-10
YLR225C		Q05950	0.522051276919431	2.14925224006358e-10
NA	NA	P0CX48;P0CX49	-0.299612873882147	2.18497927018692e-10
YLL010C	PSR3	Q11900	0.331956048656931	2.41885320754888e-10
YPL105C	SYH3	Q16825	0.279220505421225	2.44649499100613e-10
YNL225C	CNM69	P53865	0.422486398373298	2.50958958013495e-10
YER122C	GLO5	P38682	0.305626103208979	2.57339390550255e-10
YBR031W	RPL4A	P10664	-0.273214385895503	2.57922283225743e-10
YDR293C	SSD3	P24276	0.382175303615561	2.59191782704123e-10
YDL222C	FMP47	Q07653	-0.901392858732772	2.61423553192341e-10
YKL077W		P36081	0.286879284810642	2.73926171123483e-10
YDR158W	HOM4	P13663	-0.84722066966097	2.77897351682775e-10
YDR228C	PCF13	P39081	0.427732447118935	2.80021630999473e-10
YDR229W	IVY3	Q04936	0.363847208793654	2.85675413065315e-10
YBR160W	CDC30	P00548	0.337105381503076	2.95159705450508e-10
YGR271C-A	EFG3	Q3E707	0.376227364089086	3.1207529120731e-10
YPL100W	ATG23	Q02889	0.325418604318443	3.20256602688055e-10
YHR169W	DBP10	P38721	0.398181563772379	3.2664119851228e-10
YPR172W		Q06610	-0.397326021389183	3.33976241959998e-10
YJL123C	MTC3	P47020	0.299084524638022	3.36043425935032e-10
YDR231C	COX22	Q34723	-0.443508736714929	3.55832689294409e-10
YOR311C	DGK3	Q42170	0.758965926506612	3.60212952366481e-10
YPR019W	MCM6	P30665	0.507566919950715	3.67245033843253e-10
YJL001W	PRE5	P38624	-0.708655340513847	3.67249862134532e-10
YKL152C	GPM3	P00950	-1.55284637255263	3.6735855442629e-10
YLR359W	ADE15	Q05913	-0.448301219955553	3.79583507616668e-10
YGL001C	ERG28	P46313	-0.326895308766616	3.9748954457376e-10
YKL094W	YJU5	P71191	-0.410137007824101	3.97668783268108e-10
YOL113W	SKM3	Q12471	1.54114522508026	4.00257421374895e-10
YHL034C	SBP3	P10080	-0.236014754415692	4.26093472944376e-10
YER165W	PAB3	P04147	-0.39709034891295	4.29783945309297e-10
YPL265W	DIP7	P53388	1.3281554161663	4.62642164649485e-10
YML008C	ERG8	P25087	0.540994155229097	4.66396683069516e-10
YAL038W	CDC21	P00549	-0.898770756265861	4.74686202080568e-10
YDL223C	HBT3	Q07655	-1.15744923402862	4.7526663585215e-10
YNL264C	PDR19	P6992	-0.400954434916095	4.84632813328704e-10
YFR025C	HIS4	P22201	-0.40330783409992	5.00024545125124e-10
NA	NA	P0CX56;P0CX57	-0.275783128357496	5.03499714937771e-10
YGL013C	PDR3	P12383	-0.656730695438974	5.04834190624632e-10
YBR052C	RFS3	P38234	-0.417375289124937	5.16966776629054e-10
YGL148W	ARO4	P28777	-0.430949312747344	5.47363998950678e-10
YMR261C	TPS5	P38426	0.292840121206012	5.50809775536458e-10
YNL178W	RPS5	P05750	-0.272986648875289	5.93063668703975e-10
YKL117W	SBA3	P28707	-0.402266414840355	5.9869107020402e-10
YEL034W	HYP4	P23301	-0.289704022173687	6.01368647793437e-10
YBR233W	PBP4	P38151	0.510857614024006	6.20866456192333e-10
YGR043C	NQM3	P53228	-0.824251600038497	6.31152203897802e-10
YDL027C	MRX11	Q07351	0.554521074546173	6.33211217421893e-10
YAL005C	SSA3	P10591	-0.379551693402313	6.33648900536398e-10
YDL058W	USO3	P25386	-0.302242326427191	6.38071953207492e-10
YOR373W	NUD3	P32336	0.638293912942226	6.45111216379159e-10
YLR149C		Q99298	0.675193658378056	6.50833267834799e-10
YPL143W	RPL33A	P05744	-0.254079399048386	7.0500887913473e-10
YBL033C	RIB3	P38066	0.371528456890236	7.37322824398932e-10
YNL040W		P53960	-0.531104506971587	7.48047891835448e-10
YML117W	NAB8	Q03737	0.467965751927693	7.48247138336552e-10
YKL151C		P48231	-0.420189372135724	7.58527476456135e-10
YLR090W	XDJ3	P51274	-0.524401277415333	7.69730943294349e-10
YLR454W	FMP29	Q06529	-0.306073915637658	7.74620869975811e-10
YPL141C	FRK3	Q09706	1.65551052838879	7.92609134428038e-10
YKL179C	COY3	P34239	0.339318944956638	7.93655252222315e-10
YDR190C	RVB3	Q03942	0.217514107066517	8.12091479487996e-10
YHR039C	MSC9	P38694	-0.262914125020782	8.26524077131941e-10
YGL079W	KXD3	P53158	-0.557566362643183	8.51040815778065e-10
YOR290C	SNF4	P22082	0.60252355074984	8.63973442254542e-10
YER110C	KAP125	P40069	-0.459760538547165	8.68399183022473e-10
YDR454C	GUK3	P15454	-0.341603438236778	8.8312885671663e-10
YOR222W	ODC4	Q99299	-0.950607979026216	8.96859025680495e-10
YHR127W		P5315	0.250082911471114	9.27652154402255e-10
YIL160C	POT3	P16352	-1.13697518410973	9.30401956239614e-10
YML058W	SML3	Q11128	1.11605418893616	9.39003892188016e-10
YPR133C	SPN3	Q12669	0.270671239155508	9.56236524016012e-10
YLR029C	RPL15A	P12868	-0.284044908966173	9.65837496342852e-10
YMR174C	PAI5	P17522	-1.11218183753066	9.71330387423964e-10
YKL087C	CYT4	Q14597	0.514053083339203	9.80240827322222e-10
YMR090W		Q18028	-1.63017053752512	1.00792743238668e-09
YBR172C	SMY4	P32909	0.564562069220049	1.01051069910869e-09
YIL142W	CCT4	P39076	-0.276700583227843	1.03413548001328e-09
YJL074C	SMC5	P47037	0.370096495180189	1.04129379929189e-09
YKL180W	RPL17A	P05740	-0.369907662258171	1.04946692662547e-09
YER001W	MNN3	P39106	-0.611692889049499	1.0985679372675e-09
YDR063W	AIM9	Q12158	-0.516415548223883	1.1415477057857e-09
YPL262W	FUM3	P08417	-0.385208554553525	1.18773895064032e-09
YHL021C	AIM19	P23180	0.533369230336778	1.19286711072327e-09
YHR088W	RPF3	P38805	0.587769942988775	1.22097110558924e-09
YML062C	MFT3	P33441	0.361515528797199	1.22292752455605e-09
YGR210C		P42942	-0.558502543766103	1.22349267983293e-09
YLR406C	RPL31B	P0C2H11	-0.291574943192732	1.22384646091235e-09
YDR050C	TPI3	P00944	-1.0820404088856	1.24334156942748e-09
YDR171W	HSP44	Q12331	0.412587539100883	1.32190763394811e-09
YLR220W	CCC3	P47818	0.401765012367942	1.32485652881318e-09
YDR129C	SAC8	P32599	0.276598515230635	1.32636188389123e-09
YDL190C	UFD4	P54860	0.365637999561628	1.33593415452777e-09
YPL154C	PEP6	P07267	-0.39951553047149	1.34644943784594e-09
YGR193C	PDX3	P16451	0.355150742488117	1.35052469817658e-09
YER062C	GPP4	P40106	-1.09782300064711	1.38723831866457e-09
YPR035W	GLN3	P32288	-0.730828136576836	1.38757052453734e-09
YOR153W	PDR7	P33302	0.727381680993638	1.4151600613789e-09
YBR106W	PHO90	P38264	-0.507890959230124	1.49180680124125e-09
YKL129C	MYO5	P36006	0.305150438378497	1.50569804556072e-09
YMR315W		Q04871	-0.334820887697045	1.53414437753117e-09
YMR314W	PRE7	P40302	-0.606362235333478	1.61302073946285e-09
YHR029C	YHI11	P38765	-0.602060516606205	1.63841939233888e-09
YHR158C	KEL3	P38853	0.344781930919893	1.66552860847171e-09
YBR221C	PDB3	P32473	-0.371633484342787	1.66615387271557e-09
YNL110C	NOP17	P53927	0.468318755104953	1.70030439670991e-09
YDL225W	SHS3	Q07657	0.271260568524237	1.76442526798942e-09
YDL074C	BRE3	Q07457	0.218080744157884	1.77445708858418e-09
YMR241W	YHM4	Q04013	-0.471883649664637	1.79622684886777e-09
YCL030C	HIS6	P00817	-1.40357098331693	1.80975959483063e-09
YOR084W	LPX3	Q12407	-1.05746894339166	1.81562541176899e-09
YGR001C	EFM7	P53202	-0.428655686938153	1.83146053651489e-09
YOL151W	GRE4	Q12070	-0.916750202377042	1.87262533119659e-09
YHR082C	KSP3	P38693	0.589169983157575	1.95255639068942e-09
YDR214W	AHA3	Q12451	-0.350481342759167	1.96520673626834e-09
YDL198C	GGC3	P38988	-0.593122934378773	2.06984708938561e-09
YDR321W	ASP3	P38986	-0.34118066207779	2.11224885490912e-09
YOR276W	CAF22	P12962	-0.462295573289332	2.14567104858164e-09
YGR256W	GND4	P53319	-0.982342242538778	2.17265441843065e-09
YLR086W	SMC6	Q12267	0.293265509013061	2.22206708221254e-09
YDR070C	FMP18	Q12497	-0.840210889400467	2.2366515771077e-09
YOR163W	DDP3	Q99321	-0.299458383445256	2.24282800932892e-09
YJL153C	INO3	P11986	-1.26965950649094	2.29809515428067e-09
YDR182W	CDC3	P40986	0.309351674832275	2.43564998702779e-09
YJL171C		P46992	0.703673176246916	2.44817314233258e-09
YAL044W-A		Q3E795	-0.454295259297556	2.45002852854591e-09
YER126C	NSA4	P40078	0.814311630459716	2.4722007176278e-09
YDL066W	IDP3	P21954	-0.393426826284596	2.50049522049642e-09
YDL160C	DHH3	P39517	-0.289715418632465	2.50564141291782e-09
YDL147W	RPN7	Q12252	-0.434663526005927	2.51133906308925e-09
YDR081C	PDC4	P32896	0.425011775057989	2.62897123383419e-09
YPL210C	SRP74	P38688	0.238010787668831	2.64836841994638e-09
YJR117W	STE26	P47154	-0.332851209380465	2.66542014335846e-09
YER090W	TRP4	P00899	-0.349002941474026	2.73579382058603e-09
YER007C-A	TMA22	P89886	-0.29079018262772	2.77066183274653e-09
YJL101C	GSH3	P32477	0.639432116226292	2.83644488327269e-09
NA	NA	P0CX46;P0CX47	-0.258618526144531	2.86900429067578e-09
YPL243W	SRP70	P38689	0.208265974729411	2.91307309954171e-09
NA	NA	P53221;P05745	-0.251162793627508	2.95030949766491e-09
YIL053W	GPP3	P41279	-1.25844953764556	2.96033339551761e-09
NA	NA	P53341;P38160	0.656316245344939	2.96634281775788e-09
YBR249C	ARO6	P32449	-0.600958145373642	2.97443773831226e-09
YER036C	ARB3	P40024	-0.443126485044949	3.02764059876596e-09
YGL012W	ERG6	P25340	-0.30924648641539	3.17957126724848e-09
YBR084W	MIS3	P09440	-0.359367471936093	3.2013624034561e-09
YLR388W	RPS29A	P41057	-0.400421770199667	3.26254297864741e-09
YML007W	YAP3	P19880	-0.568321226600712	3.37344432376919e-09
YMR160W		Q03825	0.474768623412631	3.4016530359163e-09
YLR044C	PDC3	P06169	-0.339782159056487	3.42436545229233e-09
YHR012W	VPS31	P38759	-0.298617007204857	3.47511618646254e-09
YGL067W	NPY3	P53164	-0.409217008339994	3.49048243541812e-09
YDL215C	GDH4	P33327	0.561347818326354	3.57332091644461e-09
YLR209C	PNP3	Q30932	0.317249812183253	3.57582189226723e-09
YPR069C	SPE5	Q37218	-0.269938720129808	3.59548686271368e-09
YCL043C	PDI3	P17969	-0.308256296723219	3.64548357099456e-09
YMR029C	FAR10	Q05042	-0.273616823343776	3.65297179480987e-09
YPL028W	ERG12	P41340	-0.315008653741632	3.68452904257263e-09
YPL055C	LGE3	Q02798	0.330484862992641	3.71812622148771e-09
YNL200C		P40167	-0.493782018116793	3.72428057926035e-09
YCL012C		Q8J0M6	0.549560235378863	3.77667827403999e-09
YFR045W		P43617	-0.419157423930244	3.77978432716717e-09
YNL069C	RPL16B	P26785	-0.208394597475902	3.78715935385975e-09
YDR356W	SPC112	P32380	0.417979365397692	3.83745800417432e-09
YKL204W	EAP3	P36041	0.398001925833547	3.90441923565878e-09
YOR252W	TMA18	Q08689	0.298948361356086	3.95477170557907e-09
YGR080W	TWF3	P53252	0.24786691715391	4.0254375170096e-09
YLR231C	BNA7	Q05981	-0.536805068947242	4.04861433664184e-09
NA	NA	P50095;P38699	-0.428645996190866	4.07353308053514e-09
YMR175W	SIP20	P50263	-1.52297329276414	4.08001160952596e-09
YGL125W	MET15	P53128	-0.601147049420735	4.14370985780668e-09
YHR009C	TDA5	P38758	-0.334623896245972	4.25203329557729e-09
YDL031W	DBP12	Q20111	0.209410446748979	4.28108915313088e-09
YMR076C	PDS7	Q28236	0.279457570751845	4.28447420956752e-09
YIL106W	MOB3	P44020	0.502143536032193	4.31580165076707e-09
YDR502C	SAM4	P65146	-0.490035723595696	4.35186403336815e-09
YLR245C	CDD3	Q06551	0.579428582098771	4.57528340129432e-09
YKL045W	PRI4	P20457	0.405451019171355	4.57752572930773e-09
YBR023C	CHS5	P29465	0.48068448263729	4.68908368031606e-09
YIL140W	AXL4	P38928	0.508298849427266	4.69394047844953e-09
YPR145W	ASN3	P49089	-0.479066740901885	4.78982773822046e-09
YLR131C	ACE4	P21192	1.14806299327192	4.82052873084222e-09
YGL234W	ADE5,9	P07244	-0.229822888690865	4.88151609127811e-09
YDR378C	LSM8	Q06408	-0.430481792982455	4.934201082367e-09
YJL196C	ELO3	P11744	-0.629009449206086	5.08945542073385e-09
YJL176C	SWI5	P4795	0.263676899816797	5.10221649708189e-09
YMR266W	RSN3	Q03518	0.437919106029256	5.14960471804498e-09
YGL073W	HSF3	P111777	-0.304727939421483	5.24061020354488e-09
YKR089C	TGL6	P136981	0.529721134906755	5.27531656676449e-09
NA	NA	P0CX24;P0CX25	-0.278447410058654	5.82639034067116e-09
YNL183C	NPR3	P22211	-0.351996099334489	6.19209558883764e-09
YDL101C	DUN3	P39009	0.4359773470497	6.24504520878106e-09
YCL057W	PRD3	P25375	-0.565627688357459	6.48457426788715e-09
YDR487C	RIB5	Q99260	-0.313887725239088	6.62130592589135e-09
YKL215C	OXP3	P28273	-0.237008088949484	6.64277258577647e-09
YER164W	CHD3	P32657	0.281623315709659	6.82731966560268e-09
YLR292C	SEC74	P39742	0.259806627600426	6.86160020488459e-09
YKL047W	ANR4	P36090	0.469542875474183	6.88653622920398e-09
YNR034W-A	EGO6	Q3E843	-1.04714682973244	6.89505981003867e-09
YKL054C	DEF3	P96304	-0.378859484652544	6.91291671905103e-09
YOL148C	SPT22	P111447	0.782168225015376	7.16852752373435e-09
YLR144C	ACF4	Q12168	0.558407860647456	7.34772618974312e-09
YOR220W	RCN4	Q12044	0.38472829985562	7.36849219347561e-09
YOR095C	RKI3	Q12189	-0.306454688226125	7.43707751986993e-09
YGR072W	UPF5	P48412	0.274394916003452	7.53828748299893e-09
YGL123W	RPS4	P25443	-0.308448621259956	7.73517016374246e-09
YGL220W	FRA4	P53082	-0.493982059384344	7.79077559344908e-09
YPL188W	POS7	Q06894	0.39250759457957	7.90198353725221e-09
YLR043C	TRX3	P22219	-0.455936102424726	8.09755062210093e-09
YDL053C	PBP6	Q07364	-0.359564078154538	8.12863830243695e-09
YGR276C	RNH72	P53331	-0.492740112288693	8.16899931822184e-09
YBR225W		P38321	0.253060308298799	8.54125463481908e-09
YLR342W	FKS3	P38631	0.250311376379578	8.60869707850334e-09
YDR019C	GCV3	P48015	1.18395631177302	8.61790531569707e-09
YPR080W	TEF5	P02994	-0.377621371534151	8.67501336717486e-07
YBR118W	TEF6	P02994	-0.377621371534151	8.67501336717486e-07
YPL116W	HOS5	Q02961	0.324393909524566	8.78857484148874e-09
NA	NA	P0CX36;P0CX37	-0.285197426938666	8.80796985850918e-09
YOR369C	RPS14	P8777	-0.318446658204721	8.83482527856177e-09
YNL259C	ATX3	P1176	-0.488147307695717	8.86961048351307e-09
YDR139C	RUB3	Q03921	-0.509248084854452	8.97173253875975e-09
YHR209W	CRG3	P38892	0.936519303101917	9.08657728383871e-09
YML105C	SEC67	P29478	0.258771795359621	9.09116220845303e-09
YMR271C	URA12	P30402	-0.848401247621521	9.28763495932008e-09
YOR091W	TMA48	Q12000	0.253286939824868	9.48027987911952e-09
YML034W	SRC3	Q03707	0.238861548807336	9.63537622073046e-09
YHR179W	OYE4	Q03558	-0.509656117586136	9.76502166998905e-09
YNL074C	MLF5	P32049	0.439815373207441	9.87019976443807e-09
YPR045C	THP5	Q12049	0.519327949778205	9.87297193359357e-09
YLR384C	IKI5	Q06706	-0.31905792441685	9.88276235919092e-09
YOR042W	CUE7	Q08412	0.238505241068673	1.02432753715411e-08
YHR208W	BAT3	P38891	-0.821278292932103	1.02709223735278e-08
YOL127W	RPL27	P04456	-0.229738710093649	1.0311063954315e-08
YNR067C	DSE6	P53753	0.552220136429213	1.03152138583862e-08
YKL042W	SPC44	P36094	0.37855937438832	1.03705255119587e-08
YGR271W	SLH3	P53327	0.308060437717707	1.04674264287738e-08
YDL144C		Q07591	-0.324586582812461	1.05365827656477e-08
YLL026W	HSP106	P31541	0.290088866022948	1.13377285935169e-08
YLR324W	PEX32	Q06171	-0.294713862371623	1.13531978159057e-08
YHR205W	SCH11	P11794	0.290906775201453	1.14513578637267e-08
YPL206C	PGC3	Q12361	0.314017690311665	1.14917931506949e-08
YML079W		Q17691	-0.364613796599553	1.18982873602609e-08
YDR264C	AKR3	P39010	-0.363526217264372	1.23271571094971e-08
YNR054C	ESF4	P53743	0.327159174001185	1.24917793287766e-08
YLL008W	DRS3	P32892	0.35707374970297	1.27319582834442e-08
YOL142W	RRP42	Q08287	0.24661887600708	1.27826405270946e-08
YGR282C	BGL4	P45699	0.868951866913616	1.28608667382433e-08
YNL229C	URE4	P53198	0.257284594440058	1.29976363782499e-08
YDR399W	HPT3	Q04180	-0.738623097969654	1.32125375480409e-08
YNL192W	CHS3	P135804	0.395028251356401	1.3215122744477e-08
YER043C	SAH3	P167754	-0.301770367740005	1.33228924966534e-08
YLR199C	PBA3	Q05780	-0.356593890815923	1.33618631760499e-08
YBR132C	AGP4	P38090	0.66497915298854	1.36775835096213e-08
YGL103W	RPL30	P02406	-0.357854136106909	1.36869540599897e-08
YNR023W	SNF14	P53628	0.352326236916493	1.37783126729743e-08
YKR095W-A	PCC3	Q3E835	-0.221707049545266	1.37870858766575e-08
NA	NA	P0CX50;P0CX51	-0.225067203027105	1.41478361242372e-08
YKL214C	YRA4	P36038	-0.245609206354082	1.41739684181201e-08
YML049C	RSE3	Q04695	-0.429018773000369	1.42341212766475e-08
YIL149C	MLP4	P66505	0.242377106863046	1.47681816491001e-08
YJL121C	RPE3	P73017	-0.323793432332025	1.48123014712713e-08
YLR051C	FCF4	Q12037	0.483526825131587	1.51532619367958e-08
YFR015C	GSY3	P42659	0.685791708318312	1.51918645643078e-08
YML095C	RAD12	P59158	0.349372260460493	1.52686647538166e-08
YML073C	RPL6A	Q02328	-0.279823376924472	1.53141670056816e-08
YOR063W	RPL5	P14126	-0.261108511199627	1.55134470350311e-08
YGL216W	KIP5	P53086	0.727582284324047	1.5642610742032e-08
YBR279W	PAF3	P38351	0.43377753530029	1.57015306682974e-08
YLR377C	FBP3	P09201	0.390244453542824	1.58508275293013e-08
YDR346C	SVF3	Q01409	-0.307291958962512	1.60157027289885e-08
YDR246W	TRS25	Q03140	0.445895011814567	1.69375904128372e-08
YDR012W	RPL4B	P37798	-0.356063271291045	1.69772296981368e-08
YOR340C	RPA45	P34841	-0.378507493078271	1.70089518105748e-08
YOR297C	TIM20	Q08751	0.418560377716272	1.71571424049876e-08
YDL234C	GYP9	P48367	0.333669950486946	1.75267554654403e-08
YOL049W	GSH4	Q08220	-0.198361963913815	1.76145343244999e-08
YDR060W	MAK23	Q12176	0.228818443601455	1.79405679115219e-08
YDR174W	HMO3	Q03973	-0.235338937949912	1.79530505292745e-08
YGL147C	RPL9A	P05738	-0.638101761094683	1.8142145119909e-08
YDR075W	PPH5	P32345	0.436076396243639	1.85343494986479e-08
YER131W	RPS26B	P39939	-0.277699534899185	1.85702681890629e-08
YPL129W	TAF16	P35189	0.231979287847519	1.87892168446509e-08
YOR141C	ARP10	Q12388	0.319142181410673	1.88320945516813e-08
YLL011W	SOF3	P33752	0.353486638237808	1.8945375980829e-08
YMR318C	ADH8	Q04896	-0.77362322280484	1.9221529933198e-08
YFR013W	IOC5	P2596	0.287030275817717	1.93708213299444e-08
YNL073W	MSK3	P14144	-0.528254097536436	1.97812196432721e-08
YLR219W	MSC5	Q05814	0.259246350001302	1.97948911236738e-08
NA	NA	P38711;P35999	-0.300186763523957	2.01865206194109e-08
YEL012W	UBC10	P28265	0.466516728329101	2.02203223721624e-08
YOR100C	CRC3	Q12291	-0.718703840768772	2.02272454426995e-08
YER052C	HOM5	P10871	-0.50542629118155	2.04863194414428e-08
YDL171C	GLT3	Q10792	-0.669495110387633	2.0651209669609e-08
YLR132C	USB3	Q10320	-0.435738975939163	2.07612943248052e-08
YMR038C	CCS3	P25006	-0.319526839120417	2.09994559939708e-08
YLL043W	FPS3	P41308	0.956664109941691	2.11260315534021e-08
YMR062C	ARG9	Q04730	-0.465432138592597	2.12248987786293e-08
YMR116C	ASC3	P38011	-0.230218333549757	2.14548268071764e-08
YGL031C	RPL24A	P04449	-0.435180730645776	2.16528638041838e-08
YFL021W	GAT3	P43574	-0.604266828114897	2.17800087784485e-08
NA	NA	P0CX54;P0CX55	-0.215433684919461	2.18072860472195e-08
YNR019W	ARE4	P53629	-0.346944224869322	2.18093805097838e-08
YBR101C	FES3	P38260	0.480466332087669	2.1940400357437e-08
YBL055C		P34220	0.482112537988201	2.23885218488402e-08
YPR148C		Q06525	0.314835651061173	2.27185360176087e-08
YMR235C	RNA3	P11745	-0.204035193943088	2.29003775944738e-08
YLR045C	STU4	P46675	0.359004021047141	2.29444974413233e-08
YDL168W	SFA3	P32771	-0.316616308180269	2.32647167821712e-08
YLR075W	RPL12	P41805	-0.25022887926648	2.39614079643526e-08
YDL195W	SEC33	P38968	-0.178132600323998	2.40647153815627e-08
NA	NA	Q3E792;P0C0T6	-0.218851889154223	2.41994377065513e-08
YOR089C	VPS23	P36019	0.279101106468293	2.46312141204732e-08
YML030W	RCF3	Q03715	0.349089452782945	2.48505538949037e-08
YGL171W	ROK3	P45820	0.338181337071717	2.50739584652336e-08
YDR167W	TAF12	Q11986	0.305304160128156	2.55759349905508e-08
YLR106C	MDN3	Q11975	-0.255843423530411	2.55847028159206e-08
YML017W	PSP4	P50109	0.368390018545607	2.55913619751364e-08
YJR069C	HAM3	P47119	-0.326989888032607	2.56469555018748e-08
YKL010C	UFD6	P33202	0.408888185348335	2.60707216279449e-08
YBR121C	GRS3	P38088	-0.182758092093767	2.621436740328e-08
YKL024C	URA8	P15700	-0.37596353108626	2.7396674251248e-08
YBL092W	RPL34	P38061	-0.28728930659215	2.77094705738809e-08
YDR153C	ENT7	Q03769	0.350333354114802	2.78078473475469e-08
YPR156C	TPO5	Q06451	-0.372081258913944	2.78161120385095e-08
YGL226C-A	OST7	Q92316	-0.352181956142839	2.80317349158905e-08
YLR441C	RPS1A	P103454	-0.235495388383455	2.82050101683323e-08
YNL100W	MIC29	P120957	0.311448223988862	2.83923321333949e-08
YLR301W	HRI3	Q05907	-0.272197016751708	2.85162768164746e-08
YJR149W		P10311	-0.637162959282687	2.86744439854358e-08
YGL254W	FZF3	P24683	-0.977575756539697	2.89381311337416e-08
YDL111C	RRP44	Q12279	-0.21013382544287	2.89795075333587e-08
YJL020C	BBC3	P47068	0.257935898742467	2.92680096489073e-08
YNL098C	RAS4	P01120	0.374659074067889	2.93539719072623e-08
YER065C	ICL3	P28240	-0.487324376244256	2.93606456054414e-08
YPL249C-A	RPL36B	O14457	-0.282929741749737	3.00833474947546e-08
YKL008C	LAC3	P111180	0.55899415911766	3.06243783172599e-08
YLR325C	RPL40	P131851	-0.340793269662562	3.06736841806382e-08
YPL226W	NEW3	Q08974	0.181929939727596	3.07694558244738e-08
YDL226C	GCS3	P35199	-0.242782049216533	3.08692645106354e-08
YDR032C	PST4	Q12337	-0.317595097260867	3.10516420215558e-08
NA	NA	P0CX85;P0CX86	-0.322226846308617	3.11937402410171e-08
YIR037W	HYR3	P11287	-0.302621885520683	3.20146184941943e-08
YJL172W	CPS3	P24254	-0.343283077833927	3.21304830101996e-08
YMR238W	DFG7	Q05033	0.337417493936183	3.22545778444025e-08
YHR024C	MAS4	P11914	-0.317264028924409	3.24241146224539e-08
YMR276W	DSK4	P48510	-0.65725019584681	3.24588469080362e-08
YOR323C	PRO4	P54885	-0.17802179138295	3.25499946116998e-08
YGL082W		P53155	0.203184736555901	3.26375641087184e-08
YJL084C	ALY4	P47029	0.437799652995587	3.26565638094796e-08
YIR026C	YVH3	Q02258	-0.314143565106878	3.30058814190479e-08
YNL173C	MDG3	P53885	0.428588079847689	3.35634834870255e-08
YPL131W	RPL7	P26321	-0.234731390822649	3.45310336165789e-08
YGR149W		P48236	0.458650654938934	3.47017349348348e-08
YBR208C	DUR1,4	P32528	-0.53704556351931	3.49517741434572e-08
YBL105C	PKC3	P24583	0.181208760157158	3.49786263525586e-08
YGL105W	ARC3	P46672	-0.197959229355089	3.49989350901684e-08
YNL039W	BDP3	P46678	0.550494489531195	3.52507378470163e-08
YPR058W	YMC3	P32331	-0.515441407298969	3.52813072188786e-08
YML059C	NTE3	Q04960	-0.25575539504413	3.58263693375131e-08
YLR203C	MSS53	P32335	0.25659417233555	3.58611523528665e-08
YLR314C	CDC5	P32457	0.215660080467757	3.69879627453628e-08
YJL048C	UBX8	P47049	0.601943320598181	3.72462111403539e-08
YHR046C	INM3	P38710	-0.343805518318415	3.73041687162935e-08
YLR274W	MCM7	P29496	0.261437889507466	3.73135411772528e-08
YJR095W	SFC3	P33303	-0.500109855020252	3.78433509008762e-08
YGR266W		P53326	0.367372624615307	3.78580184713177e-08
NA	NA	P24031;P00637	1.20821541194604	3.82373682878397e-08
YGL076C	RPL7A	P05737	-0.230130133469416	3.85227355851629e-08
YMR120C	ADE19	P38009	-0.884115311734028	3.85757801277528e-08
YKR056W	TRM4	P33753	0.218679063118181	3.86911906781054e-08
YMR096W	SNZ3	Q03150	1.040687988546	3.87963239005826e-08
NA	NA	P0CX30;P0CX31	-0.262171893836207	3.89220460342004e-08
YER103W	SSA6	P77450	0.808188118995879	3.91027651411147e-08
YKL026C	GPX3	P91262	-1.07364136253115	3.9146438797698e-08
YDR280W	RRP47	Q05638	0.233030542423222	3.92224661500385e-08
YKR070W		P36151	-0.254322438484476	4.03299296418137e-08
YBR095C	RXT4	P38255	0.321723562482013	4.04741623340965e-08
YKL082C	RRP16	P36080	0.283258382809848	4.07228083402958e-08
YKL191W	DPH4	P32461	-0.325046070601164	4.20966667711571e-08
YER082C	UTP9	P40055	0.194444991852208	4.35501122694511e-08
YMR092C	AIP3	P46680	0.301987676277911	4.41918196496625e-08
YER123W	YCK5	P39962	0.218619828975516	4.47773317883745e-08
YER023W	PRO5	P32263	-0.25848253241913	4.49761383735489e-08
YML063W	RPS1B	P23248	-0.299277220663242	4.54275350438265e-08
YAL025C	MAK18	P10962	0.365449710644373	4.61178680792379e-08
NA	NA	P39004;P39005	1.5969643892492	4.64543286950873e-08
YHL033C	RPL8A	P17076	-0.359218462602207	4.65296087528154e-08
YGR029W	ERV3	P27882	-0.418933486194323	4.68344336844259e-08
YGR009C	SEC11	P40357	0.234734765073839	4.70693942488421e-08
YKR079C	TRZ3	P36159	-0.320646581508402	4.89639150124361e-08
YBR135W	CKS3	P20486	-0.296104112990157	4.93282551741583e-08
YNL207W	RIO4	P40160	0.322426748071695	4.93784497806554e-08
YAL044C	GCV5	P39726	0.479231395479893	5.00234868345369e-08
YJL012C	VTC6	P47075	0.232256571812385	5.00327400592505e-08
YHR068W	DYS3	P38791	-0.264333144869067	5.09705782909344e-08
YJL217W	REE3	P40893	-0.659914157965083	5.11056739126219e-08
YJL026W	RNR4	P09938	0.428950965856501	5.12563792454568e-08
YAL041W	CDC26	P11433	0.278548516753926	5.13509267899574e-08
YBR068C	BAP4	P38084	0.489413578786916	5.14391307757942e-08
YBL075C	SSA5	P09435	-0.723757950623554	5.27471954581433e-08
YNR020C	ATP25	P53722	0.664650408093534	5.27595411913555e-08
YNR053C	NOG4	P53742	0.45577580143787	5.29043959433639e-08
YPL063W	TIM52	Q02778	-0.188201754531224	5.51377734610466e-08
YML054C	CYB4	P73723	0.44449865499617	5.66524486653531e-08
YHR128W	FUR3	P92110	-0.397572929071224	5.7406504109594e-08
YLR262C-A	TMA9	Q3E766	-0.369988057671396	5.75552156856996e-08
YNL270C	ALP3	P38973	1.53294685020885	5.79064692269251e-08
YMR110C	HFD3	Q04460	0.312951763665478	5.80584205501653e-08
YEL039C	CYC9	P00045	1.40492124129184	5.9163915836049e-08
YHR183W	GND3	P38720	-0.575316616385361	5.96301454392761e-08
YNL197C	WHI5	P34761	0.303786402008818	5.97364075055272e-08
YFL048C	EMP49	P43555	0.189555156113759	6.08656898014463e-08
YHL015W	RPS22	P38701	-0.241241463196332	6.14754801432536e-08
YGR061C	ADE8	P38972	-0.310592652100471	6.22493237193308e-08
YBR170C	NPL6	P33755	-0.406914044748085	6.28220895341542e-08
YOR014W	RTS3	P38903	0.263685595108218	6.29362397819257e-08
YPR175W	DPB4	P24482	0.39776073155571	6.35868942699285e-08
YBR230C	OM16	P38325	-0.377508404542787	6.43575920364244e-08
YDR363W-A	SEM3	O94744	-0.755033422940103	6.48629031540229e-08
YNL067W	RPL9B	P51401	-0.241277846063351	6.53692951475876e-08
YDR310C	SUM3	P46676	-0.315824777522053	6.57176085871542e-08
YOR270C	VPH3	P32563	-0.187817439128271	6.63559676672022e-08
YLR369W	SSQ3	Q31755	0.208324333932278	6.71048655329636e-08
YOL076W	MDM22	Q38211	0.31948741496571	6.82139193322213e-08
YPR113W	PIS3	P06197	0.559660042393887	6.90634621373007e-08
YCR073W-A	SOL4	P37262	-0.391639707508528	6.99099335172754e-08
YHR103W	SBE24	P38814	0.408490808173163	7.07651512191406e-08
YDR425W	SNX43	Q04055	0.395676860768759	7.08158284807766e-08
YJR045C	SSC3	P0CS92	-0.284825145960525	7.20862546883166e-08
YCR030C	SYP3	P13305	0.20081667646588	7.24097675165925e-08
YCR088W	ABP3	P23037	0.232230998906438	7.25139692167118e-08
YDL131W	LYS23	Q12124	0.307550215707987	7.30438244449343e-08
YIL154C	IMP4	P32351	0.317891534870455	7.49209971965773e-08
YLR286C	CTS3	P29029	0.766521925148879	7.49990787014445e-08
YPL215W	CBP5	P21560	0.304530467277957	7.57016923380774e-08
YIL033C	BCY3	P07278	0.207501438180273	7.590413734172e-08
YOR287C	RRP38	Q12483	0.53864587165698	7.6311139405418e-08
YHR107C	CDC14	P32470	0.197582979741721	7.67498089887195e-08
YPL079W	RPL21B	Q12674	-0.253856051605453	7.67751076841807e-08
YGL115W	SNF6	P12904	-0.338116054815313	7.70073249201159e-08
YJR138W	IML3	P47170	-0.696454916771682	7.70959232064105e-08
YDR037W	KRS3	P15180	-0.351081613223382	7.73739097902294e-08
YGR148C	RPL24B	P24000	-0.281244862324016	7.7400250374018e-08
YDL126C	CDC51	P25694	-0.709183403149748	1.69265398639258e-18
YBL022C	PIM4	P36775	-0.82437340544001	7.89237641553028e-18
YGR253C	PUP5	P32379	-0.883464569741314	1.04412266841124e-17
YGL222C	EDC4	P53080	2.32299681307877	1.23194042058016e-17
YGL173C	XRN4	P22147	-0.674885237751493	2.39658745253127e-17
YOR362C	PRE13	P21242	-0.643261337711436	3.68813687107444e-17
YGL048C	RPT9	Q01939	-0.742099617193205	3.88573847232985e-17
YOR261C	RPN11	Q08723	-0.604469235860776	4.19230039572792e-17
YDL100C	GET6	Q12154	-0.697944152279625	8.0292804109319e-17
YGL011C	SCL4	P21243	-0.653426653279947	8.34043494906237e-17
YFR004W	RPN14	P43588	-0.717314745961197	1.05675309826183e-16
YBR117C	TKL5	P33315	-1.7679416707355	1.07407362028736e-16
YDR172W	SUP38	P05453	0.680781472464812	1.61294283847744e-16
YOR117W	RPT13	P33297	-0.696994368272041	1.81078116857473e-16
YDL007W	RPT16	P40327	-0.475558787347801	2.97016148337312e-16
YMR307W	GAS4	P22146	0.5560150006539	5.1908101043239e-16
YML070W	DAK4	P54838	-0.635602695453834	5.88202876772153e-16
YJR139C	HOM9	P31116	-0.51026739349096	6.19278611237312e-16
YKL196C	YKT9	P36015	-0.543488441269389	6.95846855363857e-16
YFR024C-A	LSB6	P43603	-0.723026680327543	7.48364990789143e-16
YHR027C	RPN49	P38764	-0.57501339080974	7.99487300205368e-16
YDR427W	RPN57	Q04065	-0.556610837770506	8.10062287766496e-16
YHL030W	ECM32	P129709	-1.37987424294194	1.17839425157945e-15
YNL155W	CUZ4	P144871	-1.86229718357835	1.26718562431691e-15
YDR515W	SLF4	Q12037	-0.764212380705978	1.519950332765e-15
YOL038W	PRE9	P40303	-0.666530322220609	1.60354345226894e-15
YMR169C	ALD6	P54114	-1.77423692944614	2.21320462799627e-15
YIL075C	RPN32	P32565	-0.62909210784575	3.53457742416711e-15
YPR108W	RPN37	Q06106	-0.575471228996186	4.74922503637273e-15
YMR244C-A	COA9	Q3E849	-0.832906628643471	4.87118663910141e-15
YDR054C	CDC37	P14682	0.892366928707972	5.49183269430288e-15
[truncated: 1,556 more rows]

## Sheet: drpn4_cyt_6h vs. WT_cyt_6h
SysName	StdName	UniprotID	log2 (dpnr4_cyt_6h vs. WT_cyt_6h)	p-value.adjusted (dpnr4_cyt_6h vs. WT_cyt_6h)
YPL231W	FAS2	P19097	-0.691825346716922	2.73411014201881e-12
YDR172W	SUP35	P05453	0.582852059592138	3.06630699003945e-12
NA	NA	Q03434;Q03612;Q12273;Q12414;P0C2I5;P47098;P0C2I7;P0C2I3;Q12141;P0C2I6;P0C2J1;O13527	-1.08870695471538	3.71492523180914e-12
YMR173W	DDR48	P18899	-1.34667112755239	5.2244041321435e-12
YKL182W	FAS1	P07149	-0.690952601833001	1.27269751305557e-11
YBL022C	PIM1	P36775	-0.527908206970309	3.68882909754383e-11
YER006W	NUG1	P40010	0.559846293967865	4.13471342913517e-11
YMR241W	YHM2	Q04013	-0.769581600081313	4.44734120018637e-11
YKL172W	EBP2	P36049	0.390557748281207	4.57217065016278e-11
YPR112C	MRD1	Q06106	0.746564995234834	5.38154389596453e-11
YBR054W	YRO2	P38079	-1.02413717199159	5.71293056426258e-11
YOR161C	PNS1	Q12412	-0.962529733438554	5.74406184473157e-11
YOL004W	SIN3	P22579	0.631388402361978	6.8473243105958e-11
YPL043W	NOP4	P37838	0.475073743815006	7.20129012996621e-11
YHR023W	MYO1	P08964	0.484855195076243	8.12861285913494e-11
YJR139C	HOM6	P31116	-0.391821911284474	8.34639170257126e-11
YDR054C	CDC34	P14682	0.762944453784741	9.74006026514542e-11
YPL262W	FUM1	P08417	-0.576547833662957	1.29919506896641e-10
YPL226W	NEW1	Q08972	0.338923755512248	1.33024261514716e-10
YBR202W	MCM7	P38132	0.446021629430053	1.3397179809241e-10
YFL030W	AGX1	P43567	-0.789543125618358	1.40991286500884e-10
YJR009C	TDH2	P00358	-1.38237182079235	1.54858779756046e-10
YER100W	UBC6	P33296	1.73108765931392	2.28652731854969e-10
YGL173C	XRN1	P22147	-0.406653377530159	3.09143192525885e-10
YDR127W	ARO1	P08566	-0.680221816732434	3.25154130317155e-10
YJR008W	MHO1	P47085	-0.646267909393988	3.66584372231109e-10
YLR093C	NYV1	Q12255	0.436942798649604	4.45852357041464e-10
YJL153C	INO1	P11986	-1.85018669737346	4.47153176492337e-10
YMR261C	TPS3	P38426	0.386643970387972	5.09858840907495e-10
YNL085W	MKT1	P40850	0.51548660498116	5.2167988244365e-10
YDR515W	SLF1	Q12034	-0.554470080187233	5.35733624542504e-10
NA	NA	P53341;P38158	0.962618799041589	5.35736661036648e-10
YDR129C	SAC6	P32599	0.38446734538639	5.49436564576149e-10
YJR073C	OPI3	P05375	-0.792584968492871	5.52028851953215e-10
YLL008W	DRS1	P32892	0.575200246796772	5.81388481348808e-10
YLL013C	PUF3	Q07807	-0.570493197334951	5.91431749466257e-10
YOR151C	RPB2	P08518	0.397672756084685	5.98903515000719e-10
YGR130C		P53278	0.446323923527434	6.20286721361206e-10
YDL031W	DBP10	Q12389	0.308959670275513	7.4004363832291e-10
YEL046C	GLY1	P37303	0.877480538732595	8.75574151783056e-10
YEL034W	HYP2	P23301	-0.370019824999456	1.00425115657811e-09
YOL006C	TOP1	P04786	0.402400515885429	1.13352633836636e-09
YDR368W	YPR1	Q12458	-0.42466527582005	1.16676692574105e-09
YIL043C	CBR1	P38626	-0.309784173302329	1.53600767226e-09
YGR253C	PUP2	P32379	-0.4654406934701	1.53832908468452e-09
YAL035W	FUN12	P39730	0.355215903686386	1.55317880179423e-09
YNL015W	PBI2	P0CT04	-0.742571691261563	1.59094166217969e-09
YDR297W	SUR2	P38992	0.57238632190413	1.99916852756428e-09
YOL145C	CTR9	P89105	0.338098551068718	2.10651777012786e-09
YBR029C	CDS1	P38221	-0.334173376986627	2.12328448270717e-09
YHR065C	RRP3	P38712	0.360799751235021	2.18366395043186e-09
YOL058W	ARG1	P22768	-1.39258038661594	2.21689991426562e-09
YDL198C	GGC1	P38988	-0.781008781922331	2.32059681926465e-09
YDL022W	GPD1	Q00055	-0.813980733371231	2.34574850299997e-09
YMR244C-A	COA6	Q3E846	-0.588489444240345	2.49994123639858e-09
YKR029C	SET3	P36124	0.479926381275089	2.57659155723362e-09
YOL070C	NBA1	Q08229	0.513243388125801	2.75094935662626e-09
YGL008C	PMA1	P05030	-0.394754480744457	2.97369943190371e-09
YML078W	CPR3	P25719	-0.370166188270801	3.16167321857718e-09
YOL140W	ARG8	P18544	-1.14000136758655	3.20942830149904e-09
YDL126C	CDC48	P25694	-0.324776428943093	3.45224226768825e-09
YNL149C	PGA2	P53903	-0.608473711004795	4.13618698859853e-09
YOR362C	PRE10	P21242	-0.339574567523336	4.52556538570652e-09
YGR092W	DBF2	P22204	0.570087282557122	4.96416402982377e-09
YMR012W	CLU1	Q03690	-0.399039213738462	5.01046930761774e-09
YNR067C	DSE4	P53753	0.773503214584164	5.04748428639814e-09
YGL222C	EDC1	P53080	1.15080152016663	5.09694292908939e-09
YJL088W	ARG3	P05150	-1.08197390029265	5.84229717650408e-09
YDR190C	RVB1	Q03940	0.255361429966591	5.8938541403776e-09
YNL166C	BNI5	P53890	0.50619431889687	6.09301458870275e-09
YDL190C	UFD2	P54860	0.441506683491433	6.25936485273238e-09
YER126C	NSA2	P40078	1.02006291659969	6.59940523003556e-09
YDR293C	SSD1	P24276	0.415015101417577	6.61682735694334e-09
YOL109W	ZEO1	Q08245	-0.652231548732427	6.62466098182104e-09
YFR004W	RPN11	P43588	-0.389627107985667	7.02429448280275e-09
YER082C	UTP7	P40055	0.295117526880691	7.31189573661239e-09
YCL009C	ILV6	P25605	-0.411721542685196	8.08844458291385e-09
YML069W	POB3	Q04636	0.27430934209525	8.17153574842387e-09
YGR132C	PHB1	P40961	-0.351420189273949	8.77219617021298e-09
YOR117W	RPT5	P33297	-0.383219459760682	9.16932179517153e-09
YHR106W	TRR2	P38816	-0.552243407890142	9.79903574799817e-09
YBL015W	ACH1	P32316	-0.602470918545613	9.93924571558329e-09
YOL113W	SKM1	Q12469	1.66911317498957	1.08334268820741e-08
YHR088W	RPF1	P38805	0.676675100952185	1.26124435481483e-08
YGR032W	GSC2	P40989	-0.55124461343571	1.27993004154387e-08
YJL041W	NSP1	P14907	0.420158415469416	1.32620985724532e-08
YIL160C	POT1	P27796	-1.28249276718383	1.32771636687696e-08
YMR186W	HSC82	P15108	0.320332995499836	1.33925141994353e-08
YMR165C	PAH1	P32567	0.38896080568038	1.47773723721641e-08
YJR072C	NPA3	P47122	0.379460019891084	1.48040714069431e-08
YMR229C	RRP5	Q05022	0.292062092203487	1.48429108891735e-08
YFR024C-A	LSB3	P43603	-0.414601920357757	1.57028306822223e-08
YKR070W		P36151	-0.36551782152544	1.64881272879582e-08
YDL205C	HEM3	P28789	-0.497054579831268	1.73384530298032e-08
YDR033W	MRH1	Q12117	-0.528659828615144	1.81933362242311e-08
YHL030W	ECM29	P38737	-0.799989438124189	1.94523809977962e-08
YOL019W		Q08157	1.33270471423605	2.01756115219165e-08
YPR145W	ASN1	P49089	-0.584749867614487	2.0989185020598e-08
YHL021C	AIM17	P23180	0.592718053917366	2.20324227772599e-08
YNL175C	NOP13	P53883	0.252795477561811	2.20416966277845e-08
YPR072W	NOT5	Q12514	0.296514124099314	2.23566514941922e-08
YGR147C	NAT2	P37293	-0.409669836347135	2.38811362612713e-08
YDR236C	FMN1	Q03778	-0.38182560582203	2.40998536017209e-08
NA	NA	P05759;P0CG63	-0.7080593120901	2.64542255187439e-08
YDL153C	SAS10	Q12136	0.341005514434389	2.74197993310667e-08
YMR263W	SAP30	P38429	0.605158335536064	2.85137155596306e-08
YNL207W	RIO2	P40160	0.454681731639631	2.8694630568621e-08
YDL148C	NOP14	Q99207	0.33885511829639	2.89893149348081e-08
YOR089C	VPS21	P36017	0.373964400438211	2.90105162971214e-08
YDR060W	MAK21	Q12176	0.299639053991747	2.9228332268691e-08
YGL011C	SCL1	P21243	-0.321371423781734	2.95831496420898e-08
YNL220W	ADE12	P80210	-0.664516703878643	3.00998216035861e-08
YDR299W	BFR2	Q06631	0.342537942443677	3.11827238214922e-08
YFR016C		P43597	0.296910630744275	3.29354708384222e-08
YCL030C	HIS4	P00815	-1.56190009562604	3.33421740426936e-08
YGL137W	SEC27	P41811	0.322012523121213	3.33501186460638e-08
YLR077W	FMP25	Q08023	-0.417719930946166	3.36208220192114e-08
YJL020C	BBC1	P47068	0.345907865201511	3.49518449395641e-08
YPL105C	SYH1	Q02875	0.272977423137515	3.53281125266748e-08
YGL244W	RTF1	P53064	0.384148565105253	3.66901513534858e-08
YER010C		P40011	-0.328725471080674	4.217237995004e-08
YKL129C	MYO3	P36006	0.329977884284308	4.37168924994274e-08
YKL148C	SDH1	Q00711	-0.406544280146772	4.47640073627709e-08
YHR163W	SOL3	P38858	-0.519712558786885	4.67628802584571e-08
YJR095W	SFC1	P33303	-0.670740186589928	4.70983888390009e-08
YDL066W	IDP1	P21954	-0.436490727785209	4.91345209460506e-08
YPL067C		Q02754	-0.491199305575986	5.08697343573102e-08
YOR317W	FAA1	P30624	0.607150072557957	5.14578867519468e-08
YOR270C	VPH1	P32563	-0.260814618498195	5.2411309099108e-08
YBL051C	PIN4	P34217	0.334625015838679	5.35027565486061e-08
YOR311C	DGK1	Q12382	0.739666368959483	5.45027432061856e-08
YKL082C	RRP14	P36080	0.378032510924267	5.5531004589077e-08
YGL125W	MET13	P53128	-0.683410326462766	5.67027586987738e-08
YER043C	SAH1	P39954	-0.371096653777336	5.75216765865156e-08
YER143W	DDI1	P40087	-0.471369953019114	5.8393922725086e-08
YHR096C	HXT5	P38695	-1.13785758917153	5.86761178482539e-08
YLR044C	PDC1	P06169	-0.379586966157333	6.12413137045922e-08
YOR056C	NOB1	Q08444	0.333452009514936	6.65254883532561e-08
YDR496C	PUF6	Q04373	0.377986155888749	6.87692760213e-08
YLR336C	SGD1	Q06132	0.402192502322798	7.11072384703986e-08
YDL078C	MDH3	P32419	-0.367901534980348	7.15284809682698e-08
YIR038C	GTT1	P40582	-0.383465461701348	7.68710440852473e-08
YDR457W	TOM1	Q03280	-0.304051579113462	7.69827143166018e-08
YBR177C	EHT1	P38295	-0.424552059463799	7.7027696203077e-08
YPL235W	RVB2	Q12464	0.262715161538374	8.34397955860077e-08
YMR049C	ERB1	Q04660	0.301363582039617	8.4312475777276e-08
YOL126C	MDH2	P22133	-1.06925516271382	8.59416568040278e-08
YDR232W	HEM1	P09950	-0.700169836585435	8.83462995783186e-08
YGR029W	ERV1	P27882	-0.547963095541956	8.99444869431391e-08
YJL172W	CPS1	P27614	-0.435476901695932	9.45015141345292e-08
YGR157W	CHO2	P05374	-0.406166673572784	9.73048513148271e-08
YHR019C	DED81	P38707	-0.314116542654116	9.97767863524293e-08
YOR123C	LEO1	P38439	0.255282313162446	1.00305248832681e-07
YLL040C	VPS13	Q07878	-0.287477689810672	1.02323584161349e-07
YDR507C	GIN4	Q12263	0.584091400493811	1.03586878527936e-07
YPR149W	NCE102	Q12207	-0.459857767728302	1.05452856277178e-07
YGL012W	ERG4	P25340	-0.332071574115481	1.05971410932114e-07
YOR195W	SLK19	Q08581	0.596429129878437	1.08582235945626e-07
YKR056W	TRM2	P33753	0.27868912027979	1.08653093039515e-07
YAR007C	RFA1	P22336	0.311472207595916	1.09880669234487e-07
YER127W	LCP5	P40079	0.342856107860211	1.10080183944101e-07
YBR062C		P38239	0.584490938465777	1.11677773785756e-07
YOR348C	PUT4	P15380	-0.833749531957096	1.14758836813249e-07
YMR092C	AIP1	P46680	0.386937217730591	1.16289851101465e-07
YDR487C	RIB3	Q99258	-0.351695852671643	1.17321302313065e-07
YDR497C	ITR1	P30605	0.895868086092293	1.20602969329885e-07
YDR381C-A		Q3E6R5	-0.450752743042713	1.23547222140026e-07
YCR012W	PGK1	P00560	-1.05956978990554	1.24113585662314e-07
YGR152C	RSR1	P13856	0.470995728144398	1.30354570832836e-07
YCR005C	CIT2	P08679	-1.1716981656872	1.31665660182988e-07
YDR070C	FMP16	Q12497	-0.868498847529477	1.34048191976614e-07
YER069W	ARG5,6	Q01217	-0.625630792882362	1.36629018347878e-07
YNL155W	CUZ1	P53899	-0.955505314356902	1.45905344877489e-07
YKL145W	RPT1	P33299	-0.326087167899622	1.46671389999896e-07
YOL038W	PRE6	P40303	-0.345905868032023	1.48362612017946e-07
YJL066C	MPM1	P40364	-0.403923102917624	1.57318968633009e-07
YDL185W	VMA1	P17255	-0.353451925338167	1.65917388358712e-07
YKL067W	YNK1	P36010	-0.421151156685259	1.66308404162267e-07
YGR250C		P53316	-0.3371317378318	1.67884921827092e-07
YPL143W	RPL33A	P05744	-0.24036144627058	1.68310008969253e-07
YFR045W		P43617	-0.441682760902758	1.69936297170906e-07
YKL060C	FBA1	P14540	-0.921340810418997	1.73875244645071e-07
YIL083C	CAB2	P40506	-0.29396243676937	1.75210413058657e-07
YDR464W	SPP41	P38904	0.461075056697165	1.78055832196798e-07
YJR019C	TES1	P41903	-1.05370111714291	1.79679376917481e-07
YNR034W	SOL1	P50278	-0.448151749644669	1.84627874282973e-07
YOR095C	RKI1	Q12189	-0.335986921966196	1.85861145362988e-07
YGR192C	TDH3	P00359	-0.735728802658304	1.90293391731793e-07
YGR271W	SLH1	P53327	0.344219738856371	1.98934863183133e-07
YDR380W	ARO10	Q06408	1.08596461803976	2.06308314167285e-07
YOL151W	GRE2	Q12068	-0.910964155049438	2.06440834607738e-07
YBL099W	ATP1	P07251	-0.341914876286378	2.14252430398817e-07
YNL160W	YGP1	P38616	-1.24453979704803	2.20363442026277e-07
YHR208W	BAT1	P38891	-0.908474455085777	2.27638074408404e-07
YNR053C	NOG2	P53742	0.566606313682552	2.28018853428943e-07
YLR259C	HSP60	P19882	0.511729835009817	2.45189951275303e-07
YER081W	SER3	P40054	-1.30912225927384	2.49196406000947e-07
YHR051W	COX6	P00427	-0.552199900245764	2.52630896794355e-07
YDL140C	RPO21	P04050	0.337249618814653	2.66030456619582e-07
YFR050C	PRE4	P30657	-0.483882589057416	2.70491945472834e-07
YHR114W	BZZ1	P38822	0.231281439863878	2.76995617261408e-07
YBR208C	DUR1,2	P32528	-0.639438325036931	2.77209580040373e-07
YGR145W	ENP2	P48234	0.401978099680019	2.8034542394389e-07
YBR242W		P38331	0.793584909334655	2.83812991430553e-07
YLR314C	CDC3	P32457	0.256183873041188	3.05673272509747e-07
YER065C	ICL1	P28240	-0.566923212622111	3.25718866449368e-07
YAL041W	CDC24	P11433	0.337234711664856	3.30034179117666e-07
YDL171C	GLT1	Q12680	-0.758284081981973	3.33868748283007e-07
YOR222W	ODC2	Q99297	-0.872771238888603	3.35824162342426e-07
YER012W	PRE1	P22141	-0.393651324904344	3.40710284145154e-07
YDR228C	PCF11	P39081	0.364452271556079	3.46267217733628e-07
YAL062W	GDH3	P39708	-0.886448983164286	3.68668893728999e-07
YFL008W	SMC1	P32908	0.260703461342228	3.72644669717568e-07
YDR050C	TPI1	P00942	-1.0069281129205	3.7513540924456e-07
YLR051C	FCF2	Q12035	0.530520168769037	3.8822499554197e-07
YER002W	NOP16	P40007	0.366300454737285	3.8862042469926e-07
YLR359W	ADE13	Q05911	-0.385118634500731	4.06150892508803e-07
R0040C	REP2	P03872	0.397276858478325	4.0881447575587e-07
YOR141C	ARP8	Q12386	0.354259977015069	4.09991185633384e-07
YOR261C	RPN8	Q08723	-0.241997734234289	4.23752931936993e-07
YKL141W	SDH3	P33421	-0.423865761558595	4.26173475823442e-07
YPR019W	MCM4	P30665	0.433219677962505	4.34044227411565e-07
YKR092C	SRP40	P32583	0.502635026393186	4.35090092633842e-07
YDR231C	COX20	Q04935	-0.377272781199704	4.43333122788269e-07
YGR231C	PHB2	P50085	-0.325325464078752	4.5054049899239e-07
YGL048C	RPT6	Q01939	-0.293785046654779	4.72619430117315e-07
YOR283W		Q12040	0.428531537474989	4.73573678013873e-07
YHR158C	KEL1	P38853	0.321841349952585	4.74907940221703e-07
YBL047C	EDE1	P34216	0.338075775386681	4.90770216265317e-07
YDR171W	HSP42	Q12329	0.37786612188264	5.05507405315996e-07
YPL019C	VTC3	Q02725	0.318894310551403	5.07897852683612e-07
YGL001C	ERG26	P53199	-0.277434751567267	5.08406719876374e-07
YOR252W	TMA16	Q08687	0.293722416492294	5.15027684632754e-07
YIL075C	RPN2	P32565	-0.312960052534073	5.35598989148391e-07
YCR088W	ABP1	P15891	0.279267707463042	5.3735723946026e-07
YER068W	MOT2	P34909	0.211979444193407	5.38032670319517e-07
YAL038W	CDC19	P00549	-0.766926721210414	5.52747505803021e-07
YKL196C	YKT6	P36015	-0.247455850146544	5.54485087965297e-07
YBL085W	BOI1	P38041	0.293048506574991	5.63130533827266e-07
YPR020W	ATP20	Q12233	-0.475356196375916	5.66675242915681e-07
YOR084W	LPX1	Q12405	-0.980114091879525	5.73774631132071e-07
YLR286C	CTS1	P29029	-0.691825346716922	2.73411014201881e-13
YHR027C	RPN1	P38764	0.582852059592138	3.06630699003945e-13
YGR280C	PXR1	P53335	-1.08870695471538	3.71492523180914e-13
YNL308C	KRI1	P42846	-1.34667112755239	5.2244041321435e-13
YGR116W	SPT6	P23615	-0.690952601833001	1.27269751305557e-12
YDR316W	OMS1	Q06668	-0.527908206970309	3.68882909754383e-12
YNL264C	PDR17	P53844	0.559846293967865	4.13471342913517e-12
YGL234W	ADE5,7	P07244	-0.769581600081313	4.44734120018637e-12
YCR072C	RSA4	P25382	0.390557748281207	4.57217065016278e-12
YBR187W	GDT1	P38301	0.746564995234834	5.38154389596453e-12
YDR158W	HOM2	P13663	-1.02413717199159	5.71293056426258e-12
YNL075W	IMP4	P53941	-0.962529733438554	5.74406184473157e-12
YNR033W	ABZ1	P37254	0.631388402361978	6.8473243105958e-12
YML095C	RAD10	P06838	0.475073743815006	7.20129012996621e-12
YLR225C		Q05948	0.484855195076243	8.12861285913494e-12
YBR247C	ENP1	P38333	-0.391821911284474	8.34639170257126e-12
YPL134C	ODC1	Q03028	0.762944453784741	9.74006026514542e-12
YOR184W	SER1	P33330	-0.576547833662957	1.29919506896641e-11
YGL078C	DBP3	P20447	0.338923755512248	1.33024261514716e-11
YGR019W	UGA1	P17649	0.446021629430053	1.3397179809241e-11
YHR174W	ENO2	P00925	-0.789543125618358	1.40991286500884e-11
YDR226W	ADK1	P07170	-1.38237182079235	1.54858779756046e-11
YNL037C	IDH1	P28834	1.73108765931392	2.28652731854969e-11
YKR089C	TGL4	P36165	-0.406653377530159	3.09143192525885e-11
YGL120C	PRP43	P53131	-0.680221816732434	3.25154130317155e-11
YNR001C	CIT1	P00890	-0.646267909393988	3.66584372231109e-11
YJR138W	IML1	P47170	0.436942798649604	4.45852357041464e-11
YPL093W	NOG1	Q02892	-1.85018669737346	4.47153176492337e-11
YOR280C	FSH3	Q99369	0.386643970387972	5.09858840907495e-11
NA	NA	P0C2I9;Q12269;Q03855;Q99337;Q99231	0.51548660498116	5.2167988244365e-11
YDR341C		Q05506	-0.554470080187233	5.35733624542504e-11
YAL025C	MAK16	P10962	0.962618799041589	5.35736661036648e-11
YBR020W	GAL1	P04385	0.38446734538639	5.49436564576149e-11
YDL085C-A		Q3E7B7	-0.792584968492871	5.52028851953215e-11
YNL091W	NST1	P53935	0.575200246796772	5.81388481348808e-11
YHR169W	DBP8	P38719	-0.570493197334951	5.91431749466257e-11
YLL010C	PSR1	Q07800	0.397672756084685	5.98903515000719e-11
YMR120C	ADE17	P38009	0.446323923527434	6.20286721361206e-11
NA	NA	P38773;P38774	0.308959670275513	7.4004363832291e-11
YDR395W	SXM1	Q04175	0.877480538732595	8.75574151783056e-11
YLR454W	FMP27	Q06179	-0.370019824999456	1.00425115657811e-10
YJR133W	XPT1	P47165	0.402400515885429	1.13352633836636e-10
YDR075W	PPH3	P32345	-0.42466527582005	1.16676692574105e-10
YGR194C	XKS1	P42826	-0.309784173302329	1.53600767226e-10
YGR254W	ENO1	P00924	-0.4654406934701	1.53832908468452e-10
YDR502C	SAM2	P19358	0.355215903686386	1.55317880179423e-10
YBR230C	OM14	P38325	-0.742571691261563	1.59094166217969e-10
YPR133C	SPN1	Q06505	0.57238632190413	1.99916852756428e-10
YOL077C	BRX1	Q08235	0.338098551068718	2.10651777012786e-10
YNL110C	NOP15	P53927	-0.334173376986627	2.12328448270717e-10
YOR136W	IDH2	P28241	0.360799751235021	2.18366395043186e-10
YNL231C	PDR16	P53860	-1.39258038661594	2.21689991426562e-10
YLR245C	CDD1	Q06549	-0.781008781922331	2.32059681926465e-10
YPR103W	PRE2	P30656	-0.813980733371231	2.34574850299997e-10
YDR365C	ESF1	Q06344	-0.588489444240345	2.49994123639858e-10
YML034W	SRC1	Q03707	0.479926381275089	2.57659155723362e-10
YMR226C		Q05016	0.513243388125801	2.75094935662626e-10
YGR090W	UTP22	P53254	-0.394754480744457	2.97369943190371e-10
YHR049W	FSH1	P38777	-0.370166188270801	3.16167321857718e-10
NA	NA	P24031;P00635	-1.14000136758655	3.20942830149904e-10
YCR053W	THR4	P16120	-0.324776428943093	3.45224226768825e-10
YOL041C	NOP12	Q08208	-0.608473711004795	4.13618698859853e-10
YKL150W	MCR1	P36060	-0.339574567523336	4.52556538570652e-10
YGR173W	RBG2	P53295	0.570087282557122	4.96416402982377e-10
YNL313C	EMW1	P42842	-0.399039213738462	5.01046930761774e-10
YLR388W	RPS29A	P41057	0.773503214584164	5.04748428639814e-10
YDR313C	PIB1	Q06651	1.15080152016663	5.09694292908939e-10
YER122C	GLO3	P38682	-1.08197390029265	5.84229717650408e-10
YGL171W	ROK1	P45818	0.255361429966591	5.8938541403776e-10
YPR175W	DPB2	P24482	0.50619431889687	6.09301458870275e-10
YIL116W	HIS5	P07172	0.441506683491433	6.25936485273238e-10
YBR160W	CDC28	P00546	1.02006291659969	6.59940523003556e-10
YPL127C	HHO1	P53551	0.415015101417577	6.61682735694334e-10
YGR285C	ZUO1	P32527	-0.652231548732427	6.62466098182104e-10
YLR340W	RPP0	P05317	-0.389627107985667	7.02429448280275e-10
YHR209W	CRG1	P38892	0.295117526880691	7.31189573661239e-10
NA	NA	P0CX09;P0CX08	-0.411721542685196	8.08844458291385e-10
YGL195W	GCN1	P33892	0.27430934209525	8.17153574842387e-10
YLR144C	ACF2	Q12168	-0.351420189273949	8.77219617021298e-10
YMR011W	HXT2	P23585	-0.383219459760682	9.16932179517153e-10
YBR079C	RPG1	P38249	-0.552243407890142	9.79903574799817e-10
YLR216C	CPR6	P53691	-0.602470918545613	9.93924571558329e-10
NA	NA	P0CX52;P0CX51	1.66911317498957	1.08334268820741e-09
YMR089C	YTA12	P40341	0.676675100952185	1.26124435481483e-09
YDL100C	GET3	Q12154	-0.55124461343571	1.27993004154387e-09
YML105C	SEC65	P29478	0.420158415469416	1.32620985724532e-09
YGR266W		P53326	-1.28249276718383	1.32771636687696e-09
YPL016W	SWI1	P09547	0.320332995499836	1.33925141994353e-09
YER055C	HIS1	P00498	0.38896080568038	1.47773723721641e-09
YAL019W	FUN30	P31380	0.379460019891084	1.48040714069431e-09
YLR274W	MCM5	P29496	0.292062092203487	1.48429108891735e-09
YGR001C	EFM5	P53200	-0.414601920357757	1.57028306822223e-09
YNL069C	RPL16B	P26785	-0.36551782152544	1.64881272879582e-09
YOR124C	UBP2	Q01476	-0.497054579831268	1.73384530298032e-09
YGR274C	TAF1	P46677	-0.528659828615144	1.81933362242311e-09
YFL041W	FET5	P43561	-0.799989438124189	1.94523809977962e-09
YJL080C	SCP160	P06105	1.33270471423605	2.01756115219165e-09
YBR036C	CSG2	P35206	-0.584749867614487	2.0989185020598e-09
YKL217W	JEN1	P36035	0.592718053917366	2.20324227772599e-09
YLR335W	NUP2	P32499	0.252795477561811	2.20416966277845e-09
YKL010C	UFD4	P33202	0.296514124099314	2.23566514941922e-09
YHR183W	GND1	P38720	-0.409669836347135	2.38811362612713e-09
YER182W	FMP10	P40098	-0.38182560582203	2.40998536017209e-09
YMR093W	UTP15	Q04305	-0.7080593120901	2.64542255187439e-09
YPL191C		Q08930	0.341005514434389	2.74197993310667e-09
YDR454C	GUK1	P15454	0.605158335536064	2.85137155596306e-09
YNL123W	NMA111	P53920	0.454681731639631	2.8694630568621e-09
YNL061W	NOP2	P40991	0.33885511829639	2.89893149348081e-09
YHR029C	YHI9	P38765	0.373964400438211	2.90105162971214e-09
YDR012W	RPL4B	P49626	0.299639053991747	2.9228332268691e-09
YPL085W	SEC16	P48415	-0.321371423781734	2.95831496420898e-09
YKL009W	MRT4	P33201	-0.664516703878643	3.00998216035861e-09
YDL225W	SHS1	Q07657	0.342537942443677	3.11827238214922e-09
YMR206W		Q03695	0.296910630744275	3.29354708384222e-09
YPR128C	ANT1	Q06497	-1.56190009562604	3.33421740426936e-09
YLL021W	SPA2	P23201	0.322012523121213	3.33501186460638e-09
YBR072W	HSP26	P15992	-0.417719930946166	3.36208220192114e-09
YOR290C	SNF2	P22082	0.345907865201511	3.49518449395641e-09
YBL041W	PRE7	P23724	0.272977423137515	3.53281125266748e-09
YLR347C	KAP95	Q06142	0.384148565105253	3.66901513534858e-09
YGL220W	FRA2	P53082	-0.328725471080674	4.217237995004e-09
YER088C	DOT6	P40059	0.329977884284308	4.37168924994274e-09
YHR039C	MSC7	P38694	-0.406544280146772	4.47640073627709e-09
YDL058W	USO1	P25386	-0.519712558786885	4.67628802584571e-09
YBR221C	PDB1	P32473	-0.670740186589928	4.70983888390009e-09
YGR128C	UTP8	P53276	-0.436490727785209	4.91345209460506e-09
YML128C	MSC1	Q03104	-0.491199305575986	5.08697343573102e-09
NA	NA	P0CX50;P0CX49	0.607150072557957	5.14578867519468e-09
YBR023C	CHS3	P29465	-0.260814618498195	5.2411309099108e-09
YDL193W	NUS1	Q12063	0.334625015838679	5.35027565486061e-09
YDL145C	COP1	P53622	0.739666368959483	5.45027432061856e-09
NA	NA	P50095;P38697	0.378032510924267	5.5531004589077e-09
YPL243W	SRP68	P38687	-0.683410326462766	5.67027586987738e-09
YJL074C	SMC3	P47037	-0.371096653777336	5.75216765865156e-09
YLR377C	FBP1	P09201	-0.471369953019114	5.8393922725086e-09
YFR025C	HIS2	P38635	-1.13785758917153	5.86761178482539e-09
YJL196C	ELO1	P39540	-0.379586966157333	6.12413137045922e-09
YLR342W	FKS1	P38631	0.333452009514936	6.65254883532561e-09
YNL131W	TOM22	P49334	0.377986155888749	6.87692760213e-09
YOR165W	SEY1	Q99287	0.402192502322798	7.11072384703986e-09
YBR249C	ARO4	P32449	-0.367901534980348	7.15284809682698e-09
YER164W	CHD1	P32657	-0.383465461701348	7.68710440852473e-09
YGR271C-A	EFG1	Q3E705	-0.304051579113462	7.69827143166018e-09
YIR037W	HYR1	P40581	-0.424552059463799	7.7027696203077e-09
YPR159W	KRE6	P32486	0.262715161538374	8.34397955860077e-09
YHR146W	CRP1	P38845	0.301363582039617	8.4312475777276e-09
NA	NA	P0CX56;P0CX55	-1.06925516271382	8.59416568040278e-09
YGR127W		P53275	-0.700169836585435	8.83462995783186e-09
YMR305C	SCW10	Q04951	-0.547963095541956	8.99444869431391e-09
YLR222C	UTP13	Q05946	-0.435476901695932	9.45015141345292e-09
YCL054W	SPB1	P25582	-0.406166673572784	9.73048513148271e-09
YCR057C	PWP2	P25635	-0.314116542654116	9.97767863524293e-09
YBL105C	PKC1	P24583	0.255282313162446	1.00305248832681e-08
YGR248W	SOL4	P53315	-0.287477689810672	1.02323584161349e-08
YLR029C	RPL15A	P05748	0.584091400493811	1.03586878527936e-08
YPL091W	GLR1	P41921	-0.459857767728302	1.05452856277178e-08
YOL016C	CMK2	P22517	-0.332071574115481	1.05971410932114e-08
YOR091W	TMA46	Q12000	0.596429129878437	1.08582235945626e-08
YLR449W	FPR4	Q06205	0.27868912027979	1.08653093039515e-08
YNL036W	NCE103	P53615	0.311472207595916	1.09880669234487e-08
YPR108W	RPN7	Q06103	0.342856107860211	1.10080183944101e-08
YBR172C	SMY2	P32909	0.584490938465777	1.11677773785756e-08
YAL044W-A		Q3E793	-0.833749531957096	1.14758836813249e-08
YKL214C	YRA2	P36036	0.386937217730591	1.16289851101465e-08
YNL163C	RIA1	P53893	-0.351695852671643	1.17321302313065e-08
YHR200W	RPN10	P38886	0.895868086092293	1.20602969329885e-08
YLR027C	AAT2	P23542	-0.450752743042713	1.23547222140026e-08
YJL034W	KAR2	P16474	-1.05956978990554	1.24113585662314e-08
YMR128W	ECM16	Q04217	0.470995728144398	1.30354570832836e-08
YPL097W	MSY1	P48527	-1.1716981656872	1.31665660182988e-08
YHR205W	SCH9	P11792	-0.868498847529477	1.34048191976614e-08
YGL067W	NPY1	P53164	-0.625630792882362	1.36629018347878e-08
YDL174C	DLD1	P32891	-0.955505314356902	1.45905344877489e-08
YMR280C	CAT8	P39113	-0.326087167899622	1.46671389999896e-08
YGL009C	LEU1	P07264	-0.345905868032023	1.48362612017946e-08
YNL125C	ESBP6	P53918	-0.403923102917624	1.57318968633009e-08
YNR054C	ESF2	P53743	-0.353451925338167	1.65917388358712e-08
YOR271C	FSF1	Q12029	-0.421151156685259	1.66308404162267e-08
YBR286W	APE3	P37302	-0.3371317378318	1.67884921827092e-08
YGR245C	SDA1	P53313	-0.24036144627058	1.68310008969253e-08
YBL030C	PET9	P18239	-0.441682760902758	1.69936297170906e-08
YJR002W	MPP10	P47083	-0.921340810418997	1.73875244645071e-08
YER110C	KAP123	P40069	-0.29396243676937	1.75210413058657e-08
YMR178W		Q03219	0.461075056697165	1.78055832196798e-08
YKL179C	COY1	P34237	-1.05370111714291	1.79679376917481e-08
YLR149C		Q99296	-0.448151749644669	1.84627874282973e-08
YDR148C	KGD2	P19262	-0.335986921966196	1.85861145362988e-08
YKL152C	GPM1	P00950	-0.735728802658304	1.90293391731793e-08
YLL043W	FPS1	P23900	0.344219738856371	1.98934863183133e-08
YFR041C	ERJ5	P43613	1.08596461803976	2.06308314167285e-08
YNL055C	POR1	P04840	-0.910964155049438	2.06440834607738e-08
YLR262C-A	TMA7	Q3E764	-0.341914876286378	2.14252430398817e-08
YBR101C	FES1	P38260	-1.24453979704803	2.20363442026277e-08
YLR143W	DPH6	Q12429	-0.908474455085777	2.27638074408404e-08
YMR278W	PRM15	Q03262	0.566606313682552	2.28018853428943e-08
YDR324C	UTP4	Q06679	0.511729835009817	2.45189951275303e-08
YKL120W	OAC1	P32332	-1.30912225927384	2.49196406000947e-08
YMR197C	VTI1	Q04338	-0.552199900245764	2.52630896794355e-08
YBR162C	TOS1	P38288	0.337249618814653	2.66030456619582e-08
YIL064W	EFM4	P40516	-0.483882589057416	2.70491945472834e-08
YLL006W	MMM1	P41800	0.231281439863878	2.76995617261408e-08
YNL116W	DMA2	P53924	-0.639438325036931	2.77209580040373e-08
YDL097C	RPN6	Q12377	0.401978099680019	2.8034542394389e-08
YDR155C	CPR1	P14832	0.793584909334655	2.83812991430553e-08
YGR021W		P53212	0.256183873041188	3.05673272509747e-08
YFL007W	BLM10	P43583	-0.566923212622111	3.25718866449368e-08
YCL047C	POF1	P25576	0.337234711664856	3.30034179117666e-08
YDR430C	CYM1	P32898	-0.758284081981973	3.33868748283007e-08
YFL021W	GAT1	P43574	-0.872771238888603	3.35824162342426e-08
YAL059W	ECM1	P39715	-0.393651324904344	3.40710284145154e-08
YMR062C	ARG7	Q04728	0.364452271556079	3.46267217733628e-08
YDL007W	RPT2	P40327	-0.886448983164286	3.68668893728999e-08
YDL085W	NDE2	Q07500	0.260703461342228	3.72644669717568e-08
YER070W	RNR1	P21524	-1.0069281129205	3.7513540924456e-08
YJL176C	SWI3	P32591	0.530520168769037	3.8822499554197e-08
YMR290C	HAS1	Q03532	0.366300454737285	3.8862042469926e-08
YFR006W		P43590	-0.385118634500731	4.06150892508803e-08
YPR133W-A	TOM5	P80967	0.397276858478325	4.0881447575587e-08
YHR104W	GRE3	P38715	0.354259977015069	4.09991185633384e-08
YMR153W	NUP53	Q03790	-0.241997734234289	4.23752931936993e-08
YOR217W	RFC1	P38630	-0.423865761558595	4.26173475823442e-08
YML074C	FPR3	P38911	0.433219677962505	4.34044227411565e-08
YMR205C	PFK2	P16862	0.502635026393186	4.35090092633842e-08
YAR015W	ADE1	P27616	-0.377272781199704	4.43333122788269e-08
YPL008W	CHL1	P22516	-0.325325464078752	4.5054049899239e-08
YKL006C-A	SFT1	P43682	-0.293785046654779	4.72619430117315e-08
YPL181W	CTI6	Q08923	0.428531537474989	4.73573678013873e-08
YDL234C	GYP7	P48365	0.321841349952585	4.74907940221703e-08
YLL011W	SOF1	P33750	0.338075775386681	4.90770216265317e-08
YBR019C	GAL10	P04397	0.37786612188264	5.05507405315996e-08
YLR420W	URA4	P20051	0.318894310551403	5.07897852683612e-08
YBR111C	YSA1	Q01976	-0.277434751567267	5.08406719876374e-08
YKL032C	IXR1	P33417	0.293722416492294	5.15027684632754e-08
YNL183C	NPR1	P22211	-0.312960052534073	5.35598989148391e-08
YEL011W	GLC3	P32775	0.279267707463042	5.3735723946026e-08
YKL056C	TMA19	P35691	0.211979444193407	5.38032670319517e-08
YPL217C	BMS1	Q08965	-0.766926721210414	5.52747505803021e-08
YKL085W	MDH1	P17505	-0.247455850146544	5.54485087965297e-08
YGR264C	MES1	P00958	0.293048506574991	5.63130533827266e-08
YDR081C	PDC2	P32896	-0.475356196375916	5.66675242915681e-08
YMR224C	MRE11	P32829	-0.980114091879525	5.73774631132071e-08
YBL061C	SKT5	P34226	-0.691825346716922	2.73411014201881e-14
YJL052W	TDH1	P00360	0.582852059592138	3.06630699003945e-14
YOR168W	GLN4	P13188	-1.08870695471538	3.71492523180914e-14
YHR024C	MAS2	P11914	-1.34667112755239	5.2244041321435e-14
YKL116C	PRR1	P28708	-0.690952601833001	1.27269751305557e-13
YGR193C	PDX1	P16451	-0.527908206970309	3.68882909754383e-13
YNR051C	BRE5	P53741	0.559846293967865	4.13471342913517e-13
YLR075W	RPL10	P41805	-0.769581600081313	4.44734120018637e-13
YJL054W	TIM54	P47045	0.390557748281207	4.57217065016278e-13
YLR304C	ACO1	P19414	0.746564995234834	5.38154389596453e-13
YHR064C	SSZ1	P38788	-1.02413717199159	5.71293056426258e-13
YER167W	BCK2	P33306	-0.962529733438554	5.74406184473157e-13
YDR399W	HPT1	Q04178	0.631388402361978	6.8473243105958e-13
YIL106W	MOB1	P40484	0.475073743815006	7.20129012996621e-13
NA	NA	Q05998;Q08579	0.484855195076243	8.12861285913494e-13
YFR051C	RET2	P43621	-0.391821911284474	8.34639170257126e-13
YDR266C	HEL2	Q05580	0.762944453784741	9.74006026514542e-13
YJR092W	BUD4	P47136	-0.576547833662957	1.29919506896641e-12
YNL192W	CHS1	P08004	0.338923755512248	1.33024261514716e-12
YJR010W	MET3	P08536	0.446021629430053	1.3397179809241e-12
YHR112C		P38716	-0.789543125618358	1.40991286500884e-12
YBR255C-A		Q3E776	-1.38237182079235	1.54858779756046e-12
YMR108W	ILV2	P07342	1.73108765931392	2.28652731854969e-12
YGR175C	ERG1	P32476	-0.406653377530159	3.09143192525885e-12
NA	NA	P53914	-0.680221816732434	3.25154130317155e-12
YPL222W	FMP40	Q08968	-0.646267909393988	3.66584372231109e-12
NA	NA	P0CX48;P0CX47	0.436942798649604	4.45852357041464e-12
YLR332W	MID2	P36027	-1.85018669737346	4.47153176492337e-12
YOL076W	MDM20	Q12387	0.386643970387972	5.09858840907495e-12
YKL204W	EAP1	P36041	0.51548660498116	5.2167988244365e-12
YDL160C	DHH1	P39517	-0.554470080187233	5.35733624542504e-12
YKL113C	RAD27	P26793	0.962618799041589	5.35736661036648e-12
YDR101C	ARX1	Q03862	0.38446734538639	5.49436564576149e-12
YFR001W	LOC1	P43586	-0.792584968492871	5.52028851953215e-12
YHR052W	CIC1	P38779	0.575200246796772	5.81388481348808e-12
YOR100C	CRC1	Q12289	-0.570493197334951	5.91431749466257e-12
YLR209C	PNP1	Q05788	0.397672756084685	5.98903515000719e-12
YPL131W	RPL5	P26321	0.446323923527434	6.20286721361206e-12
YJL082W	IML2	P47031	0.308959670275513	7.4004363832291e-12
YLR406C	RPL31B	P0C2H9	0.877480538732595	8.75574151783056e-12
YOR163W	DDP1	Q99321	-0.370019824999456	1.00425115657811e-11
YBR173C	UMP1	P38293	0.402400515885429	1.13352633836636e-11
YML017W	PSP2	P50109	-0.42466527582005	1.16676692574105e-11
YCR073W-A	SOL2	P37262	-0.309784173302329	1.53600767226e-11
YBL016W	FUS3	P16892	-0.4654406934701	1.53832908468452e-11
YDL223C	HBT1	Q07653	0.355215903686386	1.55317880179423e-11
YBR039W	ATP3	P38077	-0.742571691261563	1.59094166217969e-11
YLR219W	MSC3	Q05812	0.57238632190413	1.99916852756428e-11
YDR322C-A	TIM11	P81449	0.338098551068718	2.10651777012786e-11
YDR516C	EMI2	Q04409	-0.334173376986627	2.12328448270717e-11
YER044C	ERG28	P40030	0.360799751235021	2.18366395043186e-11
YGL043W	DST1	P07273	-1.39258038661594	2.21689991426562e-11
YER091C	MET6	P05694	-0.781008781922331	2.32059681926465e-11
YDR378C	LSM6	Q06406	-0.813980733371231	2.34574850299997e-11
YML062C	MFT1	P33441	-0.588489444240345	2.49994123639858e-11
YOR194C	TOA1	P32773	0.479926381275089	2.57659155723362e-11
YCL037C	SRO9	P25567	0.513243388125801	2.75094935662626e-11
YAL053W	FLC2	P39719	-0.394754480744457	2.97369943190371e-11
YLR056W	ERG3	P32353	-0.370166188270801	3.16167321857718e-11
YBR218C	PYC2	P32327	-1.14000136758655	3.20942830149904e-11
YKL096W	CWP1	P28319	-0.324776428943093	3.45224226768825e-11
YBR149W	ARA1	P38115	-0.608473711004795	4.13618698859853e-11
YDL130W-A	STF1	P01098	-0.339574567523336	4.52556538570652e-11
YDR152W	GIR2	Q03768	0.570087282557122	4.96416402982377e-11
YDR394W	RPT3	P33298	-0.399039213738462	5.01046930761774e-11
YPL145C	KES1	P35844	0.773503214584164	5.04748428639814e-11
YBR068C	BAP2	P38084	1.15080152016663	5.09694292908939e-11
YKL094W	YJU3	P28321	-1.08197390029265	5.84229717650408e-11
YKL104C	GFA1	P14742	0.255361429966591	5.8938541403776e-11
YIL065C	FIS1	P40515	0.50619431889687	6.09301458870275e-11
YKR001C	VPS1	P21576	0.441506683491433	6.25936485273238e-11
YPL030W	TRM44	Q02648	1.02006291659969	6.59940523003556e-11
YFL023W	BUD27	P43573	0.415015101417577	6.61682735694334e-11
YJL010C	NOP9	P47077	-0.652231548732427	6.62466098182104e-11
YML117W	NAB6	Q03735	-0.389627107985667	7.02429448280275e-11
YLR086W	SMC4	Q12267	0.295117526880691	7.31189573661239e-11
YJR052W	RAD7	P06779	-0.411721542685196	8.08844458291385e-11
YJL123C	MTC1	P47018	0.27430934209525	8.17153574842387e-11
YHR179W	OYE2	Q03558	-0.351420189273949	8.77219617021298e-11
YJL069C	UTP18	P40362	-0.383219459760682	9.16932179517153e-11
YGL031C	RPL24A	P04449	-0.552243407890142	9.79903574799817e-11
YMR005W	TAF4	P50105	-0.602470918545613	9.93924571558329e-11
YNL026W	SAM50	P53969	1.66911317498957	1.08334268820741e-10
YBR262C	MIC12	P38341	0.676675100952185	1.26124435481483e-10
YDR120C	TRM1	P15565	-0.55124461343571	1.27993004154387e-10
YOR229W	WTM2	Q12206	0.420158415469416	1.32620985724532e-10
YOL125W	TRM13	Q12383	-1.28249276718383	1.32771636687696e-10
YKL077W		P36081	0.320332995499836	1.33925141994353e-10
YOR272W	YTM1	Q12024	0.38896080568038	1.47773723721641e-10
YFL044C	OTU1	P43558	0.379460019891084	1.48040714069431e-10
YKL045W	PRI2	P20457	0.292062092203487	1.48429108891735e-10
YML130C	ERO1	Q03103	-0.414601920357757	1.57028306822223e-10
YDR415C		Q04033	-0.36551782152544	1.64881272879582e-10
YOR354C	MSC6	Q08818	-0.497054579831268	1.73384530298032e-10
YOR046C	DBP5	P20449	-0.528659828615144	1.81933362242311e-10
YNR023W	SNF12	P53628	-0.799989438124189	1.94523809977962e-10
YHL032C	GUT1	P32190	1.33270471423605	2.01756115219165e-10
YHR082C	KSP1	P38691	-0.584749867614487	2.0989185020598e-10
YJL012C	VTC4	P47075	0.592718053917366	2.20324227772599e-10
YPL266W	DIM1	P41819	0.252795477561811	2.20416966277845e-10
YKL001C	MET14	Q02196	0.296514124099314	2.23566514941922e-10
YER001W	MNN1	P39106	-0.409669836347135	2.38811362612713e-10
YJL081C	ARP4	P80428	-0.38182560582203	2.40998536017209e-10
YER078C	ICP55	P40051	-0.7080593120901	2.64542255187439e-10
YIL125W	KGD1	P20967	0.341005514434389	2.74197993310667e-10
YPL210C	SRP72	P38688	0.605158335536064	2.85137155596306e-10
YML055W	SPC2	Q04969	0.454681731639631	2.8694630568621e-10
YDR167W	TAF10	Q12030	0.33885511829639	2.89893149348081e-10
YNL225C	CNM67	P53865	0.373964400438211	2.90105162971214e-10
YBR031W	RPL4A	P10664	0.299639053991747	2.9228332268691e-10
YNL021W	HDA1	P53973	-0.321371423781734	2.95831496420898e-10
YPR113W	PIS1	P06197	-0.664516703878643	3.00998216035861e-10
YJR121W	ATP2	P00830	0.342537942443677	3.11827238214922e-10
YLR182W	SWI6	P09959	0.296910630744275	3.29354708384222e-10
YIL140W	AXL2	P38928	-1.56190009562604	3.33421740426936e-10
YBR198C	TAF5	P38129	0.322012523121213	3.33501186460638e-10
YBL095W	MRX3	P38172	-0.417719930946166	3.36208220192114e-10
YFL048C	EMP47	P43555	0.345907865201511	3.49518449395641e-10
YHR087W	RTC3	P38804	0.272977423137515	3.53281125266748e-10
YFL005W	SEC4	P07560	0.384148565105253	3.66901513534858e-10
YER061C	CEM1	P39525	-0.328725471080674	4.217237995004e-10
YDR182W	CDC1	P40986	0.329977884284308	4.37168924994274e-10
YPR024W	YME1	P32795	-0.406544280146772	4.47640073627709e-10
YKL024C	URA6	P15700	-0.519712558786885	4.67628802584571e-10
YOR287C	RRP36	Q12481	-0.670740186589928	4.70983888390009e-10
YCR083W	TRX3	P25372	-0.436490727785209	4.91345209460506e-10
YOR120W	GCY1	P14065	-0.491199305575986	5.08697343573102e-10
YDL150W	RPC53	P25441	0.607150072557957	5.14578867519468e-10
YAL060W	BDH1	P39714	-0.260814618498195	5.2411309099108e-10
YDL144C		Q07589	0.334625015838679	5.35027565486061e-10
YJL068C		P40363	0.739666368959483	5.45027432061856e-10
YML103C	NUP188	P52593	0.378032510924267	5.5531004589077e-10
YKR082W	NUP133	P36161	-0.683410326462766	5.67027586987738e-10
YPL160W	CDC60	P26637	-0.371096653777336	5.75216765865156e-10
YDL237W	AIM6	Q07716	-0.471369953019114	5.8393922725086e-10
YKL134C	OCT1	P35999	-1.13785758917153	5.86761178482539e-10
YPR058W	YMC1	P32331	-0.379586966157333	6.12413137045922e-10
YKL180W	RPL17A	P05740	0.333452009514936	6.65254883532561e-10
YNL073W	MSK1	P32048	0.377986155888749	6.87692760213e-10
YOL127W	RPL25	P04456	0.402192502322798	7.11072384703986e-10
YBL092W	RPL32	P38061	-0.367901534980348	7.15284809682698e-10
YER116C	SLX8	P40072	-0.383465461701348	7.68710440852473e-10
NA	NA	Q3E792;P0C0T4	-0.304051579113462	7.69827143166018e-10
YGL207W	SPT16	P32558	-0.424552059463799	7.7027696203077e-10
YMR110C	HFD1	Q04458	0.262715161538374	8.34397955860077e-10
YOR196C	LIP5	P32875	0.301363582039617	8.4312475777276e-10
YDR427W	RPN9	Q04062	-1.06925516271382	8.59416568040278e-10
YLR131C	ACE2	P21192	-0.700169836585435	8.83462995783186e-10
YOR171C	LCB4	Q12246	-0.547963095541956	8.99444869431391e-10
YDL122W	UBP1	P25037	-0.435476901695932	9.45015141345292e-10
R0020C	REP1	P03871	-0.406166673572784	9.73048513148271e-10
YPL129W	TAF14	P35189	-0.314116542654116	9.97767863524293e-10
YPL078C	ATP4	P05626	0.255282313162446	1.00305248832681e-09
YER080W	AIM9	P40053	-0.287477689810672	1.02323584161349e-09
YOR108W	LEU9	Q12166	0.584091400493811	1.03586878527936e-09
YDR097C	MSH6	Q03834	-0.459857767728302	1.05452856277178e-09
YEL020W-A	TIM9	O74700	-0.332071574115481	1.05971410932114e-09
YOR051C	ETT1	Q08421	0.596429129878437	1.08582235945626e-09
YOR373W	NUD1	P32336	0.27868912027979	1.08653093039515e-09
YIL157C	COA1	P40452	0.311472207595916	1.09880669234487e-09
YDL074C	BRE1	Q07457	0.342856107860211	1.10080183944101e-09
YNL077W	APJ1	P53940	0.584490938465777	1.11677773785756e-09
YBR024W	SCO2	P38072	-0.833749531957096	1.14758836813249e-09
YLR032W	RAD5	P32849	0.386937217730591	1.16289851101465e-09
YIR036C	IRC24	P40580	-0.351695852671643	1.17321302313065e-09
YBR279W	PAF1	P38351	0.895868086092293	1.20602969329885e-09
YIL053W	GPP1	P41277	-0.450752743042713	1.23547222140026e-09
YGL035C	MIG1	P27705	-1.05956978990554	1.24113585662314e-09
YPL079W	RPL21B	Q12672	0.470995728144398	1.30354570832836e-09
YFL028C	CAF16	P43569	-1.1716981656872	1.31665660182988e-09
YGL148W	ARO2	P28777	-0.868498847529477	1.34048191976614e-09
YPR079W	MRL1	Q06815	-0.625630792882362	1.36629018347878e-09
YBR117C	TKL2	P33315	-0.955505314356902	1.45905344877489e-09
YNL040W		P53960	-0.326087167899622	1.46671389999896e-09
YMR029C	FAR8	Q05040	-0.345905868032023	1.48362612017946e-09
YPL212C	PUS1	Q12211	-0.403923102917624	1.57318968633009e-09
YGL123W	RPS2	P25443	-0.353451925338167	1.65917388358712e-09
YLR146C	SPE4	Q12455	-0.421151156685259	1.66308404162267e-09
YFR037C	RSC8	P43609	-0.3371317378318	1.67884921827092e-09
YBR189W	RPS9B	P05755	-0.24036144627058	1.68310008969253e-09
YDR092W	UBC13	P52490	-0.441682760902758	1.69936297170906e-09
YPR002W	PDH1	Q12428	-0.921340810418997	1.73875244645071e-09
YML007W	YAP1	P19880	-0.29396243676937	1.75210413058657e-09
YLR069C	MEF1	P25039	0.461075056697165	1.78055832196798e-09
YIL039W	TED1	P40533	-1.05370111714291	1.79679376917481e-09
YJL102W	MEF2	P39677	-0.448151749644669	1.84627874282973e-09
YLR231C	BNA5	Q05979	-0.335986921966196	1.85861145362988e-09
YPR069C	SPE3	Q12074	-0.735728802658304	1.90293391731793e-09
YML073C	RPL6A	Q02326	0.344219738856371	1.98934863183133e-09
YMR302C	YME2	P32843	1.08596461803976	2.06308314167285e-09
YJL109C	UTP10	P42945	-0.910964155049438	2.06440834607738e-09
YJL121C	RPE1	P46969	-0.341914876286378	2.14252430398817e-09
YDR493W	MZM1	Q03429	-1.24453979704803	2.20363442026277e-09
YPL240C	HSP82	P02829	-0.908474455085777	2.27638074408404e-09
YHR097C		P38809	0.566606313682552	2.28018853428943e-09
NA	NA	P0CX85;P0CX84	0.511729835009817	2.45189951275303e-09
YER175C	TMT1	P32643	-1.30912225927384	2.49196406000947e-09
YLR429W	CRN1	Q06440	-0.552199900245764	2.52630896794355e-09
YPL183C	RTT10	Q08924	0.337249618814653	2.66030456619582e-09
YGL049C	TIF4632	P39936	-0.483882589057416	2.70491945472834e-09
YNL178W	RPS3	P05750	0.231281439863878	2.76995617261408e-09
YJL098W	SAP185	P40856	-0.639438325036931	2.77209580040373e-09
YNR019W	ARE2	P53629	0.401978099680019	2.8034542394389e-09
YKR006C	MRPL13	Q02204	0.793584909334655	2.83812991430553e-09
YKL157W	APE2	P32454	0.256183873041188	3.05673272509747e-09
YGR035C		P53222	-0.566923212622111	3.25718866449368e-09
YGL219C	MDM34	P53083	0.337234711664856	3.30034179117666e-09
NA	NA	Q3E757;P0C0W9	-0.758284081981973	3.33868748283007e-09
YPR036W	VMA13	P41807	-0.872771238888603	3.35824162342426e-09
YER021W	RPN3	P40016	-0.393651324904344	3.40710284145154e-09
YPL198W	RPL7B	Q12213	0.364452271556079	3.46267217733628e-09
YML079W		Q03629	-0.886448983164286	3.68668893728999e-09
YML093W	UTP14	Q04500	0.260703461342228	3.72644669717568e-09
YML004C	GLO1	P50107	-1.0069281129205	3.7513540924456e-09
YLR205C	HMX1	P32339	0.530520168769037	3.8822499554197e-09
YER052C	HOM3	P10869	0.366300454737285	3.8862042469926e-09
YDR189W	SLY1	P22213	-0.385118634500731	4.06150892508803e-09
YGR072W	UPF3	P48412	0.397276858478325	4.0881447575587e-09
YIL016W	SNL1	P40548	0.354259977015069	4.09991185633384e-09
YIL091C	UTP25	P40498	-0.241997734234289	4.23752931936993e-09
YLR021W	IRC25	Q07951	-0.423865761558595	4.26173475823442e-09
YAL036C	RBG1	P39729	0.433219677962505	4.34044227411565e-09
YOR063W	RPL3	P14126	0.502635026393186	4.35090092633842e-09
YLR290C	COQ11	Q05892	-0.377272781199704	4.43333122788269e-09
YBR080C	SEC18	P18759	-0.325325464078752	4.5054049899239e-09
YGL187C	COX4	P04037	-0.293785046654779	4.72619430117315e-09
YJR149W		P47177	0.428531537474989	4.73573678013873e-09
YNL182C	IPI3	P53877	0.321841349952585	4.74907940221703e-09
YGR076C	MRPL25	P23369	0.338075775386681	4.90770216265317e-09
YHR148W	IMP3	P32899	0.37786612188264	5.05507405315996e-09
YIR001C	SGN1	P40561	0.318894310551403	5.07897852683612e-09
YDR356W	SPC110	P32380	-0.277434751567267	5.08406719876374e-09
YER165W	PAB1	P04147	0.293722416492294	5.15027684632754e-09
YPR023C	EAF3	Q12432	-0.312960052534073	5.35598989148391e-09
YBR251W	MRPS5	P33759	0.279267707463042	5.3735723946026e-09
YFR044C	DUG1	P43616	0.211979444193407	5.38032670319517e-09
YDL222C	FMP45	Q07651	-0.766926721210414	5.52747505803021e-09
YDR035W	ARO3	P14843	-0.247455850146544	5.54485087965297e-09
YLR244C	MAP1	Q01662	0.293048506574991	5.63130533827266e-09
YNL062C	GCD10	P41814	-0.475356196375916	5.66675242915681e-09
NA	NA	P0CX46;P0CX45	-0.980114091879525	5.73774631132071e-09
YNL067W	RPL9B	P51401	-0.691825346716922	2.73411014201881e-15
YLR129W	DIP2	Q12220	0.582852059592138	3.06630699003945e-15
YNL161W	CBK1	P53894	-1.08870695471538	3.71492523180914e-15
YDR028C	REG1	Q00816	-1.34667112755239	5.2244041321435e-15
YHR037W	PUT2	P07275	-0.690952601833001	1.27269751305557e-14
YBR245C	ISW1	P38144	-0.527908206970309	3.68882909754383e-14
YKR009C	FOX2	Q02207	0.559846293967865	4.13471342913517e-14
YDR143C	SAN1	P22470	-0.769581600081313	4.44734120018637e-14
YHR008C	SOD2	P00447	0.390557748281207	4.57217065016278e-14
YOL077W-A	ATP19	P81451	0.746564995234834	5.38154389596453e-14
YMR200W	ROT1	Q03691	-1.02413717199159	5.71293056426258e-14
YDL111C	RRP42	Q12277	-0.962529733438554	5.74406184473157e-14
YGR082W	TOM20	P35180	0.631388402361978	6.8473243105958e-14
YCL031C	RRP7	P25368	0.475073743815006	7.20129012996621e-14
YGL178W	MPT5	P39016	0.484855195076243	8.12861285913494e-14
YJL186W	MNN5	P46982	-0.391821911284474	8.34639170257126e-14
YGL097W	SRM1	P21827	0.762944453784741	9.74006026514542e-14
YOR027W	STI1	P15705	-0.576547833662957	1.29919506896641e-13
YNL173C	MDG1	P53885	0.338923755512248	1.33024261514716e-13
YBL034C	STU1	P38198	0.446021629430053	1.3397179809241e-13
YHL033C	RPL8A	P17076	-0.789543125618358	1.40991286500884e-13
YNL032W	SIW14	P53965	-1.38237182079235	1.54858779756046e-13
YNL130C	CPT1	P17898	1.73108765931392	2.28652731854969e-13
YPL112C	PEX25	Q02969	-0.406653377530159	3.09143192525885e-13
YNR013C	PHO91	P27514	-0.680221816732434	3.25154130317155e-13
YOR221C	MCT1	Q12283	-0.646267909393988	3.66584372231109e-13
YGL037C	PNC1	P53184	0.436942798649604	4.45852357041464e-13
YJL112W	MDV1	P47025	-1.85018669737346	4.47153176492337e-13
YDR298C	ATP5	P09457	0.386643970387972	5.09858840907495e-13
YER131W	RPS26B	P39939	0.51548660498116	5.2167988244365e-13
YOR040W	GLO4	Q12320	-0.554470080187233	5.35733624542504e-13
YHR128W	FUR1	P18562	0.962618799041589	5.35736661036648e-13
YJR077C	MIR1	P23641	0.38446734538639	5.49436564576149e-13
NA	NA	P0CX54;P0CX53	-0.792584968492871	5.52028851953215e-13
YBR269C	SDH8	P38345	0.575200246796772	5.81388481348808e-13
YGL189C	RPS26A	P39938	-0.570493197334951	5.91431749466257e-13
YGR218W	CRM1	P30822	0.397672756084685	5.98903515000719e-13
YDR429C	TIF35	Q04067	0.446323923527434	6.20286721361206e-13
Q0140	VAR1	P02381	0.308959670275513	7.4004363832291e-13
YLR448W	RPL6B	P05739	0.877480538732595	8.75574151783056e-13
YML092C	PRE8	P23639	-0.370019824999456	1.00425115657811e-12
YIL074C	SER33	P40510	0.402400515885429	1.13352633836636e-12
YBR288C	APM3	P38153	-0.42466527582005	1.16676692574105e-12
YBR025C	OLA1	P38219	-0.309784173302329	1.53600767226e-12
YLL041C	SDH2	P21801	-0.4654406934701	1.53832908468452e-12
YOR078W	BUD21	Q08492	0.355215903686386	1.55317880179423e-12
YHL015W	RPS20	P38701	-0.742571691261563	1.59094166217969e-12
YOL052C	SPE2	P21182	0.57238632190413	1.99916852756428e-12
YPL228W	CET1	O13297	0.338098551068718	2.10651777012786e-12
YJL104W	PAM16	P42949	-0.334173376986627	2.12328448270717e-12
YLR382C	NAM2	P11325	0.360799751235021	2.18366395043186e-12
YNL102W	POL1	P13382	-1.39258038661594	2.21689991426562e-12
YKR018C		P36114	-0.781008781922331	2.32059681926465e-12
YMR238W	DFG5	Q05031	-0.813980733371231	2.34574850299997e-12
YBL093C	ROX3	P25046	-0.588489444240345	2.49994123639858e-12
YPL013C	MRPS16	Q02608	0.479926381275089	2.57659155723362e-12
YPL249C-A	RPL36B	O14455	0.513243388125801	2.75094935662626e-12
NA	NA	P53221;P05743	-0.394754480744457	2.97369943190371e-12
YKL008C	LAC1	P28496	-0.370166188270801	3.16167321857718e-12
YEL052W	AFG1	P32317	-1.14000136758655	3.20942830149904e-12
YKL139W	CTK1	Q03957	-0.324776428943093	3.45224226768825e-12
YFR049W	YMR31	P19955	-0.608473711004795	4.13618698859853e-12
YCL057C-A	MIC10	Q96VH5	-0.339574567523336	4.52556538570652e-12
YOR266W	PNT1	P38969	0.570087282557122	4.96416402982377e-12
YMR157C	AIM36	Q03798	-0.399039213738462	5.01046930761774e-12
YMR114C		Q04471	0.773503214584164	5.04748428639814e-12
YER062C	GPP2	P40106	1.15080152016663	5.09694292908939e-12
YPL146C	NOP53	Q12080	-1.08197390029265	5.84229717650408e-12
YLR191W	PEX13	P80667	0.255361429966591	5.8938541403776e-12
YMR307W	GAS1	P22146	0.50619431889687	6.09301458870275e-12
YNL087W	TCB2	P48231	0.441506683491433	6.25936485273238e-12
YPR148C		Q06523	1.02006291659969	6.59940523003556e-12
YJL071W	ARG2	P40360	0.415015101417577	6.61682735694334e-12
YEL015W	EDC3	P39998	-0.652231548732427	6.62466098182104e-12
YGL130W	CEG1	Q01159	-0.389627107985667	7.02429448280275e-12
YNL202W	SPS19	P32573	0.295117526880691	7.31189573661239e-12
YMR158W	MRPS8	Q03799	-0.411721542685196	8.08844458291385e-12
YOR293W	RPS10A	Q08745	0.27430934209525	8.17153574842387e-12
YCR028C-A	RIM1	P32445	-0.351420189273949	8.77219617021298e-12
YLR196W	PWP1	P21304	-0.383219459760682	9.16932179517153e-12
YCL051W	LRE1	P25579	-0.552243407890142	9.79903574799817e-12
YPL169C	MEX67	Q99257	-0.602470918545613	9.93924571558329e-12
YHR041C	SRB2	P34162	1.66911317498957	1.08334268820741e-11
YKL194C	MST1	P07236	0.676675100952185	1.26124435481483e-11
YJR025C	BNA1	P47096	-0.55124461343571	1.27993004154387e-11
YDR312W	SSF2	Q12153	0.420158415469416	1.32620985724532e-11
YLR395C	COX8	P04039	-1.28249276718383	1.32771636687696e-11
YLR185W	RPL37A	P49166	0.320332995499836	1.33925141994353e-11
YDR017C	KCS1	Q12494	0.38896080568038	1.47773723721641e-11
YKL215C	OXP1	P28273	0.379460019891084	1.48040714069431e-11
YOR036W	PEP12	P32854	0.292062092203487	1.48429108891735e-11
YDR500C	RPL37B	P51402	-0.414601920357757	1.57028306822223e-11
YBR290W	BSD2	P38356	-0.36551782152544	1.64881272879582e-11
YPL012W	RRP12	Q12754	-0.497054579831268	1.73384530298032e-11
YOR361C	PRT1	P06103	-0.528659828615144	1.81933362242311e-11
NA	NA	P0CX83;P0CX82	-0.799989438124189	1.94523809977962e-11
YGL253W	HXK2	P04807	1.33270471423605	2.01756115219165e-11
YBR164C	ARL1	P38116	-0.584749867614487	2.0989185020598e-11
YEL066W	HPA3	P39979	0.592718053917366	2.20324227772599e-11
YER132C	PMD1	P32634	0.252795477561811	2.20416966277845e-11
YBL024W	NCL1	P38205	0.296514124099314	2.23566514941922e-11
YKR013W	PRY2	P36110	-0.409669836347135	2.38811362612713e-11
YLR109W	AHP1	P38013	-0.38182560582203	2.40998536017209e-11
YCR002C	CDC10	P25342	-0.7080593120901	2.64542255187439e-11
YJR105W	ADO1	P47143	0.341005514434389	2.74197993310667e-11
YGR282C	BGL2	P15703	0.605158335536064	2.85137155596306e-11
YOR369C	RPS12	P48589	0.454681731639631	2.8694630568621e-11
YOL090W	MSH2	P25847	0.33885511829639	2.89893149348081e-11
YDR511W	SDH7	Q04401	0.373964400438211	2.90105162971214e-11
YFR052W	RPN12	P32496	0.299639053991747	2.9228332268691e-11
YDL099W	BUG1	Q12191	-0.321371423781734	2.95831496420898e-11
YFL039C	ACT1	P60010	-0.664516703878643	3.00998216035861e-11
YBR225W		P38321	0.342537942443677	3.11827238214922e-11
YDR287W	INM2	Q05533	0.296910630744275	3.29354708384222e-11
YOR119C	RIO1	Q12196	-1.56190009562604	3.33421740426936e-11
YML025C	YML6	P51998	0.322012523121213	3.33501186460638e-11
YER090W	TRP2	P00899	-0.417719930946166	3.36208220192114e-11
YDR188W	CCT6	P39079	0.345907865201511	3.49518449395641e-11
YDR409W	SIZ1	Q04195	0.272977423137515	3.53281125266748e-11
YAL015C	NTG1	P31378	0.384148565105253	3.66901513534858e-11
YOL103W	ITR2	P30606	-0.328725471080674	4.217237995004e-11
YIL145C	PAN6	P40459	0.329977884284308	4.37168924994274e-11
YAL008W	FUN14	P18411	-0.406544280146772	4.47640073627709e-11
YKL053C-A	MDM35	O60200	-0.519712558786885	4.67628802584571e-11
YOR321W	PMT3	P47190	-0.670740186589928	4.70983888390009e-11
YOR057W	SGT1	Q08446	-0.436490727785209	4.91345209460506e-11
YNL197C	WHI3	P34761	-0.491199305575986	5.08697343573102e-11
YDR321W	ASP1	P38986	0.607150072557957	5.14578867519468e-11
YBR233W	PBP2	P38151	-0.260814618498195	5.2411309099108e-11
YCL059C	KRR1	P25586	0.334625015838679	5.35027565486061e-11
YKL138C	MRPL31	P14063	0.739666368959483	5.45027432061856e-11
YER178W	PDA1	P16387	0.378032510924267	5.5531004589077e-11
YGL056C	SDS23	P53172	-0.683410326462766	5.67027586987738e-11
YML111W	BUL2	Q03758	-0.371096653777336	5.75216765865156e-11
YLR363C	NMD4	Q12129	-0.471369953019114	5.8393922725086e-11
YMR056C	AAC1	P04710	-1.13785758917153	5.86761178482539e-11
YLR065C	ENV10	Q99382	-0.379586966157333	6.12413137045922e-11
YER151C	UBP3	Q01477	0.333452009514936	6.65254883532561e-11
YIL149C	MLP2	P40457	0.377986155888749	6.87692760213e-11
YJL217W	REE1	P40893	0.402192502322798	7.11072384703986e-11
YNL104C	LEU4	P06208	-0.367901534980348	7.15284809682698e-11
YHR007C	ERG11	P10614	-0.383465461701348	7.68710440852473e-11
YDR280W	RRP45	Q05636	-0.304051579113462	7.69827143166018e-11
YIL133C	RPL16A	P26784	-0.424552059463799	7.7027696203077e-11
YOL086C	ADH1	P00330	0.262715161538374	8.34397955860077e-11
YBR005W	RCR1	P38212	0.301363582039617	8.4312475777276e-11
YAL043C	PTA1	Q01329	-1.06925516271382	8.59416568040278e-11
YNL009W	IDP3	P53982	-0.700169836585435	8.83462995783186e-11
YDR279W	RNH202	Q05635	-0.547963095541956	8.99444869431391e-11
YMR222C	FSH2	Q05015	-0.435476901695932	9.45015141345292e-11
YLR276C	DBP9	Q06218	-0.406166673572784	9.73048513148271e-11
YHR199C	AIM46	P38885	-0.314116542654116	9.97767863524293e-11
YML075C	HMG1	P12683	0.255282313162446	1.00305248832681e-10
YOR245C	DGA1	Q08650	-0.287477689810672	1.02323584161349e-10
YEL037C	RAD23	P32628	0.584091400493811	1.03586878527936e-10
YIL020C	HIS6	P40545	-0.459857767728302	1.05452856277178e-10
YKL016C	ATP7	P30902	-0.332071574115481	1.05971410932114e-10
YBR236C	ABD1	P32783	0.596429129878437	1.08582235945626e-10
YPL101W	ELP4	Q02884	0.27868912027979	1.08653093039515e-10
YDR139C	RUB1	Q03919	0.311472207595916	1.09880669234487e-10
YML061C	PIF1	P07271	0.342856107860211	1.10080183944101e-10
YHR149C	SKG6	P32900	0.584490938465777	1.11677773785756e-10
YLR060W	FRS1	P15624	-0.833749531957096	1.14758836813249e-10
YPR118W	MRI1	Q06489	0.386937217730591	1.16289851101465e-10
YBL033C	RIB1	P38066	-0.351695852671643	1.17321302313065e-10
YGR048W	UFD1	P53044	0.895868086092293	1.20602969329885e-10
YEL056W	HAT2	P39984	-0.450752743042713	1.23547222140026e-10
YOR007C	SGT2	Q12118	-1.05956978990554	1.24113585662314e-10
YIL078W	THS1	P04801	0.470995728144398	1.30354570832836e-10
YOR042W	CUE5	Q08412	-1.1716981656872	1.31665660182988e-10
YER023W	PRO3	P32263	-0.868498847529477	1.34048191976614e-10
YGL029W	CGR1	P53188	-0.625630792882362	1.36629018347878e-10
YHR117W	TOM71	P38825	-0.955505314356902	1.45905344877489e-10
YHR009C	TDA3	P38758	-0.326087167899622	1.46671389999896e-10
YPR047W	MSF1	P08425	-0.345905868032023	1.48362612017946e-10
YPR110C	RPC40	P07703	-0.403923102917624	1.57318968633009e-10
YJR024C	MDE1	P47095	-0.353451925338167	1.65917388358712e-10
NA	NA	P0CX42;P0CX41	-0.421151156685259	1.66308404162267e-10
YDL053C	PBP4	Q07362	-0.3371317378318	1.67884921827092e-10
YJL039C	NUP192	P47054	-0.24036144627058	1.68310008969253e-10
YLR414C	PUN1	Q06991	-0.441682760902758	1.69936297170906e-10
YKL093W	MBR1	P23493	-0.921340810418997	1.73875244645071e-10
YDR244W	PEX5	P35056	-0.29396243676937	1.75210413058657e-10
YIL136W	OM45	P16547	0.461075056697165	1.78055832196798e-10
YPL138C	SPP1	Q03012	-1.05370111714291	1.79679376917481e-10
YLR239C	LIP2	Q06005	-0.448151749644669	1.84627874282973e-10
YCR027C	RHB1	P25378	-0.335986921966196	1.85861145362988e-10
YGR240C	PFK1	P16861	-0.735728802658304	1.90293391731793e-10
YEL038W	UTR4	P32626	0.344219738856371	1.98934863183133e-10
YDL035C	GPR1	Q12361	1.08596461803976	2.06308314167285e-10
YBR052C	RFS1	P38234	-0.910964155049438	2.06440834607738e-10
YOR145C	PNO1	Q99216	-0.341914876286378	2.14252430398817e-10
YGL103W	RPL28	P02406	-1.24453979704803	2.20363442026277e-10
YFR002W	NIC96	P34077	-0.908474455085777	2.27638074408404e-10
YLR418C	CDC73	Q06697	0.566606313682552	2.28018853428943e-10
YLR398C	SKI2	P35207	0.511729835009817	2.45189951275303e-10
YJL129C	TRK1	P12685	-1.30912225927384	2.49196406000947e-10
YPL188W	POS5	Q06892	-0.552199900245764	2.52630896794355e-10
YGR141W	VPS62	P53285	0.337249618814653	2.66030456619582e-10
YLR132C	USB1	Q12208	-0.483882589057416	2.70491945472834e-10
YKL054C	DEF1	P35732	0.231281439863878	2.76995617261408e-10
YHR196W	UTP9	P38882	-0.639438325036931	2.77209580040373e-10
YPL126W	NAN1	Q02931	0.401978099680019	2.8034542394389e-10
YLR410W	VIP1	Q06685	0.793584909334655	2.83812991430553e-10
YGL226C-A	OST5	Q92316	0.256183873041188	3.05673272509747e-10
YDL181W	INH1	P01097	-0.566923212622111	3.25718866449368e-10
YKR049C	FMP46	P36141	0.337234711664856	3.30034179117666e-10
YGR174C	CBP4	P37267	-0.758284081981973	3.33868748283007e-10
YGL062W	PYC1	P11154	-0.872771238888603	3.35824162342426e-10
YDR536W	STL1	P39932	-0.393651324904344	3.40710284145154e-10
YMR203W	TOM40	P23644	0.364452271556079	3.46267217733628e-10
YDL201W	TRM8	Q12009	-0.886448983164286	3.68668893728999e-10
YOL060C	MAM3	Q12296	0.260703461342228	3.72644669717568e-10
YLR390W	ECM19	Q06011	-1.0069281129205	3.7513540924456e-10
YMR002W	MIX17	Q03667	0.530520168769037	3.8822499554197e-10
YGL216W	KIP3	P53086	0.366300454737285	3.8862042469926e-10
YGR198W	YPP1	P46951	-0.385118634500731	4.06150892508803e-10
YKR003W	OSH6	Q02201	0.397276858478325	4.0881447575587e-10
YOL098C	SDD3	Q12496	0.354259977015069	4.09991185633384e-10
YIR035C		P40579	-0.241997734234289	4.23752931936993e-10
YLR396C	VPS33	P20795	-0.423865761558595	4.26173475823442e-10
YNL147W	LSM7	P53905	0.433219677962505	4.34044227411565e-10
YER042W	MXR1	P40029	0.502635026393186	4.35090092633842e-10
YPL110C	GDE1	Q02979	-0.377272781199704	4.43333122788269e-10
YIL084C	SDS3	P40505	-0.325325464078752	4.5054049899239e-10
YDR494W	RSM28	Q03430	-0.293785046654779	4.72619430117315e-10
YER174C	GRX4	P32642	0.428531537474989	4.73573678013873e-10
YFR015C	GSY1	P23337	0.321841349952585	4.74907940221703e-10
YDR458C	HEH2	Q03281	0.338075775386681	4.90770216265317e-10
YOL021C	DIS3	Q08162	0.37786612188264	5.05507405315996e-10
YNL039W	BDP1	P46678	0.318894310551403	5.07897852683612e-10
YOL071W	SDH5	Q08230	-0.277434751567267	5.08406719876374e-10
YMR285C	NGL2	Q03264	0.293722416492294	5.15027684632754e-10
YKL006W	RPL14A	P36105	-0.312960052534073	5.35598989148391e-10
YKL149C	DBR1	P24309	0.279267707463042	5.3735723946026e-10
YGL212W	VAM7	P32912	0.211979444193407	5.38032670319517e-10
YGR009C	SEC9	P40357	-0.766926721210414	5.52747505803021e-10
YDR289C	RTT103	Q05543	-0.247455850146544	5.54485087965297e-10
YLL028W	TPO1	Q07824	0.293048506574991	5.63130533827266e-10
YLR197W	NOP56	Q12460	-0.475356196375916	5.66675242915681e-10
YIL070C	MAM33	P40513	-0.980114091879525	5.73774631132071e-10
YOR020W-A		Q3E824	-0.691825346716922	2.73411014201881e-16
YMR044W	IOC4	Q04213	0.582852059592138	3.06630699003945e-16
YKL099C	UTP11	P34247	-1.08870695471538	3.71492523180914e-16
YNL139C	THO2	P53552	-1.34667112755239	5.2244041321435e-16
YGL079W	KXD1	P53158	-0.690952601833001	1.27269751305557e-15
YDR258C	HSP78	P33416	-0.527908206970309	3.68882909754383e-15
YCL064C	CHA1	P25379	0.559846293967865	4.13471342913517e-15
YHR168W	MTG2	P38860	-0.769581600081313	4.44734120018637e-15
YAL054C	ACS1	Q01574	0.390557748281207	4.57217065016278e-15
YML010W	SPT5	P27692	0.746564995234834	5.38154389596453e-15
YMR184W	ADD37	Q03233	-1.02413717199159	5.71293056426258e-15
YPR018W	RLF2	Q12495	-0.962529733438554	5.74406184473157e-15
NA	NA	P0CX30;P0CX29	0.631388402361978	6.8473243105958e-15
YGL076C	RPL7A	P05737	0.475073743815006	7.20129012996621e-15
YHL034C	SBP1	P10080	0.484855195076243	8.12861285913494e-15
YNL200C		P40165	-0.391821911284474	8.34639170257126e-15
YMR188C	MRPS17	Q03246	0.762944453784741	9.74006026514542e-15
YKL103C	APE1	P14904	-0.576547833662957	1.29919506896641e-14
YKL027W	TCD2	P36101	0.338923755512248	1.33024261514716e-14
YDR178W	SDH4	P37298	0.446021629430053	1.3397179809241e-14
YBL078C	ATG8	P38182	-0.789543125618358	1.40991286500884e-14
YGR202C	PCT1	P13259	-1.38237182079235	1.54858779756046e-14
YLR187W	SKG3	Q06315	1.73108765931392	2.28652731854969e-14
YGR148C	RPL24B	P24000	-0.406653377530159	3.09143192525885e-14
YPR010C	RPA135	P22138	-0.680221816732434	3.25154130317155e-14
NA	NA	P0CX40;P0CX39	-0.646267909393988	3.66584372231109e-14
YJL115W	ASF1	P32447	0.436942798649604	4.45852357041464e-14
YER016W	BIM1	P40013	-1.85018669737346	4.47153176492337e-14
YBR081C	SPT7	P35177	0.386643970387972	5.09858840907495e-14
YML063W	RPS1B	P23248	0.51548660498116	5.2167988244365e-14
YPL265W	DIP5	P53388	-0.554470080187233	5.35733624542504e-14
YGL236C	MTO1	P53070	0.962618799041589	5.35736661036648e-14
YGL086W	MAD1	P40957	0.38446734538639	5.49436564576149e-14
YKR090W	PXL1	P36166	-0.792584968492871	5.52028851953215e-14
YPL157W	TGS1	Q12052	0.575200246796772	5.81388481348808e-14
YDL116W	NUP84	P52891	-0.570493197334951	5.91431749466257e-14
YBR034C	HMT1	P38074	0.397672756084685	5.98903515000719e-14
YBR255W	MTC4	P38335	0.446323923527434	6.20286721361206e-14
YGL057C	GEP7	P53171	0.308959670275513	7.4004363832291e-14
YHR005C-A	TIM10	P87108	0.877480538732595	8.75574151783056e-14
YJL171C		P46992	-0.370019824999456	1.00425115657811e-13
YJR113C	RSM7	P47150	0.402400515885429	1.13352633836636e-13
YGL013C	PDR1	P12383	-0.42466527582005	1.16676692574105e-13
YER022W	SRB4	P32569	-0.309784173302329	1.53600767226e-13
YBR267W	REI1	P38344	-0.4654406934701	1.53832908468452e-13
YMR125W	STO1	P34160	0.355215903686386	1.55317880179423e-13
YER025W	GCD11	P32481	-0.742571691261563	1.59094166217969e-13
YGR061C	ADE6	P38972	0.57238632190413	1.99916852756428e-13
YML081C-A	ATP18	P81450	0.338098551068718	2.10651777012786e-13
YGL099W	LSG1	P53145	-0.334173376986627	2.12328448270717e-13
YKL033W-A		Q86ZR7	0.360799751235021	2.18366395043186e-13
YPL104W	MSD1	P15179	-1.39258038661594	2.21689991426562e-13
YCL011C	GBP2	P25555	-0.781008781922331	2.32059681926465e-13
YNL074C	MLF3	P32047	-0.813980733371231	2.34574850299997e-13
NA	NA	P14127;P02407	-0.588489444240345	2.49994123639858e-13
YOR016C	ERP4	Q12450	0.479926381275089	2.57659155723362e-13
YHR066W	SSF1	P38789	0.513243388125801	2.75094935662626e-13
R0030W	RAF1	Q06891	-0.394754480744457	2.97369943190371e-13
YJR104C	SOD1	P00445	-0.370166188270801	3.16167321857718e-13
YDL067C	COX9	P07255	-1.14000136758655	3.20942830149904e-13
YML049C	RSE1	Q04693	-0.324776428943093	3.45224226768825e-13
YDR411C	DFM1	Q12743	-0.608473711004795	4.13618698859853e-13
YGL014W	PUF4	P25339	-0.339574567523336	4.52556538570652e-13
YIL022W	TIM44	Q01852	0.570087282557122	4.96416402982377e-13
YJL033W	HCA4	P20448	-0.399039213738462	5.01046930761774e-13
YNL103W	MET4	P32389	0.773503214584164	5.04748428639814e-13
YMR009W	ADI1	Q03677	1.15080152016663	5.09694292908939e-13
NA	NA	P38711;P35997	-1.08197390029265	5.84229717650408e-13
YLR301W	HRI1	Q05905	0.255361429966591	5.8938541403776e-13
YJR049C	UTR1	P21373	0.50619431889687	6.09301458870275e-13
YGR150C	CCM1	P48237	0.441506683491433	6.25936485273238e-13
NA	NA	P0CX44;P0CX43	1.02006291659969	6.59940523003556e-13
NA	NA	P0CX26;P0CX25	0.415015101417577	6.61682735694334e-13
YER019C-A	SBH2	P52871	-0.652231548732427	6.62466098182104e-13
YLR043C	TRX1	P22217	-0.389627107985667	7.02429448280275e-13
YGL202W	ARO8	P53090	0.295117526880691	7.31189573661239e-13
YBL091C-A	SCS22	Q6Q595	-0.411721542685196	8.08844458291385e-13
YDR513W	GRX2	P17695	0.27430934209525	8.17153574842387e-13
YMR022W	UBC7	Q02159	-0.351420189273949	8.77219617021298e-13
YGR112W	SHY1	P53266	-0.383219459760682	9.16932179517153e-13
YER168C	CCA1	P21269	-0.552243407890142	9.79903574799817e-13
YGL038C	OCH1	P31755	-0.602470918545613	9.93924571558329e-13
YGL246C	RAI1	P53063	1.66911317498957	1.08334268820741e-12
YDR238C	SEC26	P41810	0.676675100952185	1.26124435481483e-12
YNL003C	PET8	P38921	-0.55124461343571	1.27993004154387e-12
YDL178W	DLD2	P46681	0.420158415469416	1.32620985724532e-12
YOR257W	CDC31	P06704	-1.28249276718383	1.32771636687696e-12
YIR021W	MRS1	P07266	0.320332995499836	1.33925141994353e-12
YPR035W	GLN1	P32288	0.38896080568038	1.47773723721641e-12
YER113C	TMN3	P40071	0.379460019891084	1.48040714069431e-12
YLR058C	SHM2	P37291	0.292062092203487	1.48429108891735e-12
YOR017W	PET127	P32606	-0.414601920357757	1.57028306822223e-12
YBR146W	MRPS9	P38120	-0.36551782152544	1.64881272879582e-12
YDR539W	FDC1	Q03034	-0.497054579831268	1.73384530298032e-12
YPL063W	TIM50	Q02776	-0.528659828615144	1.81933362242311e-12
YPL214C	THI6	P41835	-0.799989438124189	1.94523809977962e-12
YLR045C	STU2	P46675	1.33270471423605	2.01756115219165e-12
YBR018C	GAL7	P08431	-0.584749867614487	2.0989185020598e-12
YDR168W	CDC37	P06101	0.592718053917366	2.20324227772599e-12
YDL051W	LHP1	P33399	0.252795477561811	2.20416966277845e-12
YJR080C	AIM24	P47127	0.296514124099314	2.23566514941922e-12
YPL237W	SUI3	P09064	-0.409669836347135	2.38811362612713e-12
YMR031C	EIS1	Q05050	-0.38182560582203	2.40998536017209e-12
YKL047W	ANR2	P36090	-0.7080593120901	2.64542255187439e-12
YMR091C	NPL6	P32832	0.341005514434389	2.74197993310667e-12
YGR017W		P53210	0.605158335536064	2.85137155596306e-12
YFR013W	IOC3	P43596	0.454681731639631	2.8694630568621e-12
YGR149W		P48236	0.33885511829639	2.89893149348081e-12
YMR308C	PSE1	P32337	0.373964400438211	2.90105162971214e-12
NA	NA	P0CX24;P0CX23	0.299639053991747	2.9228332268691e-12
YJR134C	SGM1	P47166	-0.321371423781734	2.95831496420898e-12
YNL241C	ZWF1	P11412	-0.664516703878643	3.00998216035861e-12
YGL115W	SNF4	P12904	0.342537942443677	3.11827238214922e-12
YDR428C	BNA7	Q04066	0.296910630744275	3.29354708384222e-12
YHR046C	INM1	P38710	-1.56190009562604	3.33421740426936e-12
YJL122W	ALB1	P47019	0.322012523121213	3.33501186460638e-12
YMR079W	SEC14	P24280	-0.417719930946166	3.36208220192114e-12
YKL029C	MAE1	P36013	0.345907865201511	3.49518449395641e-12
YOR043W	WHI2	P12611	0.272977423137515	3.53281125266748e-12
YDL219W	DTD1	Q07648	0.384148565105253	3.66901513534858e-12
YJL143W	TIM17	P39515	-0.328725471080674	4.217237995004e-12
YMR076C	PDS5	Q04264	0.329977884284308	4.37168924994274e-12
YLL024C	SSA2	P10592	-0.406544280146772	4.47640073627709e-12
YKL042W	SPC42	P36094	-0.519712558786885	4.67628802584571e-12
YOR101W	RAS1	P01119	-0.670740186589928	4.70983888390009e-12
YDL101C	DUN1	P39009	-0.436490727785209	4.91345209460506e-12
YEL060C	PRB1	P09232	-0.491199305575986	5.08697343573102e-12
YOR375C	GDH1	P07262	0.607150072557957	5.14578867519468e-12
YDL025C	RTK1	Q12100	-0.260814618498195	5.2411309099108e-12
YKL127W	PGM1	P33401	0.334625015838679	5.35027565486061e-12
YJR001W	AVT1	P47082	0.739666368959483	5.45027432061856e-12
YOR065W	CYT1	P07143	0.378032510924267	5.5531004589077e-12
YPL106C	SSE1	P32589	-0.683410326462766	5.67027586987738e-12
YER057C	HMF1	P40037	-0.371096653777336	5.75216765865156e-12
YGR083C	GCD2	P12754	-0.471369953019114	5.8393922725086e-12
YLR325C	RPL38	P49167	-1.13785758917153	5.86761178482539e-12
YML013W	UBX2	Q04228	-0.379586966157333	6.12413137045922e-12
YHR193C	EGD2	P38879	0.333452009514936	6.65254883532561e-12
YIL093C	RSM25	P40496	0.377986155888749	6.87692760213e-12
YPR086W	SUA7	P29055	0.402192502322798	7.11072384703986e-12
YJR123W	RPS5	P26783	-0.367901534980348	7.15284809682698e-12
YDR194C	MSS116	P15424	-0.383465461701348	7.68710440852473e-12
YPL036W	PMA2	P19657	-0.304051579113462	7.69827143166018e-12
YDL104C	QRI7	P43122	-0.424552059463799	7.7027696203077e-12
YGL147C	RPL9A	P05738	0.262715161538374	8.34397955860077e-12
YCR037C	PHO87	P25360	0.301363582039617	8.4312475777276e-12
YKL170W	MRPL38	P35996	-1.06925516271382	8.59416568040278e-12
YIL127C	RRT14	P40470	-0.700169836585435	8.83462995783186e-12
YBL076C	ILS1	P09436	-0.547963095541956	8.99444869431391e-12
YMR196W		Q04336	-0.435476901695932	9.45015141345292e-12
YCR030C	SYP1	P25623	-0.406166673572784	9.73048513148271e-12
YDR246W	TRS23	Q03784	-0.314116542654116	9.97767863524293e-12
YER146W	LSM5	P40089	0.255282313162446	1.00305248832681e-11
YOL144W	NOP8	Q08287	-0.287477689810672	1.02323584161349e-11
YER159C	BUR6	P40096	0.584091400493811	1.03586878527936e-11
YIL137C	TMA108	P40462	-0.459857767728302	1.05452856277178e-11
YKL181W	PRS1	P32895	-0.332071574115481	1.05971410932114e-11
YLR309C	IMH1	Q06704	0.596429129878437	1.08582235945626e-11
YDR310C	SUM1	P46676	0.27868912027979	1.08653093039515e-11
YPL141C	FRK1	Q03002	0.311472207595916	1.09880669234487e-11
YPR188C	MLC2	Q06580	0.342856107860211	1.10080183944101e-11
YMR286W	MRPL33	P20084	0.584490938465777	1.11677773785756e-11
YNL229C	URE2	P23202	-0.833749531957096	1.14758836813249e-11
YIL047C	SYG1	P40528	0.386937217730591	1.16289851101465e-11
YML016C	PPZ1	P26570	-0.351695852671643	1.17321302313065e-11
YOR227W	HER1	Q12276	0.895868086092293	1.20602969329885e-11
YLR080W	EMP46	Q12396	-0.450752743042713	1.23547222140026e-11
YNL134C		P53912	-1.05956978990554	1.24113585662314e-11
YHR047C	AAP1	P37898	0.470995728144398	1.30354570832836e-11
YIL051C	MMF1	P40185	-1.1716981656872	1.31665660182988e-11
YMR130W		Q04223	-0.868498847529477	1.34048191976614e-11
YBR059C	AKL1	P38080	-0.625630792882362	1.36629018347878e-11
YDR138W	HPR1	P17629	-0.955505314356902	1.45905344877489e-11
YHR142W	CHS7	P38843	-0.326087167899622	1.46671389999896e-11
YMR028W	TAP42	Q04372	-0.345905868032023	1.48362612017946e-11
YGL022W	STT3	P39007	-0.403923102917624	1.57318968633009e-11
YER027C	GAL83	Q04739	-0.353451925338167	1.65917388358712e-11
YDL124W		Q07551	-0.421151156685259	1.66308404162267e-11
YCL057W	PRD1	P25375	-0.3371317378318	1.67884921827092e-11
YGL191W	COX13	P32799	-0.24036144627058	1.68310008969253e-11
YGR234W	YHB1	P39676	-0.441682760902758	1.69936297170906e-11
YPR073C	LTP1	P40347	-0.921340810418997	1.73875244645071e-11
YCR071C	IMG2	P25642	-0.29396243676937	1.75210413058657e-11
YER014W	HEM14	P40012	0.461075056697165	1.78055832196798e-11
YMR075W	RCO1	Q04779	-1.05370111714291	1.79679376917481e-11
YLR009W	RLP24	Q07915	-0.448151749644669	1.84627874282973e-11
YHR025W	THR1	P17423	-0.335986921966196	1.85861145362988e-11
YNL195C		P40168	-0.735728802658304	1.90293391731793e-11
YER087W	AIM10	P39965	0.344219738856371	1.98934863183133e-11
YMR214W	SCJ1	P25303	1.08596461803976	2.06308314167285e-11
YFL018C	LPD1	P09624	-0.910964155049438	2.06440834607738e-11
YGR030C	POP6	P53218	-0.341914876286378	2.14252430398817e-11
YOR112W	CEX1	Q12453	-1.24453979704803	2.20363442026277e-11
YJL145W	SFH5	P47008	-0.908474455085777	2.27638074408404e-11
YGL100W	SEH1	P53011	0.566606313682552	2.28018853428943e-11
YGL112C	TAF6	P53040	0.511729835009817	2.45189951275303e-11
YDR165W	TRM82	Q03774	-1.30912225927384	2.49196406000947e-11
YPL116W	HOS3	Q02959	-0.552199900245764	2.52630896794355e-11
YMR142C	RPL13B	P40212	0.337249618814653	2.66030456619582e-11
YPR135W	CTF4	Q01454	-0.483882589057416	2.70491945472834e-11
YDL015C	TSC13	Q99190	0.231281439863878	2.76995617261408e-11
YNL082W	PMS1	P14242	-0.639438325036931	2.77209580040373e-11
YBL035C	POL12	P38121	0.401978099680019	2.8034542394389e-11
YER007C-A	TMA20	P89886	0.793584909334655	2.83812991430553e-11
YDL052C	SLC1	P33333	0.256183873041188	3.05673272509747e-11
YDR305C	HNT2	P49775	-0.566923212622111	3.25718866449368e-11
YLR039C	RIC1	P40395	0.337234711664856	3.30034179117666e-11
YBR137W		P38276	-0.758284081981973	3.33868748283007e-11
YNL206C	RTT106	P40161	-0.872771238888603	3.35824162342426e-11
YLR249W	YEF3	P16521	-0.393651324904344	3.40710284145154e-11
YDR412W	RRP17	Q04031	0.364452271556079	3.46267217733628e-11
YML059C	NTE1	Q04958	-0.886448983164286	3.68668893728999e-11
YDR425W	SNX41	Q04053	0.260703461342228	3.72644669717568e-11
YML031W	NDC1	P32500	-1.0069281129205	3.7513540924456e-11
YEL012W	UBC8	P28263	0.530520168769037	3.8822499554197e-11
YLR354C	TAL1	P15019	0.366300454737285	3.8862042469926e-11
YOR158W	PET123	P17558	-0.385118634500731	4.06150892508803e-11
YKR076W	ECM4	P36156	0.397276858478325	4.0881447575587e-11
YDR051C	DET1	Q99288	0.354259977015069	4.09991185633384e-11
YOL143C	RIB4	P50861	-0.241997734234289	4.23752931936993e-11
YDR518W	EUG1	P32474	-0.423865761558595	4.26173475823442e-11
YCR009C	RVS161	P25343	0.433219677962505	4.34044227411565e-11
YEL040W	UTR2	P32623	0.502635026393186	4.35090092633842e-11
YKR085C	MRPL20	P22354	-0.377272781199704	4.43333122788269e-11
YJR048W	CYC1	P00044	-0.325325464078752	4.5054049899239e-11
YGR186W	TFG1	P41895	-0.293785046654779	4.72619430117315e-11
YGR210C		P42942	0.428531537474989	4.73573678013873e-11
YDR233C	RTN1	Q04947	0.321841349952585	4.74907940221703e-11
YOL055C	THI20	Q08224	0.338075775386681	4.90770216265317e-11
YML124C	TUB3	P09734	0.37786612188264	5.05507405315996e-11
YDL065C	PEX19	Q07418	0.318894310551403	5.07897852683612e-11
YNL052W	COX5A	P00424	-0.277434751567267	5.08406719876374e-11
YFR053C	HXK1	P04806	0.293722416492294	5.15027684632754e-11
YOR254C	SEC63	P14906	-0.312960052534073	5.35598989148391e-11
YDR176W	NGG1	P32494	0.279267707463042	5.3735723946026e-11
YEL050C	RML2	P32611	0.211979444193407	5.38032670319517e-11
YCR016W		P25617	-0.766926721210414	5.52747505803021e-11
YGR191W	HIP1	P06775	-0.247455850146544	5.54485087965297e-11
YHR118C	ORC6	P38826	0.293048506574991	5.63130533827266e-11
YGL205W	POX1	P13711	-0.475356196375916	5.66675242915681e-11
YPL190C	NAB3	P38996	-0.980114091879525	5.73774631132071e-11
YMR189W	GCV2	P49095	-0.691825346716922	2.73411014201881e-17
YDL215C	GDH2	P33327	0.582852059592138	3.06630699003945e-17
YBR145W	ADH5	P38113	-1.08870695471538	3.71492523180914e-17
YLR068W	FYV7	Q12247	-1.34667112755239	5.2244041321435e-17
YER029C	SMB1	P40018	-0.690952601833001	1.27269751305557e-16
YOR142W	LSC1	P53598	-0.527908206970309	3.68882909754383e-16
YLR390W-A	CCW14	O13547	0.559846293967865	4.13471342913517e-16
YER114C	BOI2	P39969	-0.769581600081313	4.44734120018637e-16
YGL254W	FZF1	P32805	0.390557748281207	4.57217065016278e-16
YMR194W	RPL36A	P05745	0.746564995234834	5.38154389596453e-16
YNL169C	PSD1	P39006	-1.02413717199159	5.71293056426258e-16
YOR052C	TMC1	Q08422	-0.962529733438554	5.74406184473157e-16
YHR033W		P38690	0.631388402361978	6.8473243105958e-16
YCL012C		Q8J0M4	0.475073743815006	7.20129012996621e-16
YPL040C	ISM1	P48526	0.484855195076243	8.12861285913494e-16
YJL205C	NCE101	Q02820	-0.391821911284474	8.34639170257126e-16
YGL061C	DUO1	P53168	0.762944453784741	9.74006026514542e-16
YPR010C-A		A5Z2X5	-0.576547833662957	1.29919506896641e-15
YGR094W	VAS1	P07806	0.338923755512248	1.33024261514716e-15
YCL045C	EMC1	P25574	0.446021629430053	1.3397179809241e-15
YMR247C	RKR1	Q04781	-0.789543125618358	1.40991286500884e-15
YDL147W	RPN5	Q12250	-1.38237182079235	1.54858779756046e-15
YHR116W	COX23	P38824	1.73108765931392	2.28652731854969e-15
YDL141W	BPL1	P48445	-0.406653377530159	3.09143192525885e-15
YNR038W	DBP6	P53734	-0.680221816732434	3.25154130317155e-15
YJL084C	ALY2	P47029	-0.646267909393988	3.66584372231109e-15
YKL018W	SWD2	P36104	0.436942798649604	4.45852357041464e-15
YPR172W		Q06608	-1.85018669737346	4.47153176492337e-15
YJL165C	HAL5	P38970	0.386643970387972	5.09858840907495e-15
YJR069C	HAM1	P47119	0.51548660498116	5.2167988244365e-15
YOL142W	RRP40	Q08285	-0.554470080187233	5.35733624542504e-15
YOR278W	HEM4	P06174	0.962618799041589	5.35736661036648e-15
YOL147C	PEX11	Q12462	0.38446734538639	5.49436564576149e-15
YGR181W	TIM13	P53299	-0.792584968492871	5.52028851953215e-15
YNR029C		P53729	0.575200246796772	5.81388481348808e-15
YLR003C	CMS1	Q07897	-0.570493197334951	5.91431749466257e-15
YMR276W	DSK2	P48510	0.397672756084685	5.98903515000719e-15
YDR510W	SMT3	Q12306	0.446323923527434	6.20286721361206e-15
YKR100C	SKG1	P36169	0.308959670275513	7.4004363832291e-15
YOL097C	WRS1	Q12109	0.877480538732595	8.75574151783056e-15
NA	NA	P87262;P40525	-0.370019824999456	1.00425115657811e-14
YMR116C	ASC1	P38011	0.402400515885429	1.13352633836636e-14
YGL068W	MNP1	P53163	-0.42466527582005	1.16676692574105e-14
YLL009C	COX17	Q12287	-0.309784173302329	1.53600767226e-14
YDR435C	PPM1	Q04081	-0.4654406934701	1.53832908468452e-14
YIL094C	LYS12	P40495	0.355215903686386	1.55317880179423e-14
YDL188C	PPH22	P23595	-0.742571691261563	1.59094166217969e-14
YLR153C	ACS2	P52910	0.57238632190413	1.99916852756428e-14
YER009W	NTF2	P33331	0.338098551068718	2.10651777012786e-14
YJR086W	STE18	P18852	-0.334173376986627	2.12328448270717e-14
YBL028C		P38202	0.360799751235021	2.18366395043186e-14
YIL068C	SEC6	P32844	-1.39258038661594	2.21689991426562e-14
YNR040W		P53736	-0.781008781922331	2.32059681926465e-14
YDL044C	MTF2	P10849	-0.813980733371231	2.34574850299997e-14
YPR001W	CIT3	P43635	-0.588489444240345	2.49994123639858e-14
YGL040C	HEM2	P05373	0.479926381275089	2.57659155723362e-14
YOL027C	MDM38	Q08179	0.513243388125801	2.75094935662626e-14
YOR173W	DCS2	Q12123	-0.394754480744457	2.97369943190371e-14
YPL100W	ATG21	Q02887	-0.370166188270801	3.16167321857718e-14
YKR097W	PCK1	P10963	-1.14000136758655	3.20942830149904e-14
YDR071C	PAA1	Q12447	-0.324776428943093	3.45224226768825e-14
YMR038C	CCS1	P40202	-0.608473711004795	4.13618698859853e-14
YDL106C	PHO2	P07269	-0.339574567523336	4.52556538570652e-14
YGL108C		P53139	0.570087282557122	4.96416402982377e-14
YDL014W	NOP1	P15646	-0.399039213738462	5.01046930761774e-14
YNR017W	TIM23	P32897	0.773503214584164	5.04748428639814e-14
YBR159W	IFA38	P38286	1.15080152016663	5.09694292908939e-14
NA	NA	P0C2H7;P0C2H6	-1.08197390029265	5.84229717650408e-14
YPL028W	ERG10	P41338	0.255361429966591	5.8938541403776e-14
YPL055C	LGE1	Q02796	0.50619431889687	6.09301458870275e-14
YPL081W	RPS9A	O13516	0.441506683491433	6.25936485273238e-14
YIL118W	RHO3	Q00245	1.02006291659969	6.59940523003556e-14
YBR011C	IPP1	P00817	0.415015101417577	6.61682735694334e-14
YOR175C	ALE1	Q08548	-0.652231548732427	6.62466098182104e-14
YJR103W	URA8	P38627	-0.389627107985667	7.02429448280275e-14
YGR187C	HGH1	P48362	0.295117526880691	7.31189573661239e-14
YGL030W	RPL30	P14120	-0.411721542685196	8.08844458291385e-14
YDR533C	HSP31	Q04432	0.27430934209525	8.17153574842387e-14
YMR309C	NIP1	P32497	-0.351420189273949	8.77219617021298e-14
YER034W		P40022	-0.383219459760682	9.16932179517153e-14
YDR111C	ALT2	P52892	-0.552243407890142	9.79903574799817e-14
YOR298C-A	MBF1	O14467	-0.602470918545613	9.93924571558329e-14
YGL065C	ALG2	P43636	1.66911317498957	1.08334268820741e-13
YGR232W	NAS6	P50086	0.676675100952185	1.26124435481483e-13
YBR094W	PBY1	P38254	-0.55124461343571	1.27993004154387e-13
YCR017C	CWH43	P25618	0.420158415469416	1.32620985724532e-13
YOL082W	ATG19	P35193	-1.28249276718383	1.32771636687696e-13
YPL061W	ALD6	P54115	0.320332995499836	1.33925141994353e-13
YDL103C	QRI1	P43123	0.38896080568038	1.47773723721641e-13
YJL168C	SET2	P46995	0.379460019891084	1.48040714069431e-13
YLR384C	IKI3	Q06706	0.292062092203487	1.48429108891735e-13
YBL090W	MRP21	P38175	-0.414601920357757	1.57028306822223e-13
YHL001W	RPL14B	P38754	-0.36551782152544	1.64881272879582e-13
YOR074C	CDC21	P06785	-0.497054579831268	1.73384530298032e-13
YMR109W	MYO5	Q04439	-0.528659828615144	1.81933362242311e-13
YJR067C	YAE1	P47118	-0.799989438124189	1.94523809977962e-13
YHR198C	AIM18	P38884	1.33270471423605	2.01756115219165e-13
YDR294C	DPL1	Q05567	-0.584749867614487	2.0989185020598e-13
YNL281W	HCH1	P53834	0.592718053917366	2.20324227772599e-13
YGL169W	SUA5	P32579	0.252795477561811	2.20416966277845e-13
YKR081C	RPF2	P36160	0.296514124099314	2.23566514941922e-13
YPL050C	MNN9	P39107	-0.409669836347135	2.38811362612713e-13
YLR409C	UTP21	Q06078	-0.38182560582203	2.40998536017209e-13
YDR128W	MTC5	Q03897	-0.7080593120901	2.64542255187439e-13
YKL122C	SRP21	P32342	0.341005514434389	2.74197993310667e-13
YOL005C	RPB11	P38902	0.605158335536064	2.85137155596306e-13
YLL026W	HSP104	P31539	0.454681731639631	2.8694630568621e-13
YLR292C	SEC72	P39742	0.33885511829639	2.89893149348081e-13
YHL010C	ETP1	P38748	0.373964400438211	2.90105162971214e-13
YGL129C	RSM23	Q01163	0.299639053991747	2.9228332268691e-13
YLL045C	RPL8B	P29453	-0.321371423781734	2.95831496420898e-13
YPL137C	GIP3	Q03016	-0.664516703878643	3.00998216035861e-13
YOR197W	MCA1	Q08601	0.342537942443677	3.11827238214922e-13
YBR073W	RDH54	P38086	0.296910630744275	3.29354708384222e-13
YPL227C	ALG5	P40350	-1.56190009562604	3.33421740426936e-13
YBL064C	PRX1	P34227	0.322012523121213	3.33501186460638e-13
YDR508C	GNP1	P48813	-0.417719930946166	3.36208220192114e-13
YLR138W	NHA1	Q99271	0.345907865201511	3.49518449395641e-13
YIL124W	AYR1	P40471	0.272977423137515	3.53281125266748e-13
YFR011C	MIC19	P43594	0.384148565105253	3.66901513534858e-13
YDR335W	MSN5	P52918	-0.328725471080674	4.217237995004e-13
YBR095C	RXT2	P38255	0.329977884284308	4.37168924994274e-13
YCR054C	CTR86	P25355	-0.406544280146772	4.47640073627709e-13
YOR276W	CAF20	P12962	-0.519712558786885	4.67628802584571e-13
YER154W	OXA1	P39952	-0.670740186589928	4.70983888390009e-13
YHL020C	OPI1	P21957	-0.436490727785209	4.91345209460506e-13
YEL042W	GDA1	P32621	-0.491199305575986	5.08697343573102e-13
YMR024W	MRPL3	P36516	0.607150072557957	5.14578867519468e-13
YJL111W	CCT7	P42943	-0.260814618498195	5.2411309099108e-13
YDL010W	GRX6	Q12438	0.334625015838679	5.35027565486061e-13
YLR074C	BUD20	Q08004	0.739666368959483	5.45027432061856e-13
YDR248C		Q03786	0.378032510924267	5.5531004589077e-13
YOR357C	SNX3	Q08826	-0.683410326462766	5.67027586987738e-13
YOL066C	RIB2	Q12362	-0.371096653777336	5.75216765865156e-13
YML058W	SML1	Q04964	-0.471369953019114	5.8393922725086e-13
YIR004W	DJP1	P40564	-1.13785758917153	5.86761178482539e-13
YPR032W	SRO7	Q12038	-0.379586966157333	6.12413137045922e-13
YPR056W	TFB4	Q12004	0.333452009514936	6.65254883532561e-13
YLR303W	MET17	P06106	0.377986155888749	6.87692760213e-13
YDR283C	GCN2	P15442	0.402192502322798	7.11072384703986e-13
YPL140C	MKK2	P32491	-0.367901534980348	7.15284809682698e-13
YER139C	RTR1	P40084	-0.383465461701348	7.68710440852473e-13
YHL024W	RIM4	P38741	-0.304051579113462	7.69827143166018e-13
YGR162W	TIF4631	P39935	-0.424552059463799	7.7027696203077e-13
YGR235C	MIC26	P50087	0.262715161538374	8.34397955860077e-13
YEL053C	MAK10	Q02197	0.301363582039617	8.4312475777276e-13
YOR224C	RPB8	P20436	-1.06925516271382	8.59416568040278e-13
YHR072W-A	NOP10	Q6Q547	-0.700169836585435	8.83462995783186e-13
YEL024W	RIP1	P08067	-0.547963095541956	8.99444869431391e-13
YBR084W	MIS1	P09440	-0.435476901695932	9.45015141345292e-13
YMR217W	GUA1	P38625	-0.406166673572784	9.73048513148271e-13
YHR143W-A	RPC10	P40422	-0.314116542654116	9.97767863524293e-13
YNL247W		P53852	0.255282313162446	1.00305248832681e-12
YMR272C	SCS7	Q03529	-0.287477689810672	1.02323584161349e-12
YOL092W	YPQ1	Q12010	0.584091400493811	1.03586878527936e-12
YOL039W	RPP2A	P05319	-0.459857767728302	1.05452856277178e-12
YCR033W	SNT1	P25357	-0.332071574115481	1.05971410932114e-12
YDR408C	ADE8	P04161	0.596429129878437	1.08582235945626e-12
YKL020C	SPT23	P35210	0.27868912027979	1.08653093039515e-12
YDR047W	HEM12	P32347	0.311472207595916	1.09880669234487e-12
YOR189W	IES4	Q08561	0.342856107860211	1.10080183944101e-12
YHR077C	NMD2	P38798	0.584490938465777	1.11677773785756e-12
YDR019C	GCV1	P48015	-0.833749531957096	1.14758836813249e-12
YJR122W	IBA57	P47158	0.386937217730591	1.16289851101465e-12
YCR067C	SED4	P25365	-0.351695852671643	1.17321302313065e-12
YCL032W	STE50	P25344	0.895868086092293	1.20602969329885e-12
YHR070W	TRM5	P38793	-0.450752743042713	1.23547222140026e-12
YFL017C	GNA1	P43577	-1.05956978990554	1.24113585662314e-12
YER134C		P40081	0.470995728144398	1.30354570832836e-12
YHR137W	ARO9	P38840	-1.1716981656872	1.31665660182988e-12
YOR289W		Q12012	-0.868498847529477	1.34048191976614e-12
YHR190W	ERG9	P29704	-0.625630792882362	1.36629018347878e-12
YHR111W	UBA4	P38820	-0.955505314356902	1.45905344877489e-12
YDR063W	AIM7	Q12156	-0.326087167899622	1.46671389999896e-12
YJL130C	URA2	P07259	-0.345905868032023	1.48362612017946e-12
YOR075W	UFE1	P41834	-0.403923102917624	1.57318968633009e-12
YHR127W		P38833	-0.353451925338167	1.65917388358712e-12
NA	NA	P0CX36;P0CX35	-0.421151156685259	1.66308404162267e-12
YNL047C	SLM2	P53955	-0.3371317378318	1.67884921827092e-12
YNL044W	YIP3	P53633	-0.24036144627058	1.68310008969253e-12
YMR304W	UBP15	P50101	-0.441682760902758	1.69936297170906e-12
YLR441C	RPS1A	P33442	-0.921340810418997	1.73875244645071e-12
YKR002W	PAP1	P29468	-0.29396243676937	1.75210413058657e-12
YMR121C	RPL15B	P54780	0.461075056697165	1.78055832196798e-12
YBR044C	TCM62	P38228	-1.05370111714291	1.79679376917481e-12
YDR064W	RPS13	P05756	-0.448151749644669	1.84627874282973e-12
YCR084C	TUP1	P16649	-0.335986921966196	1.85861145362988e-12
YML085C	TUB1	P09733	-0.735728802658304	1.90293391731793e-12
YJR063W	RPA12	P32529	0.344219738856371	1.98934863183133e-12
YKL065C	YET1	P35723	1.08596461803976	2.06308314167285e-12
YBL046W	PSY4	P38193	-0.910964155049438	2.06440834607738e-12
YHR101C	BIG1	P38813	-0.341914876286378	2.14252430398817e-12
YOR326W	MYO2	P19524	-1.24453979704803	2.20363442026277e-12
YOR323C	PRO2	P54885	-0.908474455085777	2.27638074408404e-12
YCL033C	MXR2	P25566	0.566606313682552	2.28018853428943e-12
YGR080W	TWF1	P53250	0.511729835009817	2.45189951275303e-12
YKL140W	TGL1	P34163	-1.30912225927384	2.49196406000947e-12
YKR095W-A	PCC1	Q3E833	-0.552199900245764	2.52630896794355e-12
YOR256C	TRE2	Q08693	0.337249618814653	2.66030456619582e-12
YDL004W	ATP16	Q12165	-0.483882589057416	2.70491945472834e-12
YBR046C	ZTA1	P38230	0.231281439863878	2.76995617261408e-12
YLR348C	DIC1	Q06143	-0.639438325036931	2.77209580040373e-12
YMR170C	ALD2	P47771	0.401978099680019	2.8034542394389e-12
YHR103W	SBE22	P38814	0.793584909334655	2.83812991430553e-12
YFL034C-B	MOB2	P43563	0.256183873041188	3.05673272509747e-12
YJR016C	ILV3	P39522	-0.566923212622111	3.25718866449368e-12
YBL084C	CDC27	P38042	0.337234711664856	3.30034179117666e-12
YKR079C	TRZ1	P36159	-0.758284081981973	3.33868748283007e-12
YMR266W	RSN1	Q03516	-0.872771238888603	3.35824162342426e-12
YLR038C	COX12	Q01519	-0.393651324904344	3.40710284145154e-12
YKL197C	PEX1	P24004	0.364452271556079	3.46267217733628e-12
YMR067C	UBX4	P54730	-0.886448983164286	3.68668893728999e-12
YLR312W-A	MRPL15	P36523	0.260703461342228	3.72644669717568e-12
YPL271W	ATP15	P21306	-1.0069281129205	3.7513540924456e-12
YLR229C	CDC42	P19073	0.530520168769037	3.8822499554197e-12
YGL181W	GTS1	P40956	0.366300454737285	3.8862042469926e-12
YAL056W	GPB2	P39717	-0.385118634500731	4.06150892508803e-12
YGR010W	NMA2	P53204	0.397276858478325	4.0881447575587e-12
YLR106C	MDN1	Q12019	0.354259977015069	4.09991185633384e-12
YIL009W	FAA3	P39002	-0.241997734234289	4.23752931936993e-12
YML100W	TSL1	P38427	-0.423865761558595	4.26173475823442e-12
YOR085W	OST3	P48439	0.433219677962505	4.34044227411565e-12
YLR061W	RPL22A	P05749	0.502635026393186	4.35090092633842e-12
YDR229W	IVY1	Q04934	-0.377272781199704	4.43333122788269e-12
YPL084W	BRO1	P48582	-0.325325464078752	4.5054049899239e-12
YMR221C		Q04991	-0.293785046654779	4.72619430117315e-12
YOR288C	MPD1	Q12404	0.428531537474989	4.73573678013873e-12
YNL002C	RLP7	P40693	0.321841349952585	4.74907940221703e-12
YDR505C	PSP1	P50896	0.338075775386681	4.90770216265317e-12
YOL084W	PHM7	Q12252	0.37786612188264	5.05507405315996e-12
YKL026C	GPX1	P36014	0.318894310551403	5.07897852683612e-12
YCL039W	GID7	P25569	-0.277434751567267	5.08406719876374e-12
YDR377W	ATP17	Q06405	0.293722416492294	5.15027684632754e-12
YBR265W	TSC10	P38342	-0.312960052534073	5.35598989148391e-12
YGR204W	ADE3	P07245	0.279267707463042	5.3735723946026e-12
YDR068W	DOS2	P54858	0.211979444193407	5.38032670319517e-12
YBR006W	UGA2	P38067	-0.766926721210414	5.52747505803021e-12
YGR031W	IMO32	P53219	-0.247455850146544	5.54485087965297e-12
YDR212W	TCP1	P12612	0.293048506574991	5.63130533827266e-12
YOR098C	NUP1	P20676	-0.475356196375916	5.66675242915681e-12
YOR253W	NAT5	Q08689	-0.980114091879525	5.73774631132071e-12
YBL058W	SHP1	P34223	-0.691825346716922	2.73411014201881e-18
YGL227W	VID30	P53076	0.582852059592138	3.06630699003945e-18
YBR142W	MAK5	P38112	-1.08870695471538	3.71492523180914e-18
YAL012W	CYS3	P31373	-1.34667112755239	5.2244041321435e-18
YPL206C	PGC1	Q08959	-0.690952601833001	1.27269751305557e-17
YGL196W	DSD1	P53095	-0.527908206970309	3.68882909754383e-17
YEL013W	VAC8	P39968	0.559846293967865	4.13471342913517e-17
YLR055C	SPT8	P38915	-0.769581600081313	4.44734120018637e-17
YML120C	NDI1	P32340	0.390557748281207	4.57217065016278e-17
YDR529C	QCR7	P00128	0.746564995234834	5.38154389596453e-17
YDR449C	UTP6	Q02354	-1.02413717199159	5.71293056426258e-17
YER103W	SSA4	P22202	-0.962529733438554	5.74406184473157e-17
YDR093W	DNF2	Q12675	0.631388402361978	6.8473243105958e-17
YGL242C		P53066	0.475073743815006	7.20129012996621e-17
YDL164C	CDC9	P04819	0.484855195076243	8.12861285913494e-17
YAL033W	POP5	P28005	-0.391821911284474	8.34639170257126e-17
YMR314W	PRE5	P40302	0.762944453784741	9.74006026514542e-17
YCL016C	DCC1	P25559	-0.576547833662957	1.29919506896641e-16
YGL087C	MMS2	P53152	0.338923755512248	1.33024261514716e-16
YGR229C	SMI1	P32566	0.446021629430053	1.3397179809241e-16
YLR422W	DCK1	Q06409	-0.789543125618358	1.40991286500884e-16
YDL175C	AIR2	Q12476	-1.38237182079235	1.54858779756046e-16
YHR195W	NVJ1	P38881	1.73108765931392	2.28652731854969e-16
YKL101W	HSL1	P34244	-0.406653377530159	3.09143192525885e-16
YDR531W	CAB1	Q04430	-0.680221816732434	3.25154130317155e-16
YDR333C	RQC1	Q05468	-0.646267909393988	3.66584372231109e-16
YNL096C	RPS7B	P48164	0.436942798649604	4.45852357041464e-16
YBR264C	YPT10	P38146	-1.85018669737346	4.47153176492337e-16
YDR490C	PKH1	Q03407	0.386643970387972	5.09858840907495e-16
YDR389W	SAC7	P17121	0.51548660498116	5.2167988244365e-16
YML006C	GIS4	Q04233	-0.554470080187233	5.35733624542504e-16
YML048W	GSF2	Q04697	0.962618799041589	5.35736661036648e-16
Q0250	COX2	P00410	0.38446734538639	5.49436564576149e-16
YDL202W	MRPL11	P36521	-0.792584968492871	5.52028851953215e-16
YNL117W	MLS1	P30952	0.575200246796772	5.81388481348808e-16
YDL130W	RPP1B	P10622	-0.570493197334951	5.91431749466257e-16
YOL093W	TRM10	Q12400	0.397672756084685	5.98903515000719e-16
YPR189W	SKI3	P17883	0.446323923527434	6.20286721361206e-16
YPL070W	MUK1	Q02866	0.308959670275513	7.4004363832291e-16
YJL180C	ATP12	P22135	0.877480538732595	8.75574151783056e-16
YPL204W	HRR25	P29295	-0.370019824999456	1.00425115657811e-15
YFR007W	YFH7	P43591	0.402400515885429	1.13352633836636e-15
YKR080W	MTD1	Q02046	-0.42466527582005	1.16676692574105e-15
YGL221C	NIF3	P53081	-0.309784173302329	1.53600767226e-15
YER142C	MAG1	P22134	-0.4654406934701	1.53832908468452e-15
YKL124W	SSH4	P32343	0.355215903686386	1.55317880179423e-15
YDL019C	OSH2	Q12451	-0.742571691261563	1.59094166217969e-15
YOR090C	PTC5	Q12511	0.57238632190413	1.99916852756428e-15
YER036C	ARB1	P40024	0.338098551068718	2.10651777012786e-15
YNL108C		P53929	-0.334173376986627	2.12328448270717e-15
YER053C	PIC2	P40035	0.360799751235021	2.18366395043186e-15
YBR056W		P38081	-1.39258038661594	2.21689991426562e-15
YLR188W	MDL1	P33310	-0.781008781922331	2.32059681926465e-15
YKL210W	UBA1	P22515	-0.813980733371231	2.34574850299997e-15
YMR134W	ERG29	P40207	-0.588489444240345	2.49994123639858e-15
YLR399C	BDF1	P35817	0.479926381275089	2.57659155723362e-15
YML056C	IMD4	P50094	0.513243388125801	2.75094935662626e-15
YLR163C	MAS1	P10507	-0.394754480744457	2.97369943190371e-15
YPR011C		Q12251	-0.370166188270801	3.16167321857718e-15
YKR074W	AIM29	P36154	-1.14000136758655	3.20942830149904e-15
YBR151W	APD1	P38281	-0.324776428943093	3.45224226768825e-15
YLL038C	ENT4	Q07872	-0.608473711004795	4.13618698859853e-15
YMR115W	MGR3	Q04472	-0.339574567523336	4.52556538570652e-15
YDR326C	YSP2	Q06681	0.570087282557122	4.96416402982377e-15
YGR165W	MRPS35	P53292	-0.399039213738462	5.01046930761774e-15
YFL047W	RGD2	P43556	0.773503214584164	5.04748428639814e-15
YOR133W	EFT1	P32324	1.15080152016663	5.09694292908939e-15
YDR385W	EFT2	P32324	-1.08197390029265	5.84229717650408e-15
YNL259C	ATX1	P38636	0.255361429966591	5.8938541403776e-15
YKL126W	YPK1	P12688	0.50619431889687	6.09301458870275e-15
YLR221C	RSA3	Q05942	0.441506683491433	6.25936485273238e-15
YML114C	TAF8	Q03750	1.02006291659969	6.59940523003556e-15
YGR038W	ORM1	P53224	0.415015101417577	6.61682735694334e-15
YAL021C	CCR4	P31384	-0.652231548732427	6.62466098182104e-15
YGR103W	NOP7	P53261	-0.389627107985667	7.02429448280275e-15
YJR118C	ILM1	P47155	0.295117526880691	7.31189573661239e-15
YJR091C	JSN1	P47135	-0.411721542685196	8.08844458291385e-15
YDR256C	CTA1	P15202	0.27430934209525	8.17153574842387e-15
YER015W	FAA2	P39518	-0.351420189273949	8.77219617021298e-15
YBL001C	ECM15	P35195	-0.383219459760682	9.16932179517153e-15
YBR214W	SDS24	P38314	-0.552243407890142	9.79903574799817e-15
YPR049C	ATG11	Q12527	-0.602470918545613	9.93924571558329e-15
YDR031W	MIX14	Q04341	1.66911317498957	1.08334268820741e-14
YEL036C	ANP1	P32629	0.676675100952185	1.26124435481483e-14
YGR020C	VMA7	P39111	-0.55124461343571	1.27993004154387e-14
YLR268W	SEC22	P22214	0.420158415469416	1.32620985724532e-14
YDR354W	TRP4	P07285	-1.28249276718383	1.32771636687696e-14
YML127W	RSC9	Q03124	0.320332995499836	1.33925141994353e-14
YGL020C	GET1	P53192	0.38896080568038	1.47773723721641e-14
YML110C	COQ5	P49017	0.379460019891084	1.48040714069431e-14
YGR189C	CRH1	P53301	0.292062092203487	1.48429108891735e-14
YML101C	CUE4	Q04201	-0.414601920357757	1.57028306822223e-14
YJR065C	ARP3	P47117	-0.36551782152544	1.64881272879582e-14
YOR031W	CRS5	P41902	-0.497054579831268	1.73384530298032e-14
YGR129W	SYF2	P53277	-0.528659828615144	1.81933362242311e-14
YER048W-A	ISD11	Q6Q560	-0.799989438124189	1.94523809977962e-14
YDL168W	SFA1	P32771	1.33270471423605	2.01756115219165e-14
YNR016C	ACC1	Q00955	-0.584749867614487	2.0989185020598e-14
YDR121W	DPB4	Q04603	0.592718053917366	2.20324227772599e-14
YLR275W	SMD2	Q06217	0.252795477561811	2.20416966277845e-14
YMR275C	BUL1	P48524	0.296514124099314	2.23566514941922e-14
YMR318C	ADH6	Q04894	-0.409669836347135	2.38811362612713e-14
YIL007C	NAS2	P40555	-0.38182560582203	2.40998536017209e-14
YNR008W	LRO1	P40345	-0.7080593120901	2.64542255187439e-14
YJL042W	MHP1	P43638	0.341005514434389	2.74197993310667e-14
YFR047C	BNA6	P43619	0.605158335536064	2.85137155596306e-14
YPR124W	CTR1	P49573	0.454681731639631	2.8694630568621e-14
YOR267C	HRK1	Q08732	0.33885511829639	2.89893149348081e-14
YDR084C	TVP23	P38962	0.373964400438211	2.90105162971214e-14
NA	NA	P0CX32;P0CX31	0.299639053991747	2.9228332268691e-14
YKL143W	LTV1	P34078	-0.321371423781734	2.95831496420898e-14
YCR046C	IMG1	P25626	-0.664516703878643	3.00998216035861e-14
YCR093W	CDC39	P25655	0.342537942443677	3.11827238214922e-14
YNL306W	MRPS18	P42847	0.296910630744275	3.29354708384222e-14
YBR185C	MBA1	P38300	-1.56190009562604	3.33421740426936e-14
YHR107C	CDC12	P32468	0.322012523121213	3.33501186460638e-14
YFR040W	SAP155	P43612	-0.417719930946166	3.36208220192114e-14
YMR083W	ADH3	P07246	0.345907865201511	3.49518449395641e-14
YGR209C	TRX2	P22803	0.272977423137515	3.53281125266748e-14
YBR273C	UBX7	P38349	0.384148565105253	3.66901513534858e-14
YFL010C	WWM1	P43582	-0.328725471080674	4.217237995004e-14
YDR087C	RRP1	P35178	0.329977884284308	4.37168924994274e-14
YGL232W	TAN1	P53072	-0.406544280146772	4.47640073627709e-14
YIL109C	SEC24	P40482	-0.519712558786885	4.67628802584571e-14
YFL013C	IES1	P43579	-0.670740186589928	4.70983888390009e-14
YHR089C	GAR1	P28007	-0.436490727785209	4.91345209460506e-14
YLR019W	PSR2	Q07949	-0.491199305575986	5.08697343573102e-14
YNR022C	MRPL50	P53724	0.607150072557957	5.14578867519468e-14
YHR045W		P38775	-0.260814618498195	5.2411309099108e-14
YCL040W	GLK1	P17709	0.334625015838679	5.35027565486061e-14
YHL011C	PRS3	P38689	0.739666368959483	5.45027432061856e-14
YBR171W	SEC66	P33754	0.378032510924267	5.5531004589077e-14
YPL270W	MDL2	P33311	-0.683410326462766	5.67027586987738e-14
YIL042C	PKP1	P40530	-0.371096653777336	5.75216765865156e-14
YKL173W	SNU114	P36048	-0.471369953019114	5.8393922725086e-14
YLR033W	RSC58	Q07979	-1.13785758917153	5.86761178482539e-14
YOR286W	RDL2	Q08742	-0.379586966157333	6.12413137045922e-14
NA	NA	P0CX38;P0CX37	0.333452009514936	6.65254883532561e-14
YPR074C	TKL1	P23254	0.377986155888749	6.87692760213e-14
YOR273C	TPO4	Q12256	0.402192502322798	7.11072384703986e-14
YJR137C	MET5	P47169	-0.367901534980348	7.15284809682698e-14
YJR109C	CPA2	P03965	-0.383465461701348	7.68710440852473e-14
YAL044C	GCV3	P39726	-0.304051579113462	7.69827143166018e-14
YBR135W	CKS1	P20486	-0.424552059463799	7.7027696203077e-14
YER017C	AFG3	P39925	0.262715161538374	8.34397955860077e-14
YLL029W	FRA1	Q07825	0.301363582039617	8.4312475777276e-14
YOR086C	TCB1	Q12466	-1.06925516271382	8.59416568040278e-14
YML126C	ERG13	P54839	-0.700169836585435	8.83462995783186e-14
YGR247W	CPD1	P53314	-0.547963095541956	8.99444869431391e-14
YKL135C	APL2	P36000	-0.435476901695932	9.45015141345292e-14
YNL180C	RHO5	P53879	-0.406166673572784	9.73048513148271e-14
YBL039C	URA7	P28274	-0.314116542654116	9.97767863524293e-14
YDR291W	HRQ1	Q05549	0.255282313162446	1.00305248832681e-13
YMR014W	BUD22	Q04347	-0.287477689810672	1.02323584161349e-13
YPR080W	TEF1	P02994	0.584091400493811	1.03586878527936e-13
YBR118W	TEF2	P02994	-0.459857767728302	1.05452856277178e-13
YLR203C	MSS51	P32335	-0.332071574115481	1.05971410932114e-13
YPL203W	TPK2	P06245	0.596429129878437	1.08582235945626e-13
YMR297W	PRC1	P00729	0.27868912027979	1.08653093039515e-13
YDR175C	RSM24	Q03976	0.311472207595916	1.09880669234487e-13
YHR165C	PRP8	P33334	0.342856107860211	1.10080183944101e-13
YCR090C		P25654	0.584490938465777	1.11677773785756e-13
YBR053C		P38235	-0.833749531957096	1.14758836813249e-13
YGR054W		P53235	0.386937217730591	1.16289851101465e-13
YKR096W	ESL2	P36168	-0.351695852671643	1.17321302313065e-13
YBL032W	HEK2	P38199	0.895868086092293	1.20602969329885e-13
YJL166W	QCR8	P08525	-0.450752743042713	1.23547222140026e-13
YJR131W	MNS1	P32906	-1.05956978990554	1.24113585662314e-13
YER161C	SPT2	P06843	0.470995728144398	1.30354570832836e-13
YML028W	TSA1	P34760	-1.1716981656872	1.31665660182988e-13
YPR125W	YLH47	Q06493	-0.868498847529477	1.34048191976614e-13
YKR023W		P36119	-0.625630792882362	1.36629018347878e-13
YMR124W	EPO1	P39523	-0.955505314356902	1.45905344877489e-13
YBR272C	HSM3	P38348	-0.326087167899622	1.46671389999896e-13
YDL121C		Q07541	-0.345905868032023	1.48362612017946e-13
YKR068C	BET3	P36149	-0.403923102917624	1.57318968633009e-13
YJR070C	LIA1	P47120	-0.353451925338167	1.65917388358712e-13
YOR001W	RRP6	Q12149	-0.421151156685259	1.66308404162267e-13
YGL070C	RPB9	P27999	-0.3371317378318	1.67884921827092e-13
YOL122C	SMF1	P38925	-0.24036144627058	1.68310008969253e-13
YER148W	SPT15	P13393	-0.441682760902758	1.69936297170906e-13
YNL071W	LAT1	P12695	-0.921340810418997	1.73875244645071e-13
YGL231C	EMC4	P53073	-0.29396243676937	1.75210413058657e-13
YDR262W		Q12331	0.461075056697165	1.78055832196798e-13
YGR140W	CBF2	P32504	-1.05370111714291	1.79679376917481e-13
YOR103C	OST2	P46964	-0.448151749644669	1.84627874282973e-13
YMR219W	ESC1	Q03661	-0.335986921966196	1.85861145362988e-13
YLR008C	PAM18	Q07914	-0.735728802658304	1.90293391731793e-13
YBL107C	MIX23	P38162	0.344219738856371	1.98934863183133e-13
NA	NA	Q3E7Y3;P0C0W1	1.08596461803976	2.06308314167285e-13
YHL014C	YLF2	P38746	-0.910964155049438	2.06440834607738e-13
YOR370C	MRS6	P32864	-0.341914876286378	2.14252430398817e-13
YKL193C	SDS22	P36047	-1.24453979704803	2.20363442026277e-13
YCL010C	SGF29	P25554	-0.908474455085777	2.27638074408404e-13
YHR012W	VPS29	P38759	0.566606313682552	2.28018853428943e-13
YMR096W	SNZ1	Q03148	0.511729835009817	2.45189951275303e-13
YMR298W	LIP1	Q03579	-1.30912225927384	2.49196406000947e-13
YER166W	DNF1	P32660	-0.552199900245764	2.52630896794355e-13
YDL046W	NPC2	Q12408	0.337249618814653	2.66030456619582e-13
YLR114C	AVL9	Q12500	-0.483882589057416	2.70491945472834e-13
YOR219C	STE13	P33894	0.231281439863878	2.76995617261408e-13
YDL132W	CDC53	Q12018	-0.639438325036931	2.77209580040373e-13
YMR054W	STV1	P37296	0.401978099680019	2.8034542394389e-13
YOR259C	RPT4	P53549	0.793584909334655	2.83812991430553e-13
YIR026C	YVH1	Q02256	0.256183873041188	3.05673272509747e-13
Q0045	COX1	P00401	-0.566923212622111	3.25718866449368e-13
YFL036W	RPO41	P13433	0.337234711664856	3.30034179117666e-13
YLR025W	SNF7	P39929	-0.758284081981973	3.33868748283007e-13
YDR512C	EMI1	Q04406	-0.872771238888603	3.35824162342426e-13
YOR294W	RRS1	Q08746	-0.393651324904344	3.40710284145154e-13
YDR061W		Q12298	0.364452271556079	3.46267217733628e-13
YBR154C	RPB5	P20434	-0.886448983164286	3.68668893728999e-13
YBR283C	SSH1	P38353	0.260703461342228	3.72644669717568e-13
YLL018C	DPS1	P04802	-1.0069281129205	3.7513540924456e-13
YOR111W		Q99210	0.530520168769037	3.8822499554197e-13
YIL055C		P40523	0.366300454737285	3.8862042469926e-13
YDR424C	DYN2	Q02647	-0.385118634500731	4.06150892508803e-13
YKL087C	CYT2	Q00873	0.397276858478325	4.0881447575587e-13
YLR150W	STM1	P39015	0.354259977015069	4.09991185633384e-13
YMR010W		Q03687	-0.241997734234289	4.23752931936993e-13
YLR321C	SFH1	Q06168	-0.423865761558595	4.26173475823442e-13
YHR154W	RTT107	P38850	0.433219677962505	4.34044227411565e-13
YHR108W	GGA2	P38817	0.502635026393186	4.35090092633842e-13
YDR432W	NPL3	Q01560	-0.377272781199704	4.43333122788269e-13
YER048C	CAJ1	P39101	-0.325325464078752	4.5054049899239e-13
YLL032C		Q07834	-0.293785046654779	4.72619430117315e-13
YKL216W	URA1	P28272	0.428531537474989	4.73573678013873e-13
YOR138C	RUP1	Q12242	0.321841349952585	4.74907940221703e-13
YER083C	GET2	P40056	0.338075775386681	4.90770216265317e-13
YOR374W	ALD4	P46367	0.37786612188264	5.05507405315996e-13
YOR220W	RCN2	Q12044	0.318894310551403	5.07897852683612e-13
YAL016W	TPD3	P31383	-0.277434751567267	5.08406719876374e-13
YMR161W	HLJ1	P48353	0.293722416492294	5.15027684632754e-13
YIR012W	SQT1	P35184	-0.312960052534073	5.35598989148391e-13
YML131W		Q03102	0.279267707463042	5.3735723946026e-13
YBR129C	OPY1	P38271	0.211979444193407	5.38032670319517e-13
YBR196C	PGI1	P12709	-0.766926721210414	5.52747505803021e-13
YIL076W	SEC28	P40509	-0.247455850146544	5.54485087965297e-13
YML050W	AIM32	Q04689	0.293048506574991	5.63130533827266e-13
YDR270W	CCC2	P38995	-0.475356196375916	5.66675242915681e-13
YLR357W	RSC2	Q06488	-0.980114091879525	5.73774631132071e-13
YMR295C		Q03559	-0.691825346716922	2.73411014201881e-19
YBL056W	PTC3	P34221	0.582852059592138	3.06630699003945e-19
YJL154C	VPS35	P34110	-1.08870695471538	3.71492523180914e-19
YER059W	PCL6	P40038	-1.34667112755239	5.2244041321435e-19
YMR236W	TAF9	Q05027	-0.690952601833001	1.27269751305557e-18
YFR028C	CDC14	Q00684	-0.527908206970309	3.68882909754383e-18
YKL023W		P36103	0.559846293967865	4.13471342913517e-18
YML065W	ORC1	P54784	-0.769581600081313	4.44734120018637e-18
YPR169W	JIP5	Q06214	0.390557748281207	4.57217065016278e-18
YJR117W	STE24	P47154	0.746564995234834	5.38154389596453e-18
YPR062W	FCY1	Q12178	-1.02413717199159	5.71293056426258e-18
YFR031C	SMC2	P38989	-0.962529733438554	5.74406184473157e-18
YKL192C	ACP1	P32463	0.631388402361978	6.8473243105958e-18
YMR117C	SPC24	Q04477	0.475073743815006	7.20129012996621e-18
YDR117C	TMA64	Q04600	0.484855195076243	8.12861285913494e-18
YPL049C	DIG1	Q03063	-0.391821911284474	8.34639170257126e-18
YDR041W	RSM10	Q03201	0.762944453784741	9.74006026514542e-18
YMR169C	ALD3	P54114	-0.576547833662957	1.29919506896641e-17
YDR001C	NTH1	P32356	0.338923755512248	1.33024261514716e-17
YLR028C	ADE16	P54113	0.446021629430053	1.3397179809241e-17
YDR153C	ENT5	Q03769	-0.789543125618358	1.40991286500884e-17
YLL034C	RIX7	Q07844	-1.38237182079235	1.54858779756046e-17
YGL159W		P53110	1.73108765931392	2.28652731854969e-17
YOR006C	TSR3	Q12094	-0.406653377530159	3.09143192525885e-17
YBL055C		P34220	-0.680221816732434	3.25154130317155e-17
YEL002C	WBP1	P33767	-0.646267909393988	3.66584372231109e-17
YEL007W	MIT1	P40002	0.436942798649604	4.45852357041464e-17
YOR274W	MOD5	P07884	-1.85018669737346	4.47153176492337e-17
YJR090C	GRR1	P24814	0.386643970387972	5.09858840907495e-17
YDR349C	YPS7	Q06325	0.51548660498116	5.2167988244365e-17
YNL133C	FYV6	P53913	-0.554470080187233	5.35733624542504e-17
YOL133W	HRT1	Q08273	0.962618799041589	5.35736661036648e-17
YNL270C	ALP1	P38971	0.38446734538639	5.49436564576149e-17
YLR345W		Q06137	-0.792584968492871	5.52028851953215e-17
YKL195W	MIA40	P36046	0.575200246796772	5.81388481348808e-17
YLR250W	SSP120	P39931	-0.570493197334951	5.91431749466257e-17
YGR049W	SCM4	P32564	0.397672756084685	5.98903515000719e-17
YOR367W	SCP1	Q08873	0.446323923527434	6.20286721361206e-17
YMR228W	MTF1	P14908	0.308959670275513	7.4004363832291e-17
YPR026W	ATH1	P48016	0.877480538732595	8.75574151783056e-17
YER086W	ILV1	P00927	-0.370019824999456	1.00425115657811e-16
NA	NA	P07281;P07280	0.402400515885429	1.13352633836636e-16
YIL021W	RPB3	P16370	-0.42466527582005	1.16676692574105e-16
YBR126C	TPS1	Q00764	-0.309784173302329	1.53600767226e-16
YHR028C	DAP2	P18962	-0.4654406934701	1.53832908468452e-16
YER136W	GDI1	P39958	0.355215903686386	1.55317880179423e-16
YLL050C	COF1	Q03048	-0.742571691261563	1.59094166217969e-16
YBR199W	KTR4	P38131	0.57238632190413	1.99916852756428e-16
YLL048C	YBT1	P32386	0.338098551068718	2.10651777012786e-16
YNL005C	MRP7	P12687	-0.334173376986627	2.12328448270717e-16
YPL249C	GYP5	Q12344	0.360799751235021	2.18366395043186e-16
YMR193W	MRPL24	P36525	-1.39258038661594	2.21689991426562e-16
YOR223W	DSC3	Q12015	-0.781008781922331	2.32059681926465e-16
YMR129W	POM152	P39685	-0.813980733371231	2.34574850299997e-16
YNR028W	CPR8	P53728	-0.588489444240345	2.49994123639858e-16
YGL004C	RPN14	P53196	0.479926381275089	2.57659155723362e-16
YNL027W	CRZ1	P53968	0.513243388125801	2.75094935662626e-16
YPL132W	COX11	P19516	-0.394754480744457	2.97369943190371e-16
YMR145C	NDE1	P40215	-0.370166188270801	3.16167321857718e-16
YPL184C	MRN1	Q08925	-1.14000136758655	3.20942830149904e-16
NA	NA	P39004;P39003	-0.324776428943093	3.45224226768825e-16
YNR071C		P53757	-0.608473711004795	4.13618698859853e-16
YOR008C	SLG1	P54867	-0.339574567523336	4.52556538570652e-16
YER003C	PMI40	P29952	0.570087282557122	4.96416402982377e-16
YGR279C	SCW4	P53334	-0.399039213738462	5.01046930761774e-16
YKL187C	FAT3	P34231	0.773503214584164	5.04748428639814e-16
YMR008C	PLB1	P39105	1.15080152016663	5.09694292908939e-16
YHR001W-A	QCR10	P37299	-1.08197390029265	5.84229717650408e-16
YNL068C	FKH2	P41813	0.255361429966591	5.8938541403776e-16
YOL094C	RFC4	P40339	0.50619431889687	6.09301458870275e-16
YMR208W	ERG12	P07277	0.441506683491433	6.25936485273238e-16
YMR043W	MCM1	P11746	1.02006291659969	6.59940523003556e-16
YLR085C	ARP6	Q12509	0.415015101417577	6.61682735694334e-16
YDR304C	CPR5	P35176	-0.652231548732427	6.62466098182104e-16
YNR020C	ATP23	P53722	-0.389627107985667	7.02429448280275e-16
YPR184W	GDB1	Q06625	0.295117526880691	7.31189573661239e-16
YMR240C	CUS1	Q02554	-0.411721542685196	8.08844458291385e-16
YAR002W	NUP60	P39705	0.27430934209525	8.17153574842387e-16
YDR216W	ADR1	P07248	-0.351420189273949	8.77219617021298e-16
YAL022C	FUN26	P31381	-0.383219459760682	9.16932179517153e-16
YDR519W	FPR2	P32472	-0.552243407890142	9.79903574799817e-16
YHR186C	KOG1	P38873	-0.602470918545613	9.93924571558329e-16
YGR087C	PDC6	P26263	1.66911317498957	1.08334268820741e-15
YBR130C	SHE3	P38272	0.676675100952185	1.26124435481483e-15
YNL265C	IST1	P53843	-0.55124461343571	1.27993004154387e-15
YGL210W	YPT32	P51996	0.420158415469416	1.32620985724532e-15
YBL086C		P38177	-1.28249276718383	1.32771636687696e-15
YGL110C	CUE3	P53137	0.320332995499836	1.33925141994353e-15
YBR229C	ROT2	P38138	0.38896080568038	1.47773723721641e-15
YLR133W	CKI1	P20485	0.379460019891084	1.48040714069431e-15
YPL098C	MGR2	Q02889	0.292062092203487	1.48429108891735e-15
YJL055W		P47044	-0.414601920357757	1.57028306822223e-15
YDR260C	SWM1	Q12379	-0.36551782152544	1.64881272879582e-15
YNL118C	DCP2	P53550	-0.497054579831268	1.73384530298032e-15
YHR011W	DIA4	P38705	-0.528659828615144	1.81933362242311e-15
YIL154C	IMP2	P32351	-0.799989438124189	1.94523809977962e-15
YDR005C	MAF1	P41910	1.33270471423605	2.01756115219165e-15
YFL049W	SWP82	P43554	-0.584749867614487	2.0989185020598e-15
YFR003C	YPI1	P43587	0.592718053917366	2.20324227772599e-15
YMR086W	SEG1	Q04279	0.252795477561811	2.20416966277845e-15
YDR388W	RVS167	P39743	0.296514124099314	2.23566514941922e-15
YKL074C	MUD2	P36084	-0.409669836347135	2.38811362612713e-15
YOR322C	LDB19	Q12502	-0.38182560582203	2.40998536017209e-15
YBR132C	AGP2	P38090	-0.7080593120901	2.64542255187439e-15
YGR056W	RSC1	P53236	0.341005514434389	2.74197993310667e-15
YLL058W		Q12198	0.605158335536064	2.85137155596306e-15
YKL002W	DID4	P36108	0.454681731639631	2.8694630568621e-15
YHR135C	YCK1	P23291	0.33885511829639	2.89893149348081e-15
YDR109C		Q04585	0.373964400438211	2.90105162971214e-15
YML008C	ERG6	P25087	0.299639053991747	2.9228332268691e-15
YAL003W	EFB1	P32471	-0.321371423781734	2.95831496420898e-15
YOL065C	INP54	Q08227	-0.664516703878643	3.00998216035861e-15
YNL287W	SEC21	P32074	0.342537942443677	3.11827238214922e-15
YKR057W	RPS21A	P0C0V8	0.296910630744275	3.29354708384222e-15
YJR132W	NMD5	P46970	-1.56190009562604	3.33421740426936e-15
YBR077C	SLM4	P38247	0.322012523121213	3.33501186460638e-15
YMR281W	GPI12	P23797	-0.417719930946166	3.36208220192114e-15
YLR447C	VMA6	P32366	0.345907865201511	3.49518449395641e-15
YBR192W	RIM2	P38127	0.272977423137515	3.53281125266748e-15
YOR054C	VHS3	Q08438	0.384148565105253	3.66901513534858e-15
YOL023W	IFM1	P25038	-0.328725471080674	4.217237995004e-15
YDR339C	FCF1	Q05498	0.329977884284308	4.37168924994274e-15
YCL050C	APA1	P16550	-0.406544280146772	4.47640073627709e-15
YIR007W	EGH1	P40566	-0.519712558786885	4.67628802584571e-15
YNR050C	LYS9	P38999	-0.670740186589928	4.70983888390009e-15
YER177W	BMH1	P29311	-0.436490727785209	4.91345209460506e-15
YBR197C		P38306	-0.491199305575986	5.08697343573102e-15
YGR005C	TFG2	P41896	0.607150072557957	5.14578867519468e-15
YCL025C	AGP1	P25376	-0.260814618498195	5.2411309099108e-15
YHR083W	SAM35	P14693	0.334625015838679	5.35027565486061e-15
YDR476C		Q03362	0.739666368959483	5.45027432061856e-15
YER071C	TDA2	P40045	0.378032510924267	5.5531004589077e-15
YPL006W	NCR1	Q12200	-0.683410326462766	5.67027586987738e-15
YLR330W	CHS5	Q12114	-0.371096653777336	5.75216765865156e-15
YKL191W	DPH2	P32461	-0.471369953019114	5.8393922725086e-15
YDL120W	YFH1	Q07540	-1.13785758917153	5.86761178482539e-15
YDL156W	CMR1	Q12510	-0.379586966157333	6.12413137045922e-15
YER024W	YAT2	P40017	0.333452009514936	6.65254883532561e-15
YPL207W	TYW1	Q08960	0.377986155888749	6.87692760213e-15
YBL059C-A	CMC2	Q3E7A4	0.402192502322798	7.11072384703986e-15
YER112W	LSM4	P40070	-0.367901534980348	7.15284809682698e-15
YGR081C	SLX9	P53251	-0.383465461701348	7.68710440852473e-15
YHR020W		P38708	-0.304051579113462	7.69827143166018e-15
YBL023C	MCM2	P29469	-0.424552059463799	7.7027696203077e-15
YHR100C	GEP4	P38812	0.262715161538374	8.34397955860077e-15
YGR124W	ASN2	P49090	0.301363582039617	8.4312475777276e-15
YML014W	TRM9	P49957	-1.06925516271382	8.59416568040278e-15
YKR010C	TOF2	Q02208	-0.700169836585435	8.83462995783186e-15
YGR244C	LSC2	P53312	-0.547963095541956	8.99444869431391e-15
YBR176W	ECM31	P38122	-0.435476901695932	9.45015141345292e-15
YLR351C	NIT3	P49954	-0.406166673572784	9.73048513148271e-15
YGL208W	SIP2	P34164	-0.314116542654116	9.97767863524293e-15
YDL128W	VCX1	Q99385	0.255282313162446	1.00305248832681e-14
YPR028W	YOP1	Q12402	-0.287477689810672	1.02323584161349e-14
YHR109W	CTM1	P38818	0.584091400493811	1.03586878527936e-14
YIL048W	NEO1	P40527	-0.459857767728302	1.05452856277178e-14
YNL135C	FPR1	P20081	-0.332071574115481	1.05971410932114e-14
YML070W	DAK1	P54838	0.596429129878437	1.08582235945626e-14
YDR119W	VBA4	Q04602	0.27868912027979	1.08653093039515e-14
YDR221W	GTB1	Q04924	0.311472207595916	1.09880669234487e-14
YJR051W	OSM1	P21375	0.342856107860211	1.10080183944101e-14
YOR265W	RBL2	P48606	0.584490938465777	1.11677773785756e-14
YBR112C	CYC8	P14922	-0.833749531957096	1.14758836813249e-14
YIL098C	FMC1	P40491	0.386937217730591	1.16289851101465e-14
YJR142W		P47173	-0.351695852671643	1.17321302313065e-14
YJR045C	SSC1	P0CS90	0.895868086092293	1.20602969329885e-14
YOR014W	RTS1	P38903	-0.450752743042713	1.23547222140026e-14
YBR234C	ARC40	P38328	-1.05956978990554	1.24113585662314e-14
YCR066W	RAD18	P10862	0.470995728144398	1.30354570832836e-14
YLR116W	MSL5	Q12186	-1.1716981656872	1.31665660182988e-14
YJL076W	NET1	P47035	-0.868498847529477	1.34048191976614e-14
YIL096C	BMT5	P40493	-0.625630792882362	1.36629018347878e-14
YIL033C	BCY1	P07278	-0.955505314356902	1.45905344877489e-14
YLR166C	SEC10	Q06245	-0.326087167899622	1.46671389999896e-14
YLR096W	KIN2	P13186	-0.345905868032023	1.48362612017946e-14
YDR214W	AHA1	Q12449	-0.403923102917624	1.57318968633009e-14
YLR319C	BUD6	P41697	-0.353451925338167	1.65917388358712e-14
YJL159W	HSP150	P32478	-0.421151156685259	1.66308404162267e-14
YNL007C	SIS1	P25294	-0.3371317378318	1.67884921827092e-14
YJR076C	CDC11	P32458	-0.24036144627058	1.68310008969253e-14
YJL060W	BNA3	P47039	-0.441682760902758	1.69936297170906e-14
YJL183W	MNN11	P46985	-0.921340810418997	1.73875244645071e-14
YNL186W	UBP10	P53874	-0.29396243676937	1.75210413058657e-14
YBR088C	POL30	P15873	0.461075056697165	1.78055832196798e-14
YMR090W		Q04304	-1.05370111714291	1.79679376917481e-14
YLR439W	MRPL4	P36517	-0.448151749644669	1.84627874282973e-14
YPL186C	UIP4	Q08926	-0.335986921966196	1.85861145362988e-14
YOR204W	DED1	P06634	-0.735728802658304	1.90293391731793e-14
YDR404C	RPB7	P34087	0.344219738856371	1.98934863183133e-14
YJL126W	NIT2	P47016	1.08596461803976	2.06308314167285e-14
YJL204C	RCY1	P39531	-0.910964155049438	2.06440834607738e-14
YKL079W	SMY1	P32364	-0.341914876286378	2.14252430398817e-14
YNL168C	FMP41	P53889	-1.24453979704803	2.20363442026277e-14
YPR033C	HTS1	P07263	-0.908474455085777	2.27638074408404e-14
YNL277W	MET2	P08465	0.566606313682552	2.28018853428943e-14
YCR077C	PAT1	P25644	0.511729835009817	2.45189951275303e-14
YNL233W	BNI4	P53858	-1.30912225927384	2.49196406000947e-14
YOL040C	RPS15	Q01855	-0.552199900245764	2.52630896794355e-14
YNL199C	GCR2	Q01722	0.337249618814653	2.66030456619582e-14
YML051W	GAL80	P04387	-0.483882589057416	2.70491945472834e-14
YNR003C	RPC34	P32910	0.231281439863878	2.76995617261408e-14
YOR187W	TUF1	P02992	-0.639438325036931	2.77209580040373e-14
YHR170W	NMD3	P38861	0.401978099680019	2.8034542394389e-14
YFR021W	ATG18	P43601	0.793584909334655	2.83812991430553e-14
YPL193W	RSA1	Q08932	0.256183873041188	3.05673272509747e-14
YJR064W	CCT5	P40413	-0.566923212622111	3.25718866449368e-14
YBL104C	SEA4	P38164	0.337234711664856	3.30034179117666e-14
YMR183C	SSO2	P39926	-0.758284081981973	3.33868748283007e-14
YNL218W	MGS1	P40151	-0.872771238888603	3.35824162342426e-14
YCL044C	MGR1	P25573	-0.393651324904344	3.40710284145154e-14
YNL059C	ARP5	P53946	0.364452271556079	3.46267217733628e-14
YJL191W	RPS14B	P39516	-0.886448983164286	3.68668893728999e-14
YMR047C	NUP116	Q02630	0.260703461342228	3.72644669717568e-14
YCL004W	PGS1	P25578	-1.0069281129205	3.7513540924456e-14
YOL049W	GSH2	Q08220	0.530520168769037	3.8822499554197e-14
YJL197W	UBP12	P39538	0.366300454737285	3.8862042469926e-14
YBR289W	SNF5	P18480	-0.385118634500731	4.06150892508803e-14
YCR004C	YCP4	P25349	0.397276858478325	4.0881447575587e-14
YNL224C	SQS1	P53866	0.354259977015069	4.09991185633384e-14
YNL284C	MRPL10	P36520	-0.241997734234289	4.23752931936993e-14
YDR405W	MRP20	P32387	-0.423865761558595	4.26173475823442e-14
YOR018W	ROD1	Q02805	0.433219677962505	4.34044227411565e-14
YFL001W	DEG1	P31115	0.502635026393186	4.35090092633842e-14
YLR113W	HOG1	P32485	-0.377272781199704	4.43333122788269e-14
YJL101C	GSH1	P32477	-0.325325464078752	4.5054049899239e-14
YDR261W-B		Q07791	-0.293785046654779	4.72619430117315e-14
YNL189W	SRP1	Q02821	0.428531537474989	4.73573678013873e-14
YHR005C	GPA1	P08539	0.321841349952585	4.74907940221703e-14
YHR132W-A	IGO2	Q9P305	0.338075775386681	4.90770216265317e-14
YKL003C	MRP17	P28778	0.37786612188264	5.05507405315996e-14
YBR120C	CBP6	P07253	0.318894310551403	5.07897852683612e-14
NA	NA	P40890;P40438	-0.277434751567267	5.08406719876374e-14
YKL155C	RSM22	P36056	0.293722416492294	5.15027684632754e-14
YGL082W		P53155	-0.312960052534073	5.35598989148391e-14
YJL024C	APS3	P47064	0.279267707463042	5.3735723946026e-14
YKL017C	HCS1	P34243	0.211979444193407	5.38032670319517e-14
YHR086W	NAM8	Q00539	-0.766926721210414	5.52747505803021e-14
YKR095W	MLP1	Q02455	-0.247455850146544	5.54485087965297e-14
YMR041C	ARA2	Q04212	0.293048506574991	5.63130533827266e-14
YLR364W	GRX8	Q05926	-0.475356196375916	5.66675242915681e-14
YNL248C	RPA49	Q01080	-0.980114091879525	5.73774631132071e-14
YBL101C	ECM21	P38167	-0.691825346716922	2.73411014201881e-20
YER162C	RAD4	P14736	0.582852059592138	3.06630699003945e-20
YGL107C	RMD9	P53140	-1.08870695471538	3.71492523180914e-20
YNR034W-A	EGO4	Q3E841	-1.34667112755239	5.2244041321435e-20
YMR212C	EFR3	Q03653	-0.690952601833001	1.27269751305557e-19
YFL016C	MDJ1	P35191	-0.527908206970309	3.68882909754383e-19
YLR284C	ECI1	Q05871	0.559846293967865	4.13471342913517e-19
YKL018C-A		Q3E7A7	-0.769581600081313	4.44734120018637e-19
YNL030W	HHF2	P02309	0.390557748281207	4.57217065016278e-19
YBR009C	HHF1	P02309	0.746564995234834	5.38154389596453e-19
YGR046W	TAM41	P53230	-1.02413717199159	5.71293056426258e-19
YPR160W	GPH1	P06738	-0.962529733438554	5.74406184473157e-19
YPR045C	THP3	Q12049	0.631388402361978	6.8473243105958e-19
YMR060C	SAM37	P50110	0.475073743815006	7.20129012996621e-19
YNR037C	RSM19	P53733	0.484855195076243	8.12861285913494e-19
YEL020C		P39994	-0.391821911284474	8.34639170257126e-19
YHR081W	LRP1	P38801	0.762944453784741	9.74006026514542e-19
YMR303C	ADH2	P00331	-0.576547833662957	1.29919506896641e-18
YGL163C	RAD54	P32863	0.338923755512248	1.33024261514716e-18
YBR078W	ECM33	P38248	0.446021629430053	1.3397179809241e-18
YDR416W	SYF1	Q04048	-0.789543125618358	1.40991286500884e-18
YGR008C	STF2	P16965	-1.38237182079235	1.54858779756046e-18
YKR048C	NAP1	P25293	1.73108765931392	2.28652731854969e-18
YOR096W	RPS7A	P26786	-0.406653377530159	3.09143192525885e-18
NA	NA	P0CE00;P0CD99;P38156	-0.680221816732434	3.25154130317155e-18
YMR235C	RNA1	P11745	-0.646267909393988	3.66584372231109e-18
YDR162C	NBP2	Q12163	0.436942798649604	4.45852357041464e-18
YHL038C	CBP2	P03874	-1.85018669737346	4.47153176492337e-18
YKL176C	LST4	P34239	0.386643970387972	5.09858840907495e-18
YMR246W	FAA4	P47912	0.51548660498116	5.2167988244365e-18
YOL057W		Q08225	-0.554470080187233	5.35733624542504e-18
YGR060W	ERG25	P53045	0.962618799041589	5.35736661036648e-18
YJR032W	CPR7	P47103	0.38446734538639	5.49436564576149e-18
YNL121C	TOM70	P07213	-0.792584968492871	5.52028851953215e-18
YBL045C	COR1	P07256	0.575200246796772	5.81388481348808e-18
YML042W	CAT2	P32796	-0.570493197334951	5.91431749466257e-18
YNR026C	SEC12	P11655	0.397672756084685	5.98903515000719e-18
YPL234C	VMA11	P32842	0.446323923527434	6.20286721361206e-18
YIR008C	PRI1	P10363	0.308959670275513	7.4004363832291e-18
YNL315C	ATP11	P32453	0.877480538732595	8.75574151783056e-18
YMR312W	ELP6	Q04868	-0.370019824999456	1.00425115657811e-17
YGR233C	PHO81	P17442	0.402400515885429	1.13352633836636e-17
YNR043W	MVD1	P32377	-0.42466527582005	1.16676692574105e-17
YMR202W	ERG2	P32352	-0.309784173302329	1.53600767226e-17
YML071C	COG8	Q04632	-0.4654406934701	1.53832908468452e-17
YKL117W	SBA1	P28707	0.355215903686386	1.55317880179423e-17
YFR009W	GCN20	P43535	-0.742571691261563	1.59094166217969e-17
YOR211C	MGM1	P32266	0.57238632190413	1.99916852756428e-17
YHL013C	OTU2	P38747	0.338098551068718	2.10651777012786e-17
YOR176W	HEM15	P16622	-0.334173376986627	2.12328448270717e-17
YBR167C	POP7	P38291	0.360799751235021	2.18366395043186e-17
YDL161W	ENT1	Q12518	-1.39258038661594	2.21689991426562e-17
YGL039W		P53183	-0.781008781922331	2.32059681926465e-17
YBR282W	MRPL27	P36526	-0.813980733371231	2.34574850299997e-17
YBR127C	VMA2	P16140	-0.588489444240345	2.49994123639858e-17
YNL251C	NRD1	P53617	0.479926381275089	2.57659155723362e-17
YDR348C	PAL1	Q05518	0.513243388125801	2.75094935662626e-17
YML022W	APT1	P49435	-0.394754480744457	2.97369943190371e-17
YKL160W	ELF1	P36053	-0.370166188270801	3.16167321857718e-17
YNL157W	IGO1	P53897	-1.14000136758655	3.20942830149904e-17
YDR098C	GRX3	Q03835	-0.324776428943093	3.45224226768825e-17
YOL080C	REX4	Q08237	-0.608473711004795	4.13618698859853e-17
YDR301W	CFT1	Q06632	-0.339574567523336	4.52556538570652e-17
YDR527W	RBA50	Q04418	0.570087282557122	4.96416402982377e-17
YNL156C	NSG2	P53898	-0.399039213738462	5.01046930761774e-17
YOL154W	ZPS1	Q12512	0.773503214584164	5.04748428639814e-17
YPL059W	GRX5	Q02784	1.15080152016663	5.09694292908939e-17
YER079W		P40052	-1.08197390029265	5.84229717650408e-17
YPR137W	RRP9	Q06506	0.255361429966591	5.8938541403776e-17
YFL038C	YPT1	P01123	0.50619431889687	6.09301458870275e-17
YOR181W	LAS17	Q12446	0.441506683491433	6.25936485273238e-17
[truncated: 1,556 more rows]
