# Supplementary material for: MitoStores: chaperone‐controlled protein granules store mitochondrial precursors in the cytosol
Source: EMBO J. 2023 Jan 27;42(7):e112309. doi: 10.15252/embj.2022112309 (PMC10068336; doi:10.15252/embj.2022112309)
Supplement: Supplementary file 6 — Dataset EV2 [file EMBJ-42-e112309-s005.xlsx]

## Sheet: S2_Legend
log2 ()	log2 fold change of protein intensities
p-value.adjusted	p-values were adjusted for multiple testing using the methods described by Benjamini and Hochberg (Benjamini and Hochberg, 1995)
WT_cyt	Wild-type cells expressing cyt DHFR and HSP104-GFP grown in lactate medium with 0.5% galactose for 6 h
WT_b2	Wild-type cells expressing b2-DHFR and HSP104-GFP grown in lactate medium with 0.5% galactose for 6 h
drpn4_cyt	Drpn4 cells expressing cyt DHFR and HSP104-GFP grown in lactate medium with 0.5% galactose for 6 h
drpn4_b2	Drpn4 cells expressing b2-DHFR and HSP104-GFP grown in lactate medium with 0.5% galactose for 6 h
WT_ctr	Wild-type cells expressing DFHR-GFP grown in lactate medium with 0.5% galactose for 6 h
drpn4_ctr	Drpn4 cells expressing DHFR-GFP grown in lactate medium with 0.5% galactose for 6 h

## Sheet: drpn4_b2 vs. drpn4 cyt
UniprotID	StdName	SysName	log2 (drpn4_b2 / drpn4_cyt)	p-value.adjusted (drpn4_b2 / drpn4_cyt)
P15992	HSP26	YBR072W	4.54734671348103	3.79350798452209e-09
P22202	SSA4	YER103W	3.37260034864931	3.79350798452209e-10
P43586	LOC1	YFR001W	-1.91219326051157	3.79350798452209e-11
P34227	PRX1	YBL064C	2.39316083707846	3.79350798452209e-12
P32445	RIM1	YCR028C-A	1.52798157701817	3.79350798452209e-13
P40961	PHB1	YGR132C	1.30118008974993	3.79350798452209e-14
P40040	THO1	YER063W	-2.29126426052791	3.79350798452209e-15
Q12159	YRA1	YDR381W	-1.59670119669544	3.79350798452209e-16
Q06344	ESF1	YDR365C	-2.26690515890334	3.79350798452209e-17
P40364	MPM1	YJL066C	2.30340203875616	3.79350798452209e-18
Q12460	NOP56	YLR197W	-1.18462306722489	3.79350798452209e-19
Q06506	RRP9	YPR137W	1.26178170567379	3.79350798452209e-20
P50085	PHB2	YGR231C	1.16326791204387	3.79350798452209e-21
P38427	TSL1	YML100W	1.13772461250502	3.79350798452209e-22
P38713	OSH3	YHR073W	-3.1466141843267	3.79350798452209e-23
Q12499	NOP58	YOR310C	-1.13492911125007	3.79350798452209e-24
P24783	DBP2	YNL112W	-2.39194497776097	3.79350798452209e-25
Q01560	NPL3	YDR432W	-2.31952571418643	3.79350798452209e-26
P15703	BGL2	YGR282C	-1.48946037557952	3.79350798452209e-27
Q04636	POB3	YML069W	1.08014423025288	3.79350798452209e-28
P23248	RPS1B	YML063W	-1.01440416219709	3.79350798452209e-29
P47001	CIS3	YJL158C	-1.75632999018621	3.79350798452209e-30
P38805	RPF1	YHR088W	-2.19400159351537	3.79350798452209e-31
Q05518	PAL1	YDR348C	-1.44148111260381	3.79350798452209e-32
P25567	SRO9	YCL037C	-2.16479067496168	3.79350798452209e-33
P38175	MRP21	YBL090W	-1.34005370337293	3.79350798452209e-34
Q3E764	TMA7	YLR262C-A	-1.33472639191095	3.79350798452209e-35
P38985	SRP14	YDL092W	-1.17190890263985	3.79350798452209e-36
P32351	IMP2	YIL154C	-1.11363277318679	3.79350798452209e-37
P45978	SCD6	YPR129W	-2.16578710249836	3.79350798452209e-38
P15646	NOP1	YDL014W	-1.06088009028122	3.79350798452209e-39
P53598	LSC1	YOR142W	1.36778877991232	3.79350798452209e-40
Q12035	FCF2	YLR051C	-1.6552084196615	3.79350798452209e-41
P42846	KRI1	YNL308C	-1.29142220806566	3.79350798452209e-42
P00175	CYB2	YML054C	1.94972270537954	3.79350798452209e-43
P08431	GAL7	YBR018C	1.05050801996606	3.79350798452209e-44
P06208	LEU4	YNL104C	-0.985943228651148	3.79350798452209e-45
P35723	YET1	YKL065C	1.1110004280501	3.79350798452209e-46
P00044	CYC1	YJR048W	-1.01216913145499	3.79350798452209e-47
P53879	RHO5	YNL180C	-1.87873500965662	3.79350798452209e-48
P50109	PSP2	YML017W	-3.35033578649276	3.79350798452209e-49
P53301	CRH1	YGR189C	-2.3772463968799	3.79350798452209e-50
Q01080	RPA49	YNL248C	-1.12195160301744	3.79350798452209e-51
Q12329	HSP42	YDR171W	1.93290734978146	3.79350798452209e-52
P39730	FUN12	YAL035W	-1.52628200020673	3.79350798452209e-53
P38912	TIF11	YMR260C	-1.35472279155597	3.79350798452209e-54
P20447	DBP3	YGL078C	-1.09198544424307	3.79350798452209e-55
P10507	MAS1	YLR163C	-1.30238207029506	3.79350798452209e-56
Q99207	NOP14	YDL148C	-1.58164683505953	3.79350798452209e-57
P02829	HSP82	YPL240C	1.39505512278856	3.79350798452209e-58
P19146	ARF2	YDL137W	-0.737857367056272	3.79350798452209e-59
Q12389	DBP10	YDL031W	-1.68478378484937	3.79350798452209e-60
Q04458	HFD1	YMR110C	0.785110617779583	3.79350798452209e-61
P07256	COR1	YBL045C	1.21022429257525	3.79350798452209e-62
Q12754	RRP12	YPL012W	-1.18497088212509	3.79350798452209e-63
P07560	SEC4	YFL005W	-0.654127027367704	3.79350798452209e-64
P38071	ETR1	YBR026C	0.939811968308916	3.79350798452209e-65
P39960	BEM2	YER155C	1.70334582873533	3.79350798452209e-66
P36041	EAP1	YKL204W	-0.827910039261084	3.79350798452209e-67
P32473	PDB1	YBR221C	1.29490395474857	3.79350798452209e-68
P50089		YGR237C	-1.22858980331021	3.79350798452209e-69
P25555	GBP2	YCL011C	-0.909967493426052	3.79350798452209e-70
P32892	DRS1	YLL008W	-1.48365488536821	3.79350798452209e-71
P07213	TOM70	YNL121C	-0.762924460110717	3.79350798452209e-72
Q12515	PAR32	YDL173W	-1.48377062883601	3.79350798452209e-73
P38764	RPN1	YHR027C	0.851482968616104	3.79350798452209e-74
P47006	RPA34	YJL148W	-1.03471926580373	3.79350798452209e-75
P53145	LSG1	YGL099W	-1.20944105674306	3.79350798452209e-76
Q03655	GAS3	YMR215W	-1.46477197430739	3.79350798452209e-77
Q01939	RPT6	YGL048C	0.873846574247686	3.79350798452209e-78
Q12080	NOP53	YPL146C	-2.32290239237161	3.79350798452209e-79
Q03102		YML131W	-1.16971139711449	3.79350798452209e-80
Q12136	SAS10	YDL153C	-1.08922727174592	3.79350798452209e-81
P07991	CAR2	YLR438W	-0.833188026477309	3.79350798452209e-82
P11986	INO1	YJL153C	-1.13227861119164	3.79350798452209e-83
Q04500	UTP14	YML093W	-1.60562703434348	3.79350798452209e-84
Q12481	RRP36	YOR287C	-0.883425846880776	3.79350798452209e-85
P21771	MRPS28	YDR337W	-0.846688047253977	3.79350798452209e-86
Q00764	TPS1	YBR126C	1.25321544705898	3.79350798452209e-87
P47127	AIM24	YJR080C	1.12589124294994	3.79350798452209e-88
P06634	DED1	YOR204W	-0.827319944132466	3.79350798452209e-89
P09064	SUI3	YPL237W	-1.56426444856178	3.79350798452209e-90
P16387	PDA1	YER178W	0.792439816021311	3.79350798452209e-91
P22137	CHC1	YGL206C	0.779823423359026	3.79350798452209e-92
P10080	SBP1	YHL034C	-1.21448259454795	3.79350798452209e-93
P32799	COX13	YGL191W	0.88321411740954	3.79350798452209e-94
P47083	MPP10	YJR002W	-0.983962438877334	3.79350798452209e-95
P40055	UTP7	YER082C	-1.4475492873873	3.79350798452209e-96
P49167	RPL38	YLR325C	-0.692735269174662	3.79350798452209e-97
P30605	ITR1	YDR497C	-0.877744905870319	3.79350798452209e-98
P48412	UPF3	YGR072W	-0.934255245942243	3.79350798452209e-99
P34167	TIF3	YPR163C	-0.649871286481979	3.79350798452209e-100
Q06218	DBP9	YLR276C	-1.27315278784352	3.79350798452209e-101
P15625	FRS2	YFL022C	-1.21972468740912	3.79350798452209e-102
P32796	CAT2	YML042W	1.11136064623311	3.79350798452209e-103
P27476	NSR1	YGR159C	-0.713502998021525	3.79350798452209e-104
P25605	ILV6	YCL009C	0.781784312005367	3.79350798452209e-105
P21147	OLE1	YGL055W	-1.08035181881497	3.79350798452209e-106
P38845	CRP1	YHR146W	-0.918058147300361	3.79350798452209e-107
P38041	BOI1	YBL085W	-1.68111178734082	3.79350798452209e-108
P53927	NOP15	YNL110C	-0.919597216467292	3.79350798452209e-109
P36527	MRPL28	YDR462W	-0.723902390824851	3.79350798452209e-110
P38809		YHR097C	-1.03551823470928	3.79350798452209e-111
Q01574	ACS1	YAL054C	-0.70711336149084	3.79350798452209e-112
P40010	NUG1	YER006W	-0.758763520478059	3.79350798452209e-113
P07170	ADK1	YDR226W	-0.771859047096019	3.79350798452209e-114
Q3E6R5		YDR381C-A	1.09883518120244	3.79350798452209e-115
P22354	MRPL20	YKR085C	-0.938496468669474	3.79350798452209e-116
P38625	GUA1	YMR217W	0.920829650716836	3.79350798452209e-117
P32582	CYS4	YGR155W	-0.594991624539617	3.79350798452209e-118
P08524	ERG20	YJL167W	-0.819848721483901	3.79350798452209e-119
P0CX34;P0CX33	NA	NA	-0.63179184914549	3.79350798452209e-120
P25342	CDC10	YCR002C	0.801645591740584	3.79350798452209e-121
Q07623	NOP6	YDL213C	-0.576089485583516	3.79350798452209e-122
Q04067	TIF35	YDR429C	0.60849153815311	3.79350798452209e-123
P15303	SEC23	YPR181C	0.90014180966568	3.79350798452209e-124
Q08235	BRX1	YOL077C	-0.926648046517194	3.79350798452209e-125
P12687	MRP7	YNL005C	0.676081200280837	3.79350798452209e-126
P49166	RPL37A	YLR185W	1.04034294448381	3.79350798452209e-127
P32899	IMP3	YHR148W	-0.956636277960854	3.79350798452209e-128
Q04781	RKR1	YMR247C	0.906257428346283	3.79350798452209e-129
P28274	URA7	YBL039C	-0.980276281750111	3.79350798452209e-130
Q12453	CEX1	YOR112W	0.615978658989988	3.79350798452209e-131
Q03281	HEH2	YDR458C	-0.643958840402664	3.79350798452209e-132
Q12117	MRH1	YDR033W	0.773217600609502	3.79350798452209e-133
Q06103	RPN7	YPR108W	0.763062717606367	3.79350798452209e-134
P17967	PDI1	YCL043C	0.607558469616453	3.79350798452209e-135
P02992	TUF1	YOR187W	0.839035511729932	3.79350798452209e-136
Q08193	GAS5	YOL030W	-0.884879004769388	3.79350798452209e-137
P32478	HSP150	YJL159W	-1.53770881426201	3.79350798452209e-138
P87262;P40525	NA	NA	-0.923516558254448	3.79350798452209e-139
P39729	RBG1	YAL036C	-0.576748221609925	3.79350798452209e-140
P53155		YGL082W	-0.95304701269405	3.79350798452209e-141
P32558	SPT16	YGL207W	0.75674688657886	3.79350798452209e-142
P16474	KAR2	YJL034W	0.484583302822106	3.79350798452209e-143
P17255	VMA1	YDL185W	0.616928179050117	3.79350798452209e-144
P38627	URA8	YJR103W	-0.940086029216406	3.79350798452209e-145
P38630	RFC1	YOR217W	-0.61490412770592	3.79350798452209e-146
P23301	HYP2	YEL034W	-0.59214325949052	3.79350798452209e-147
P53549	RPT4	YOR259C	0.682548552794998	3.79350798452209e-148
P38833		YHR127W	-0.859567185049073	3.79350798452209e-149
P21560	CBP3	YPL215W	0.551738834023425	3.79350798452209e-150
P25586	KRR1	YCL059C	-0.831433146199565	3.79350798452209e-151
P15705	STI1	YOR027W	0.69328667471008	3.79350798452209e-152
Q00711	SDH1	YKL148C	-0.543339651553481	3.79350798452209e-153
P20606	SAR1	YPL218W	-0.509538953000764	3.79350798452209e-154
P0CT04	PBI2	YNL015W	-1.91584742902624	3.79350798452209e-155
P43621	RET2	YFR051C	1.00210071795903	3.79350798452209e-156
P12695	LAT1	YNL071W	0.97900320651263	3.79350798452209e-157
P03965	CPA2	YJR109C	-0.438737555870482	3.79350798452209e-158
Q12196	RIO1	YOR119C	-0.899179282234766	3.79350798452209e-159
P38712	RRP3	YHR065C	-0.719826724495508	3.79350798452209e-160
P38825	TOM71	YHR117W	-0.560751713193337	3.79350798452209e-161
P53742	NOG2	YNR053C	-0.738274998556506	3.79350798452209e-162
P40018	SMB1	YER029C	-0.979820772167731	3.79350798452209e-163
P32771	SFA1	YDL168W	-0.782126324818389	3.79350798452209e-164
P26637	CDC60	YPL160W	-0.701728667534741	3.79350798452209e-165
P40531	GVP36	YIL041W	-0.835846521427861	3.79350798452209e-166
P38910	HSP10	YOR020C	-1.07522164300361	3.79350798452209e-167
P32074	SEC21	YNL287W	0.570830982722789	3.79350798452209e-168
P46669	RPA43	YOR340C	-0.460121855614915	3.79350798452209e-169
P53629	ARE2	YNR019W	0.622976667977237	3.79350798452209e-170
P31688	TPS2	YDR074W	0.521180202035534	3.79350798452209e-171
Q12692	HTZ1	YOL012C	-0.69460897276188	3.79350798452209e-172
P16451	PDX1	YGR193C	0.703683523450348	3.79350798452209e-173
P33299	RPT1	YKL145W	0.501502114046627	3.79350798452209e-174
P53312	LSC2	YGR244C	0.499613317433798	3.79350798452209e-175
P25719	CPR3	YML078W	0.471639601417582	3.79350798452209e-176
P05317	RPP0	YLR340W	0.41544286764168	3.79350798452209e-177
P22803	TRX2	YGR209C	0.716164294136281	3.79350798452209e-178
P37291	SHM2	YLR058C	0.60347116570842	3.79350798452209e-179
P48813	GNP1	YDR508C	-0.512691957337573	3.79350798452209e-180
P04807	HXK2	YGL253W	-0.854164466776204	3.79350798452209e-181
P29547	CAM1	YPL048W	0.670080916378065	3.79350798452209e-182
Q00402	NUM1	YDR150W	-0.807633179077705	3.79350798452209e-183
P36105	RPL14A	YKL006W	0.451990659313182	3.79350798452209e-184
P37292	SHM1	YBR263W	0.533310942340879	3.79350798452209e-185
P04840	POR1	YNL055C	0.422876588704423	3.79350798452209e-186
P36049	EBP2	YKL172W	-0.897691991985944	3.79350798452209e-187
Q04217	ECM16	YMR128W	-1.05999156437515	3.79350798452209e-188
P14127;P02407	NA	NA	-0.455430861529486	3.79350798452209e-189
P05739	RPL6B	YLR448W	0.419778955921014	3.79350798452209e-190
P41810	SEC26	YDR238C	0.466008154883628	3.79350798452209e-191
P06738	GPH1	YPR160W	0.469097183172384	3.79350798452209e-192
P33338	SLA2	YNL243W	-0.631950380274859	3.79350798452209e-193
P25694	CDC48	YDL126C	0.555758990524716	3.79350798452209e-194
P15202	CTA1	YDR256C	-0.441691055825448	3.79350798452209e-195
P28241	IDH2	YOR136W	0.468878647947641	3.79350798452209e-196
P39113	CAT8	YMR280C	-0.452855127899721	3.79350798452209e-197
P38934	BFR1	YOR198C	0.916299121651207	3.79350798452209e-198
P38988	GGC1	YDL198C	-0.433665171676928	3.79350798452209e-199
Q02969	PEX25	YPL112C	1.07545347325769	3.79350798452209e-200
P40079	LCP5	YER127W	-0.622688877909393	3.79350798452209e-201
P31116	HOM6	YJR139C	-0.708081840368557	3.79350798452209e-202
P54885	PRO2	YOR323C	-0.49349427646305	3.79350798452209e-203
P02294;P02293	NA	NA	0.460422350918513	3.79350798452209e-204
P33298	RPT3	YDR394W	0.604834832680897	3.79350798452209e-205
Q12522	TIF6	YPR016C	0.497846022468487	3.79350798452209e-206
Q3E7Y3;P0C0W1	NA	NA	0.520852439988971	3.79350798452209e-207
P00927	ILV1	YER086W	0.491524578740187	3.79350798452209e-208
P07143	CYT1	YOR065W	-0.39591257652658	3.79350798452209e-209
P39938;P39939	NA	NA	-0.436585653322609	3.79350798452209e-210
P20436	RPB8	YOR224C	0.676413609261196	3.79350798452209e-211
Q06631	BFR2	YDR299W	0.502631171375441	3.79350798452209e-212
P40150	SSB2	YNL209W	-0.477139709500324	3.79350798452209e-213
P53941	IMP4	YNL075W	-0.596261097907654	3.79350798452209e-214
P14126	RPL3	YOR063W	0.399820003429607	3.79350798452209e-215
P33297	RPT5	YOR117W	0.444379269997867	3.79350798452209e-216
P38080	AKL1	YBR059C	-0.761186901216803	3.79350798452209e-217
Q99216	PNO1	YOR145C	0.532364893224436	3.79350798452209e-218
P26786	RPS7A	YOR096W	0.402081571053937	3.79350798452209e-219
P32381	ARP2	YDL029W	0.412544676927535	3.79350798452209e-220
Q12305	RDL1	YOR285W	-0.666728273802633	3.79350798452209e-221
P39692	MET10	YFR030W	-0.543676212780863	3.79350798452209e-222
P17695	GRX2	YDR513W	0.540417843312774	3.79350798452209e-223
P53297	PBP1	YGR178C	0.442730008782359	3.79350798452209e-224
P04387	GAL80	YML051W	-0.695029360112855	3.79350798452209e-225
P11914	MAS2	YHR024C	-0.458779551574853	3.79350798452209e-226
P38431	TIF5	YPR041W	0.45311965920607	3.79350798452209e-227
P41811	SEC27	YGL137W	0.359508212497563	3.79350798452209e-228
Q12207	NCE102	YPR149W	0.71077911619928	3.79350798452209e-229
P81449	TIM11	YDR322C-A	0.624466990307649	3.79350798452209e-230
P10591	SSA1	YAL005C	0.37272067000761	3.79350798452209e-231
P43616	DUG1	YFR044C	-0.571520516908105	3.79350798452209e-232
Q06697	CDC73	YLR418C	-0.518356480691082	3.79350798452209e-233
Q3E7X9;P0C0X0	NA	NA	-0.45778059160077	3.79350798452209e-234
P15624	FRS1	YLR060W	-0.520270771951665	3.79350798452209e-235
Q02486	ABF2	YMR072W	0.415691446848069	3.79350798452209e-236
P41939	IDP2	YLR174W	-0.472443769626857	3.79350798452209e-237
A5Z2X5		YPR010C-A	-0.566196077863271	3.79350798452209e-238
P40159		YNL208W	-0.943105624987968	3.79350798452209e-239
P26785	RPL16B	YNL069C	0.39339781218267	3.79350798452209e-240
P07246	ADH3	YMR083W	0.421480409757805	3.79350798452209e-241
P51601	FOL2	YGR267C	-0.435534059593074	3.79350798452209e-242
P05030	PMA1	YGL008C	0.409085887581799	3.79350798452209e-243
P53252	PIL1	YGR086C	0.416639884751369	3.79350798452209e-244
P43603	LSB3	YFR024C-A	-0.405000238077534	3.79350798452209e-245
P25087	ERG6	YML008C	-0.471452393737977	3.79350798452209e-246
P00424	COX5A	YNL052W	-0.558238827761215	3.79350798452209e-247
P00128	QCR7	YDR529C	0.45261895173584	3.79350798452209e-248
P00812	CAR1	YPL111W	-0.406413559894116	3.79350798452209e-249
Q3E792;P0C0T4	NA	NA	-0.614695483338526	3.79350798452209e-250
P00817	IPP1	YBR011C	-0.714556940613051	3.79350798452209e-251
P32331	YMC1	YPR058W	-0.469474962298197	3.79350798452209e-252
P06168	ILV5	YLR355C	0.653664815684671	3.79350798452209e-253
P32589	SSE1	YPL106C	0.553676319379996	3.79350798452209e-254
P32629	ANP1	YEL036C	0.484571291752577	3.79350798452209e-255
P10592	SSA2	YLL024C	-0.385644382188151	3.79350798452209e-256
P06704	CDC31	YOR257W	-0.501553747037466	3.79350798452209e-257
P00331	ADH2	YMR303C	-0.435573243994977	3.79350798452209e-258
Q12164	POM33	YLL023C	0.664908895272568	3.79350798452209e-259
Q12122	LYS21	YDL131W	0.366525656729717	3.79350798452209e-260
Q08287	NOP8	YOL144W	-0.508716587536831	3.79350798452209e-261
P25644	PAT1	YCR077C	0.557312762672062	3.79350798452209e-262
P38879	EGD2	YHR193C	-0.463752250934071	3.79350798452209e-263
P26784	RPL16A	YIL133C	0.344846843713672	3.79350798452209e-264
P40217	TIF34	YMR146C	0.339011197662593	3.79350798452209e-265
P08417	FUM1	YPL262W	0.605759037095005	3.79350798452209e-266
P53883	NOP13	YNL175C	-0.46621531166797	3.79350798452209e-267
P19358	SAM2	YDR502C	-0.290222002770292	3.79350798452209e-268
Q03940	RVB1	YDR190C	-0.350630199090485	3.79350798452209e-269
P22147	XRN1	YGL173C	0.643262667702796	3.79350798452209e-270
P20107	ZRC1	YMR243C	-0.441132041943035	3.79350798452209e-271
P05737	RPL7A	YGL076C	0.347097844072586	3.79350798452209e-272
P41903	TES1	YJR019C	-0.63671057476083	3.79350798452209e-273
P46367	ALD4	YOR374W	0.388134614074801	3.79350798452209e-274
P17076	RPL8A	YHL033C	0.632683204641179	3.79350798452209e-275
P47912	FAA4	YMR246W	-0.361445722267852	3.79350798452209e-276
P38720;P53319	NA	NA	-0.655374703633434	3.79350798452209e-277
Q12153	SSF2	YDR312W	-0.467078141246052	3.79350798452209e-278
P00958	MES1	YGR264C	-0.399455049615707	3.79350798452209e-279
P38891	BAT1	YHR208W	0.385350272420457	3.79350798452209e-280
P40986	CDC1	YDR182W	-0.448383177863004	3.79350798452209e-281
Q08208	NOP12	YOL041C	-0.315453537416399	3.79350798452209e-282
P39522	ILV3	YJR016C	0.537182438256	3.79350798452209e-283
P07253	CBP6	YBR120C	0.447255479411307	3.79350798452209e-284
P07283	SEC53	YFL045C	0.423308213361171	3.79350798452209e-285
Q04958	NTE1	YML059C	0.394838457385813	3.79350798452209e-286
P36036	YRA2	YKL214C	-0.552756631096528	3.79350798452209e-287
P40413	CCT5	YJR064W	-0.438309597874976	3.79350798452209e-288
P40024	ARB1	YER036C	-0.331969127883209	3.79350798452209e-289
P04397	GAL10	YBR019C	-0.477042887436351	3.79350798452209e-290
P89105	CTR9	YOL145C	-0.798210687037123	3.79350798452209e-291
P00924	ENO1	YGR254W	0.555866450054658	3.79350798452209e-292
Q08687	TMA16	YOR252W	-0.579116181916184	3.79350798452209e-293
Q03246	MRPS17	YMR188C	0.454195536968861	3.79350798452209e-294
P40991	NOP2	YNL061W	-0.365517187217325	3.79350798452209e-295
Q04697	GSF2	YML048W	-0.319714765134123	3.79350798452209e-296
P42842	EMW1	YNL313C	-0.62448748998284	3.79350798452209e-297
Q07362	PBP4	YDL053C	0.441540178708955	3.79350798452209e-298
P19414	ACO1	YLR304C	0.404953615480252	3.79350798452209e-299
P06106	MET17	YLR303W	-0.339913877044054	3.79350798452209e-300
P39078	CCT4	YDL143W	0.456588656941538	3.79350798452209e-301
P32332	OAC1	YKL120W	-0.331369890766506	3.79350798452209e-302
P10659	SAM1	YLR180W	0.298470718398104	3.79350798452209e-303
P37263		YCR087C-A	-0.551102836545155	3.79350798452209e-304
P04912;P04911	NA	NA	0.515493232843188	3.79350798452209e-305
P41805	RPL10	YLR075W	0.352850304687294	3.79350798452209e-306
P0C2H8	RPL31A	YDL075W	0.314558614884199	3.79350798452209e-307
P38707	DED81	YHR019C	-0.313604668513932	3.79350798452209e-308
P39008	POP2	YNR052C	-0.607938223078321	3.79350798452209e-309
P32790	SLA1	YBL007C	-0.40129210514975	3.79350798452209e-310
P47154	STE24	YJR117W	-0.393970827034785	3.79350798452209e-311
P40319	ELO3	YLR372W	0.447561649792256	3.79350798452209e-312
P32861	UGP1	YKL035W	-0.341629569640549	3.79350798452209e-313
Q06144	ORM2	YLR350W	0.366765366894533	3.79350798452209e-314
P39990	SNU13	YEL026W	-0.338151014161081	3.79350798452209e-315
P43636	ALG2	YGL065C	-0.487327998427219	3.79350798452209e-316
P32495	NHP2	YDL208W	0.536584487604582	3.79350798452209e-317
Q12114	CHS5	YLR330W	-0.675945145483681	3.79350798452209e-318
P00942	TPI1	YDR050C	0.485441682563742	3.79350798452209e-319
Q01532	LAP3	YNL239W	-0.373462026134426	3.79350798452209e-320
P40422	RPC10	YHR143W-A	0.410538072821478	3.79350798452209e-321
P14832	CPR1	YDR155C	0.276034356631381	3.79350798452209e-322
Q12466	TCB1	YOR086C	0.331001025462982	3.79350798452209e-323
P00890	CIT1	YNR001C	0.421658772008893	3.79350798452209e-324
P38626	CBR1	YIL043C	-0.330043796363665	3.79350798452209e-325
P0CX30;P0CX29	NA	NA	0.37718767759441	3.79350798452209e-326
P41056	RPL33B	YOR234C	0.475527988081684	3.79350798452209e-327
P0CS90	SSC1	YJR045C	0.223853408873062	3.79350798452209e-328
P27614	CPS1	YJL172W	0.468817704593793	3.79350798452209e-329
P16861	PFK1	YGR240C	0.560260205901482	3.79350798452209e-330
P07259	URA2	YJL130C	-0.269844134184659	3.79350798452209e-331
P0CX28;P0CX27	NA	NA	0.422597088318685	3.79350798452209e-332
P09734	TUB3	YML124C	-0.33876801404276	3.79350798452209e-333
Q12230	LSP1	YPL004C	0.340920179901833	3.79350798452209e-334
P21801	SDH2	YLL041C	-0.27326345420704	3.79350798452209e-335
P53337	ERV29	YGR284C	0.485879854287951	3.79350798452209e-336
Q02950	MRP51	YPL118W	0.322995385504306	3.79350798452209e-337
P32191	GUT2	YIL155C	0.348687343637689	3.79350798452209e-338
P40212	RPL13B	YMR142C	0.25980820800801	3.79350798452209e-339
P22138	RPA135	YPR010C	-0.28986047420565	3.79350798452209e-340
P49089	ASN1	YPR145W	-0.378642208776903	3.79350798452209e-341
P22133	MDH2	YOL126C	0.356839687409845	3.79350798452209e-342
P30624	FAA1	YOR317W	-0.2826677736909	3.79350798452209e-343
P20081	FPR1	YNL135C	-0.282425651637009	3.79350798452209e-344
P31373	CYS3	YAL012W	0.408730015756419	3.79350798452209e-345
Q06142	KAP95	YLR347C	0.36977127426934	3.79350798452209e-346
Q05022	RRP5	YMR229C	0.428293062318698	3.79350798452209e-347
Q12428	PDH1	YPR002W	0.338482180146524	3.79350798452209e-348
P00899	TRP2	YER090W	-0.310063510717036	3.79350798452209e-349
Q12019	MDN1	YLR106C	-0.410757439679397	3.79350798452209e-350
P09436	ILS1	YBL076C	-0.374669127037791	3.79350798452209e-351
P32342	SRP21	YKL122C	-0.335131821310661	3.79350798452209e-352
P40350	ALG5	YPL227C	0.448674596822855	3.79350798452209e-353
P25340	ERG4	YGL012W	-0.322442686527438	3.79350798452209e-354
Q02821	SRP1	YNL189W	-0.372796397592108	3.79350798452209e-355
P07267	PEP4	YPL154C	0.475098654254527	3.79350798452209e-356
P19097	FAS2	YPL231W	0.23292304557669	3.79350798452209e-357
P48361	ASK10	YGR097W	-0.372774169292228	3.79350798452209e-358
P37267	CBP4	YGR174C	0.34108051996029	3.79350798452209e-359
P05759	RPS31	YLR167W	-0.314755129110804	3.79350798452209e-360
Q02892	NOG1	YPL093W	0.27201938358402	3.79350798452209e-361
P38248	ECM33	YBR078W	-0.467808756050331	3.79350798452209e-362
P47122	NPA3	YJR072C	0.584362135705582	3.79350798452209e-363
P53278		YGR130C	0.273375048793849	3.79350798452209e-364
Q02326	RPL6A	YML073C	0.299583495116604	3.79350798452209e-365
P22146	GAS1	YMR307W	-0.588545665399856	3.79350798452209e-366
P39940	RSP5	YER125W	0.307224171635387	3.79350798452209e-367
P19882	HSP60	YLR259C	0.678145474761298	3.79350798452209e-368
P06367;P39516	NA	NA	-0.213876825693657	3.79350798452209e-369
P33333	SLC1	YDL052C	0.292105103353549	3.79350798452209e-370
P20424	SRP54	YPR088C	-0.438936389263237	3.79350798452209e-371
P38088	GRS1	YBR121C	-0.347608021158766	3.79350798452209e-372
Q03640	TCB3	YML072C	0.24098095435966	3.79350798452209e-373
Q08732	HRK1	YOR267C	-0.310764797459026	3.79350798452209e-374
P43588	RPN11	YFR004W	0.284424107825178	3.79350798452209e-375
P41940	PSA1	YDL055C	-0.262028169351147	3.79350798452209e-376
Q3E747		YLR363W-A	-0.924893084152245	3.79350798452209e-377
P38788	SSZ1	YHR064C	0.224559192365369	3.79350798452209e-378
P19262	KGD2	YDR148C	0.312852525258155	3.79350798452209e-379
P53622	COP1	YDL145C	0.306907489507701	3.79350798452209e-380
Q12743	DFM1	YDR411C	0.321597720129464	3.79350798452209e-381
Q02204	MRPL13	YKR006C	0.359308883413313	3.79350798452209e-382
Q05812	MSC3	YLR219W	-0.331167552664013	3.79350798452209e-383
P38968	SEC31	YDL195W	0.253279311258748	3.79350798452209e-384
P07281;P07280	NA	NA	-0.221198159280668	3.79350798452209e-385
P05744	RPL33A	YPL143W	0.225996667494957	3.79350798452209e-386
P39518	FAA2	YER015W	-0.258029182849381	3.79350798452209e-387
P38172	MRX3	YBL095W	0.328427941134294	3.79350798452209e-388
P00427	COX6	YHR051W	-0.250206332566865	3.79350798452209e-389
P35191	MDJ1	YFL016C	0.589157048815899	3.79350798452209e-390
P53334	SCW4	YGR279C	-0.455114402854534	3.79350798452209e-391
P38959	VPS41	YDR080W	0.423298176236923	3.79350798452209e-392
P23542	AAT2	YLR027C	-0.349176942847667	3.79350798452209e-393
P28834	IDH1	YNL037C	0.233724453973927	3.79350798452209e-394
P38249	RPG1	YBR079C	0.19018421692169	3.79350798452209e-395
P53723		YNR021W	-0.289259107976498	3.79350798452209e-396
P53731	ARC35	YNR035C	0.427180302147445	3.79350798452209e-397
P21576	VPS1	YKR001C	0.376073340355148	3.79350798452209e-398
Q02785	PDR12	YPL058C	-0.24455194275869	3.79350798452209e-399
P40469	MET18	YIL128W	0.301799234812943	3.79350798452209e-400
P36035	JEN1	YKL217W	-0.227882145489112	3.79350798452209e-401
Q12462	PEX11	YOL147C	0.416655079081899	3.79350798452209e-402
P53914	NA	NA	-0.232085643109347	3.79350798452209e-403
P39954	SAH1	YER043C	-0.225882552187255	3.79350798452209e-404
Q07349	MRX9	YDL027C	0.279201509050221	3.79350798452209e-405
P06105	SCP160	YJL080C	-0.421150955796666	3.79350798452209e-406
P39107	MNN9	YPL050C	0.431767079074859	3.79350798452209e-407
Q08965	BMS1	YPL217C	-0.429926777471088	3.79350798452209e-408
P40302	PRE5	YMR314W	0.194029567146593	3.79350798452209e-409
P0CX50;P0CX49	NA	NA	0.212705763350446	3.79350798452209e-410
P05319	RPP2A	YOL039W	0.299007084405982	3.79350798452209e-411
P05750	RPS3	YNL178W	0.225672194245107	3.79350798452209e-412
P24784	DBP1	YPL119C	0.608539132581505	3.79350798452209e-413
P0C2I2;P0C2J0;Q04711;O13535;Q04670;Q92393;Q03855;Q12088;Q03619;Q12316;Q12193;Q99231;Q12490	NA	NA	0.259131693551478	3.79350798452209e-414
P00937	TRP3	YKL211C	-0.253517147243887	3.79350798452209e-415
P16140	VMA2	YBR127C	0.189042439509155	3.79350798452209e-416
P04449	RPL24A	YGL031C	-0.483585438234918	3.79350798452209e-417
P42945	UTP10	YJL109C	0.275477233882725	3.79350798452209e-418
P41807	VMA13	YPR036W	-0.285294664108825	3.79350798452209e-419
P38065	APL3	YBL037W	0.312930503057661	3.79350798452209e-420
P60010	ACT1	YFL039C	0.199402315564683	3.79350798452209e-421
P04801	THS1	YIL078W	0.235137590156071	3.79350798452209e-422
P39743	RVS167	YDR388W	-0.201523138053233	3.79350798452209e-423
Q07915	RLP24	YLR009W	-0.242753465776016	3.79350798452209e-424
P26570	PPZ1	YML016C	-0.220950007969087	3.79350798452209e-425
P25367	RNQ1	YCL028W	-0.241967491774759	3.79350798452209e-426
P50095;P38697	NA	NA	-0.352436702721509	3.79350798452209e-427
P41057	RPS29A	YLR388W	-0.446249420974254	3.79350798452209e-428
Q03195	RLI1	YDR091C	-0.18579287409208	3.79350798452209e-429
P17505	MDH1	YKL085W	0.372014087923915	3.79350798452209e-430
P32327	PYC2	YBR218C	0.362327437038861	3.79350798452209e-431
P15108	HSC82	YMR186W	0.198687623336514	3.79350798452209e-432
P53868	ALG9	YNL219C	0.273058440488828	3.79350798452209e-433
P38811	TRA1	YHR099W	0.226310726274278	3.79350798452209e-434
P22943	HSP12	YFL014W	-0.440084433710052	3.79350798452209e-435
Q12464	RVB2	YPL235W	-0.237213020189316	3.79350798452209e-436
P39077	CCT3	YJL014W	0.324581285179466	3.79350798452209e-437
Q03028	ODC1	YPL134C	-0.2555198073455	3.79350798452209e-438
P07806	VAS1	YGR094W	-0.2835236585919	3.79350798452209e-439
P28319	CWP1	YKL096W	-0.499056824100911	3.79350798452209e-440
P48234	ENP2	YGR145W	-0.269578902288814	3.79350798452209e-441
P53885	MDG1	YNL173C	0.179317875929478	3.79350798452209e-442
P47124	HOC1	YJR075W	0.354940162223642	3.79350798452209e-443
Q03862	ARX1	YDR101C	-0.244667231770816	3.79350798452209e-444
P32599	SAC6	YDR129C	-0.257923867979049	3.79350798452209e-445
P02994	TEF1	YPR080W	-0.192425528259285	3.79350798452209e-446
P02994	TEF2	YBR118W	-0.192425528259285	3.79350798452209e-447
Q08179	MDM38	YOL027C	-0.200452701980062	3.79350798452209e-448
P32457	CDC3	YLR314C	0.19431924879936	3.79350798452209e-449
P29952	PMI40	YER003C	-0.327692337245225	3.79350798452209e-450
P32481	GCD11	YER025W	-0.186971274817274	3.79350798452209e-451
P15891	ABP1	YCR088W	-0.199650457181789	3.79350798452209e-452
Q04491	SEC13	YLR208W	0.353049566392329	3.79350798452209e-453
P29311	BMH1	YER177W	0.171238398187125	3.79350798452209e-454
P16547	OM45	YIL136W	-0.200095966987771	3.79350798452209e-455
P02406	RPL28	YGL103W	-0.180760741280228	3.79350798452209e-456
P32565	RPN2	YIL075C	-0.250631996199932	3.79350798452209e-457
Q02931	NAN1	YPL126W	0.201114065401008	3.79350798452209e-458
Q06132	SGD1	YLR336C	-0.229220175083011	3.79350798452209e-459
P04173	LEU2	YCL018W	-0.214210029744628	3.79350798452209e-460
P07257	QCR2	YPR191W	0.373115205030146	3.79350798452209e-461
P32387	MRP20	YDR405W	0.206224717293633	3.79350798452209e-462
P04710	AAC1	YMR056C	-0.222556569805402	3.79350798452209e-463
P16892	FUS3	YBL016W	-0.26791057951889	3.79350798452209e-464
Q04947	RTN1	YDR233C	0.181562932549493	3.79350798452209e-465
Q06708	VAC14	YLR386W	0.228790407775104	3.79350798452209e-466
P32449	ARO4	YBR249C	-0.20458470673405	3.79350798452209e-467
P53894	CBK1	YNL161W	0.233062010632676	3.79350798452209e-468
Q08959	PGC1	YPL206C	0.198371717208666	3.79350798452209e-469
P38623	RCK2	YLR248W	0.388845377505305	3.79350798452209e-470
P22217	TRX1	YLR043C	0.313064807109676	3.79350798452209e-471
P25374	NFS1	YCL017C	0.222665496004758	3.79350798452209e-472
Q08745;P46784	NA	NA	0.245372116444283	3.79350798452209e-473
P00549	CDC19	YAL038W	-0.153755583946626	3.79350798452209e-474
P0CX56;P0CX55	NA	NA	-0.173772134006896	3.79350798452209e-475
Q06143	DIC1	YLR348C	-0.233537887609653	3.79350798452209e-476
P38911	FPR3	YML074C	0.200867237016613	3.79350798452209e-477
P40017	YAT2	YER024W	-0.291688594871708	3.79350798452209e-478
P33327	GDH2	YDL215C	0.168068696749973	3.79350798452209e-479
P11154	PYC1	YGL062W	-0.142776122791179	3.79350798452209e-480
P46970	NMD5	YJR132W	-0.348245039730234	3.79350798452209e-481
P20434	RPB5	YBR154C	-0.216414684534076	3.79350798452209e-482
P05748	RPL15A	YLR029C	-0.162427364901951	3.79350798452209e-483
P32288	GLN1	YPR035W	-0.307954224654551	3.79350798452209e-484
P25358	ELO2	YCR034W	0.210535847918997	3.79350798452209e-485
P26755	RFA3	YJL173C	0.274921617566282	3.79350798452209e-486
P39935	TIF4631	YGR162W	0.175845207368205	3.79350798452209e-487
P05318	RPP1A	YDL081C	0.433234457593514	3.79350798452209e-488
P40303	PRE6	YOL038W	0.329597603806587	3.79350798452209e-489
P35194	UTP20	YBL004W	-0.296061366429218	3.79350798452209e-490
Q08972	NEW1	YPL226W	-0.190155134687252	3.79350798452209e-491
P23254	TKL1	YPR074C	0.221466415738124	3.79350798452209e-492
P38153	APM3	YBR288C	-0.291166653935871	3.79350798452209e-493
P09457	ATP5	YDR298C	-0.199536719345527	3.79350798452209e-494
P31539	HSP104	YLL026W	0.231145433671522	3.79350798452209e-495
P48563	MON2	YNL297C	-0.226411927879894	3.79350798452209e-496
P20967	KGD1	YIL125W	0.228114501257778	3.79350798452209e-497
P15180	KRS1	YDR037W	0.260645438671578	3.79350798452209e-498
P89102	SEC5	YDR166C	0.244507551117596	3.79350798452209e-499
P16521	YEF3	YLR249W	-0.143625922717998	3.79350798452209e-500
P00560	PGK1	YCR012W	0.149612219849878	3.79350798452209e-501
Q01855	RPS15	YOL040C	-0.157283772951576	3.79350798452209e-502
P02400	RPP2B	YDR382W	0.188331586708404	3.79350798452209e-503
P0CX26;P0CX25	NA	NA	0.208435995717256	3.79350798452209e-504
P34760	TSA1	YML028W	0.187434897559392	3.79350798452209e-505
P05453	SUP35	YDR172W	0.165341070384112	3.79350798452209e-506
P13181	GAL2	YLR081W	-0.229990350887213	3.79350798452209e-507
P38828	LSM12	YHR121W	0.130257889544836	3.79350798452209e-508
P36060	MCR1	YKL150W	-0.184222356716198	3.79350798452209e-509
P32836	GSP2	YOR185C	0.167952728061199	3.79350798452209e-510
P32891	DLD1	YDL174C	0.126323979191639	3.79350798452209e-511
P40555	NAS2	YIL007C	-0.317116895729253	3.79350798452209e-512
P47116	PTK2	YJR059W	-0.156653873832941	3.79350798452209e-513
P28007	GAR1	YHR089C	0.213818850612995	3.79350798452209e-514
P07244	ADE5,7	YGL234W	-0.25970798545292	3.79350798452209e-515
P33322	CBF5	YLR175W	-0.172229068953463	3.79350798452209e-516
P07263	HTS1	YPR033C	-0.228251129621285	3.79350798452209e-517
P15565	TRM1	YDR120C	-0.126901279307582	3.79350798452209e-518
P29453	RPL8B	YLL045C	0.120686746177867	3.79350798452209e-519
P39076	CCT2	YIL142W	0.185993900604505	3.79350798452209e-520
P05374	CHO2	YGR157W	0.180658590675957	3.79350798452209e-521
P0CX44;P0CX43	NA	NA	0.133047082614496	3.79350798452209e-522
P21965	MCK1	YNL307C	-0.193627387607346	3.79350798452209e-523
P22768	ARG1	YOL058W	0.241408697333146	3.79350798452209e-524
P07149	FAS1	YKL182W	0.136416913561352	3.79350798452209e-525
P22203	VMA4	YOR332W	0.326761664435306	3.79350798452209e-526
P33303	SFC1	YJR095W	0.14310173459668	3.79350798452209e-527
P06782	SNF1	YDR477W	0.288548822900207	3.79350798452209e-528
P0CX32;P0CX31	NA	NA	-0.138530546400315	3.79350798452209e-529
P07245	ADE3	YGR204W	0.17128488170377	3.79350798452209e-530
P05740	RPL17A	YKL180W	-0.154544720896372	3.79350798452209e-531
P38061	RPL32	YBL092W	0.158832088082043	3.79350798452209e-532
P41338	ERG10	YPL028W	0.167816728888447	3.79350798452209e-533
P38077	ATP3	YBR039W	0.133490073533803	3.79350798452209e-534
P16120	THR4	YCR053W	0.141615571574771	3.79350798452209e-535
P32792	YSC83	YHR017W	0.170603179508518	3.79350798452209e-536
P25623	SYP1	YCR030C	0.14279549627922	3.79350798452209e-537
P10664	RPL4A	YBR031W	0.112783939522902	3.79350798452209e-538
Q06408	ARO10	YDR380W	-0.156633203069294	3.79350798452209e-539
P10081	TIF2	YJL138C	-0.147742064202244	3.79350798452209e-540
P10081	TIF1	YKR059W	-0.147742064202244	3.79350798452209e-541
Q03559		YMR295C	0.188994808338013	3.79350798452209e-542
Q12335	PST2	YDR032C	-0.174261706542577	3.79350798452209e-543
P16862	PFK2	YMR205C	0.12486904334537	3.79350798452209e-544
P26321	RPL5	YPL131W	0.208466252524435	3.79350798452209e-545
P36421	TYS1	YGR185C	-0.141151632971717	3.79350798452209e-546
P32324	EFT1	YOR133W	-0.106146434177557	3.79350798452209e-547
P32324	EFT2	YDR385W	-0.106146434177557	3.79350798452209e-548
P48164	RPS7B	YNL096C	0.124890948131387	3.79350798452209e-549
P13586	PMR1	YGL167C	0.153040073971674	3.79350798452209e-550
P33307	CSE1	YGL238W	0.251738745310625	3.79350798452209e-551
Q12029	FSF1	YOR271C	-0.120525605053235	3.79350798452209e-552
P07248	ADR1	YDR216W	0.135188824334332	3.79350798452209e-553
P21827	SRM1	YGL097W	0.149350227603236	3.79350798452209e-554
P10963	PCK1	YKR097W	-0.134042839957644	3.79350798452209e-555
Q12482	AGC1	YPR021C	0.288212068315104	3.79350798452209e-556
Q08962	NIP7	YPL211W	0.136515050954916	3.79350798452209e-557
P38219	OLA1	YBR025C	0.1178081830362	3.79350798452209e-558
P07703	RPC40	YPR110C	0.13023420159826	3.79350798452209e-559
P07284	SES1	YDR023W	-0.13782201144361	3.79350798452209e-560
O14467	MBF1	YOR298C-A	0.191857777387622	3.79350798452209e-561
P25491	YDJ1	YNL064C	0.168558276578988	3.79350798452209e-562
P0CX42;P0CX41	NA	NA	0.125221806027191	3.79350798452209e-563
P30822	CRM1	YGR218W	0.240642616283527	3.79350798452209e-564
P53898	NSG2	YNL156C	0.166635654859103	3.79350798452209e-565
Q03921	DOP1	YDR141C	0.148385187991277	3.79350798452209e-566
P22136	AEP2	YMR282C	-0.121501408852691	3.79350798452209e-567
P47035	NET1	YJL076W	-0.115596071781546	3.79350798452209e-568
P05756	RPS13	YDR064W	-0.0964068948600953	3.79350798452209e-569
Q12109	WRS1	YOL097C	-0.157572253572209	3.79350798452209e-570
P04456	RPL25	YOL127W	0.0964382408517395	3.79350798452209e-571
P07264	LEU1	YGL009C	-0.110543922314573	3.79350798452209e-572
P04385	GAL1	YBR020W	0.156995738942431	3.79350798452209e-573
P25293	NAP1	YKR048C	0.107632427231831	3.79350798452209e-574
P38687	SRP68	YPL243W	-0.100826199728434	3.79350798452209e-575
Q07551		YDL124W	-0.142512611938276	3.79350798452209e-576
P05738	RPL9A	YGL147C	0.132422574395605	3.79350798452209e-577
P40553	DOT5	YIL010W	0.157300889627333	3.79350798452209e-578
P32803	EMP24	YGL200C	-0.186462365864955	3.79350798452209e-579
P53551	HHO1	YPL127C	0.136744045233989	3.79350798452209e-580
Q02207	FOX2	YKR009C	-0.144588792825449	3.79350798452209e-581
Q12289	CRC1	YOR100C	0.134427868097998	3.79350798452209e-582
P40069	KAP123	YER110C	0.121744742899786	3.79350798452209e-583
Q05050	EIS1	YMR031C	-0.13230268383008	3.79350798452209e-584
P0CX85;P0CX84	NA	NA	0.10822605761641	3.79350798452209e-585
P32775	GLC3	YEL011W	0.123813142986993	3.79350798452209e-586
O14455	RPL36B	YPL249C-A	0.122402665331101	3.79350798452209e-587
P32468	CDC12	YHR107C	0.1177798193137	3.79350798452209e-588
P46654;P32905	NA	NA	0.11538022816973	3.79350798452209e-589
P43535	GCN20	YFR009W	-0.155208048141755	3.79350798452209e-590
P38708		YHR020W	0.177264309771026	3.79350798452209e-591
P53120		YGL140C	-0.129571334554246	3.79350798452209e-592
P38682	GLO3	YER122C	-0.192293165204941	3.79350798452209e-593
P32497	NIP1	YMR309C	0.238465808687103	3.79350798452209e-594
Q06505	SPN1	YPR133C	-0.0944482889086231	3.79350798452209e-595
P11484	SSB1	YDL229W	-0.0838406959816105	3.79350798452209e-596
P0CX38;P0CX37	NA	NA	-0.103749907852649	3.79350798452209e-597
P32573	SPS19	YNL202W	-0.190089700342092	3.79350798452209e-598
P01120	RAS2	YNL098C	-0.136990539030233	3.79350798452209e-599
P39994		YEL020C	-0.168912603669867	3.79350798452209e-600
P13711	POX1	YGL205W	0.138377777312261	3.79350798452209e-601
P05755	RPS9B	YBR189W	0.102158451078772	3.79350798452209e-602
P17709	GLK1	YCL040W	-0.110578410243242	3.79350798452209e-603
Q03430	RSM28	YDR494W	-0.161696444737355	3.79350798452209e-604
P30771	NAM7	YMR080C	-0.0914989808632924	3.79350798452209e-605
P29509	TRR1	YDR353W	-0.146480723045173	3.79350798452209e-606
P35169	TOR1	YJR066W	-0.152221779113436	3.79350798452209e-607
P32471	EFB1	YAL003W	0.156459802181246	3.79350798452209e-608
P38711;P35997	NA	NA	-0.0841786164612692	3.79350798452209e-609
P38250	IST2	YBR086C	-0.105884660813338	3.79350798452209e-610
P25372	TRX3	YCR083W	0.211030549045866	3.79350798452209e-611
P10964	RPA190	YOR341W	-0.0958753961154315	3.79350798452209e-612
P38690		YHR033W	-0.161122232469651	3.79350798452209e-613
Q04031	RRP17	YDR412W	-0.148204432681961	3.79350798452209e-614
P07251	ATP1	YBL099W	0.10855488646936	3.79350798452209e-615
P33892	GCN1	YGL195W	0.112506738282779	3.79350798452209e-616
P37838	NOP4	YPL043W	0.112811103616806	3.79350798452209e-617
P00360	TDH1	YJL052W	0.195568570946751	3.79350798452209e-618
P12709	PGI1	YBR196C	0.0796977579222542	3.79350798452209e-619
P12945	NAT1	YDL040C	-0.110795774080778	3.79350798452209e-620
P37304	PAM1	YDR251W	-0.125856891019936	3.79350798452209e-621
P09733	TUB1	YML085C	-0.13310188337482	3.79350798452209e-622
P06169	PDC1	YLR044C	-0.0751582026638893	3.79350798452209e-623
P40483		YIL108W	0.0924115921717394	3.79350798452209e-624
P40075	SCS2	YER120W	0.109187381222238	3.79350798452209e-625
P25294	SIS1	YNL007C	-0.126184969274163	3.79350798452209e-626
P16649	TUP1	YCR084C	-0.154781981455034	3.79350798452209e-627
P53691	CPR6	YLR216C	0.0864434554127982	3.79350798452209e-628
P18239	PET9	YBL030C	-0.1124585075308	3.79350798452209e-629
P40825	ALA1	YOR335C	0.107009300519685	3.79350798452209e-630
P33332	SEC3	YER008C	-0.196266801999684	3.79350798452209e-631
P00830	ATP2	YJR121W	0.121527751381933	3.79350798452209e-632
Q04373	PUF6	YDR496C	0.0892392942878253	3.79350798452209e-633
P46655	GUS1	YGL245W	0.080408085627802	3.79350798452209e-634
Q01163	RSM23	YGL129C	0.0846207174309548	3.79350798452209e-635
P0CX48;P0CX47	NA	NA	0.0955109181435922	3.79350798452209e-636
P48589	RPS12	YOR369C	0.103294636860209	3.79350798452209e-637
Q07844	RIX7	YLL034C	0.177494994393999	3.79350798452209e-638
P32600	TOR2	YKL203C	0.099853056896972	3.79350798452209e-639
P04037	COX4	YGL187C	-0.124444454184399	3.79350798452209e-640
Q04660	ERB1	YMR049C	0.0838727165746782	3.79350798452209e-641
P25655	CDC39	YCR093W	0.108060888862397	3.79350798452209e-642
Q05567	DPL1	YDR294C	0.0952467183606096	3.79350798452209e-643
P14540	FBA1	YKL060C	-0.0878644306285281	3.79350798452209e-644
P0C0V8	RPS21A	YKR057W	-0.105738392163126	3.79350798452209e-645
Q3E757;P0C0W9	NA	NA	0.089030265638101	3.79350798452209e-646
P52593	NUP188	YML103C	0.0828284042621661	3.79350798452209e-647
P10962	MAK16	YAL025C	0.107850871381558	3.79350798452209e-648
Q04175	SXM1	YDR395W	-0.0959473478601858	3.79350798452209e-649
P25443	RPS2	YGL123W	0.076228672281573	3.79350798452209e-650
Q04013	YHM2	YMR241W	0.0854559454394632	3.79350798452209e-651
P38840	ARO9	YHR137W	-0.0839611600795287	3.79350798452209e-652
P30619	SEC1	YDR164C	-0.102349658923266	3.79350798452209e-653
P36534	MRPL40	YPL173W	0.11220104813156	3.79350798452209e-654
P49626	RPL4B	YDR012W	-0.106624777275343	3.79350798452209e-655
P53170	PKP2	YGL059W	-0.0957505860493733	3.79350798452209e-656
P39998	EDC3	YEL015W	0.0813210278342602	3.79350798452209e-657
P20449	DBP5	YOR046C	-0.122628538093622	3.79350798452209e-658
P14742	GFA1	YKL104C	-0.0738298581980246	3.79350798452209e-659
P52910	ACS2	YLR153C	0.103584909286347	3.79350798452209e-660
P54861	DNM1	YLL001W	0.114813103996408	3.79350798452209e-661
P39015	STM1	YLR150W	0.115778587073638	3.79350798452209e-662
P32316	ACH1	YBL015W	-0.120957691905961	3.79350798452209e-663
P09201	FBP1	YLR377C	0.0637236650441153	3.79350798452209e-664
P00931	TRP5	YGL026C	-0.077130665630154	3.79350798452209e-665
P39676	YHB1	YGR234W	0.0998509346737535	3.79350798452209e-666
P40502	AIM19	YIL087C	-0.117805058536689	3.79350798452209e-667
P27472	GSY2	YLR258W	-0.0801925049856926	3.79350798452209e-668
P47176	BAT2	YJR148W	-0.0701804225597762	3.79350798452209e-669
P05626	ATP4	YPL078C	0.0900047556274721	3.79350798452209e-670
Q99297	ODC2	YOR222W	-0.0902576837205586	3.79350798452209e-671
Q05506		YDR341C	0.0910472879431339	3.79350798452209e-672
P80235	YAT1	YAR035W	0.105484337317851	3.79350798452209e-673
P49090	ASN2	YGR124W	-0.0872074080963117	3.79350798452209e-674
P32190	GUT1	YHL032C	0.184479319125987	3.79350798452209e-675
P47068	BBC1	YJL020C	0.14699519314355	3.79350798452209e-676
Q07807	PUF3	YLL013C	-0.0593449170456815	3.79350798452209e-677
P20459	SUI2	YJR007W	-0.0967028348651517	3.79350798452209e-678
P38689	PRS3	YHL011C	-0.0726557713340767	3.79350798452209e-679
P23641	MIR1	YJR077C	-0.0705130141541943	3.79350798452209e-680
P54837	ERV25	YML012W	-0.0646358423305635	3.79350798452209e-681
P36112	MIC60	YKR016W	-0.0644422703787022	3.79350798452209e-682
P53954	ALG11	YNL048W	-0.075050503775973	3.79350798452209e-683
P02557	TUB2	YFL037W	0.0649057335297805	3.79350798452209e-684
P30665	MCM4	YPR019W	0.0579844402540814	3.79350798452209e-685
Q06205	FPR4	YLR449W	0.073364269103763	3.79350798452209e-686
P54838	DAK1	YML070W	-0.104427875348634	3.79350798452209e-687
Q01852	TIM44	YIL022W	-0.0724583200633653	3.79350798452209e-688
P61830	HHT1	YBR010W	-0.0800925732289919	3.79350798452209e-689
P61830	HHT2	YNL031C	-0.0800925732289919	3.79350798452209e-690
P28240	ICL1	YER065C	0.0760840874915125	3.79350798452209e-691
P33442	RPS1A	YLR441C	-0.0532064608816967	3.79350798452209e-692
P53131	PRP43	YGL120C	0.0638109180590689	3.79350798452209e-693
Q06245	SEC10	YLR166C	0.0724513723658298	3.79350798452209e-694
P47079	CCT8	YJL008C	0.0765020675538324	3.79350798452209e-695
P38631	FKS1	YLR342W	0.0609903164009786	3.79350798452209e-696
P54839	ERG13	YML126C	-0.0760342319971805	3.79350798452209e-697
P53141	MLC1	YGL106W	-0.0642833560737621	3.79350798452209e-698
P08566	ARO1	YDR127W	-0.134695703233223	3.79350798452209e-699
P54115	ALD6	YPL061W	-0.0419915089839087	3.79350798452209e-700
P0CX46;P0CX45	NA	NA	0.0484932770441056	3.79350798452209e-701
P06103	PRT1	YOR361C	0.0733467669255639	3.79350798452209e-702
P36148	GPT2	YKR067W	-0.0556602804669915	3.79350798452209e-703
P27882	ERV1	YGR029W	0.0693381581441628	3.79350798452209e-704
P32527	ZUO1	YGR285C	0.0825020862472563	3.79350798452209e-705
Q12144	PER33	YLR064W	0.0996217504952988	3.79350798452209e-706
P04802	DPS1	YLL018C	0.0598199283863323	3.79350798452209e-707
P21954	IDP1	YDL066W	0.0982139910826483	3.79350798452209e-708
P22224	SEC15	YGL233W	0.0650340581833113	3.79350798452209e-709
Q6Q547	NOP10	YHR072W-A	0.0659705137817888	3.79350798452209e-710
P47089	TMA22	YJR014W	0.0407195217385947	3.79350798452209e-711
Q08548	ALE1	YOR175C	-0.0485269516778644	3.79350798452209e-712
Q99383	HRP1	YOL123W	0.041832715681327	3.79350798452209e-713
P38325	OM14	YBR230C	0.0713063898859332	3.79350798452209e-714
P39517	DHH1	YDL160C	-0.0399860479396459	3.79350798452209e-715
P0C2H6;P0C2H7	NA	NA	-0.039944565496782	3.79350798452209e-716
Q02753	RPL21A	YBR191W	0.0526896416902929	3.79350798452209e-717
P32598	GLC7	YER133W	-0.040049924656401	3.79350798452209e-718
P02309	HHF2	YNL030W	-0.0379873567331543	3.79350798452209e-719
P02309	HHF1	YBR009C	-0.0379873567331543	3.79350798452209e-720
P26783	RPS5	YJR123W	0.041633774815331	3.79350798452209e-721
P27692	SPT5	YML010W	0.0457077734002134	3.79350798452209e-722
P31384	CCR4	YAL021C	0.0454462135477129	3.79350798452209e-723
P28000	RPC19	YNL113W	-0.0381002513632858	3.79350798452209e-724
P24000	RPL24B	YGR148C	0.0342421756262645	3.79350798452209e-725
Q03532	HAS1	YMR290C	-0.0484558862115669	3.79350798452209e-726
P06786	TOP2	YNL088W	-0.0609414280889418	3.79350798452209e-727
P53254	UTP22	YGR090W	-0.0422563817187083	3.79350798452209e-728
Q03973	HMO1	YDR174W	-0.0434260122733363	3.79350798452209e-729
P08518	RPB2	YOR151C	0.0415648807951321	3.79350798452209e-730
P35691	TMA19	YKL056C	-0.056256706677221	3.79350798452209e-731
P04147	PAB1	YER165W	0.0245691714697251	3.79350798452209e-732
P04050	RPO21	YDL140C	0.0449571913194653	3.79350798452209e-733
P14020	DPM1	YPR183W	0.0317082234576063	3.79350798452209e-734
P24276	SSD1	YDR293C	0.0304046223722203	3.79350798452209e-735
P26793	RAD27	YKL113C	-0.0964337272426832	3.79350798452209e-736
P47143	ADO1	YJR105W	-0.0565184138444792	3.79350798452209e-737
Q12363	WTM1	YOR230W	-0.046118802721157	3.79350798452209e-738
P30952	MLS1	YNL117W	-0.0452694734980597	3.79350798452209e-739
P53221;P05743	NA	NA	0.0299971432077406	3.79350798452209e-740
P30902	ATP7	YKL016C	-0.0358104661815055	3.79350798452209e-741
P00925	ENO2	YHR174W	0.0571380856992931	3.79350798452209e-742
Q04119	PPN1	YDR452W	-0.0352969866605193	3.79350798452209e-743
P46672	ARC1	YGL105W	0.0448667084261309	3.79350798452209e-744
P23369	MRPL25	YGR076C	-0.0372276191985286	3.79350798452209e-745
P38629	RFC3	YNL290W	-0.0292462429267992	3.79350798452209e-746
P38853	KEL1	YHR158C	-0.0408272551678905	3.79350798452209e-747
P07278	BCY1	YIL033C	0.0266658111789511	3.79350798452209e-748
P32419	MDH3	YDL078C	-0.0346617982019559	3.79350798452209e-749
P40098	FMP10	YER182W	0.0323267913567165	3.79350798452209e-750
P19158	IRA2	YOL081W	0.0522622312279992	3.79350798452209e-751
P38426	TPS3	YMR261C	0.0312392748238359	3.79350798452209e-752
P0CX36;P0CX35	NA	NA	-0.0199420389878817	3.79350798452209e-753
Q12149	RRP6	YOR001W	0.0259101162666759	3.79350798452209e-754
P06843	SPT2	YER161C	-0.053516444764405	3.79350798452209e-755
P07342	ILV2	YMR108W	0.0233197027763552	3.79350798452209e-756
P25626	IMG1	YCR046C	0.0285467771632639	3.79350798452209e-757
P16550	APA1	YCL050C	-0.0305502583940793	3.79350798452209e-758
Q99190	TSC13	YDL015C	0.0203397223447723	3.79350798452209e-759
P0CX40;P0CX39	NA	NA	0.0198101348286315	3.79350798452209e-760
P25349	YCP4	YCR004C	-0.0216564036306934	3.79350798452209e-761
P40215	NDE1	YMR145C	-0.0223819253414241	3.79350798452209e-762
Q07825	FRA1	YLL029W	-0.0187079451675274	3.79350798452209e-763
P13188	GLN4	YOR168W	-0.0182444289519808	3.79350798452209e-764
P00330	ADH1	YOL086C	-0.0183679541234945	3.79350798452209e-765
P0CX24;P0CX23	NA	NA	-0.0154930250778307	3.79350798452209e-766
P00950	GPM1	YKL152C	0.0194044355928256	3.79350798452209e-767
P0CX54;P0CX53	NA	NA	-0.0140917142453674	3.79350798452209e-768
P05694	MET6	YER091C	-0.0253910273890767	3.79350798452209e-769
P46985	MNN11	YJL183W	-0.021267209285206	3.79350798452209e-770
Q07478	SUB2	YDL084W	0.0147246983179095	3.79350798452209e-771
P32368	SAC1	YKL212W	0.0286011740528558	3.79350798452209e-772
P01123	YPT1	YFL038C	0.0216784579585791	3.79350798452209e-773
P34216	EDE1	YBL047C	-0.0205045472085033	3.79350798452209e-774
P12385	SUP45	YBR143C	0.0141774270377333	3.79350798452209e-775
P0CX83;P0CX82	NA	NA	0.012561289304891	3.79350798452209e-776
P38011	ASC1	YMR116C	-0.0110930255933539	3.79350798452209e-777
Q12024	YTM1	YOR272W	0.0126315953573481	3.79350798452209e-778
Q00955	ACC1	YNR016C	0.00939954422787537	3.79350798452209e-779
P34241	URB1	YKL014C	-0.0180088165435492	3.79350798452209e-780
Q00055	GPD1	YDL022W	-0.0106391918942776	3.79350798452209e-781
P00359	TDH3	YGR192C	0.0111938152528737	3.79350798452209e-782
P07260	CDC33	YOL139C	0.0076481355885214	3.79350798452209e-783
P53261	NOP7	YGR103W	-0.00904980378370723	3.79350798452209e-784
P14120	RPL30	YGL030W	-0.00851509834491182	3.79350798452209e-785
P38701	RPS20	YHL015W	-0.006093590369602	3.79350798452209e-786
P11075	SEC7	YDR170C	-0.00657033161971654	3.79350798452209e-787
P53235		YGR054W	0.00462420871583547	3.79350798452209e-788
Q03690	CLU1	YMR012W	-0.00492773826433535	3.79350798452209e-789
P0CX52;P0CX51	NA	NA	0.00391964567711156	3.79350798452209e-790
P19524	MYO2	YOR326W	-0.00347547754622468	3.79350798452209e-791
P39526	LAA1	YJL207C	-0.00313604042763416	3.79350798452209e-792
P39744	NOC2	YOR206W	-0.00279557765020044	3.79350798452209e-793
P36008	TEF4	YKL081W	-0.00224592478698682	3.79350798452209e-794
P38127	RIM2	YBR192W	-0.00218239940456755	3.79350798452209e-795
P18963	IRA1	YBR140C	0.00208336475656878	3.79350798452209e-796

## Sheet: WT_b2 vs. WT_cyt
UniprotID	SysName	StdName	log2 (WT_b2 / WT_cyt)	p-value.adjusted (WT_b2 / WT_cyt)
P22202	YER103W	SSA4	3.14412766378234	9.22747489492668e-06
P22136	YMR282C	AEP2	-1.7398690312726	5.9412346855551e-06
P15992	YBR072W	HSP26	2.52148065365586	7.61773198508868e-06
P25367	YCL028W	RNQ1	-1.67484876326762	3.69767439572965e-05
P36060	YKL150W	MCR1	1.57516137354679	0.000135369996359394
P08431	YBR018C	GAL7	2.0634530222075	0.000205950973147042
P38764	YHR027C	RPN1	1.19701948107403	0.000481557971407254
P25340	YGL012W	ERG4	-1.35199810010816	0.000385832135457278
P00175	YML054C	CYB2	2.3433662910366	0.000406332117760631
P05694	YER091C	MET6	1.95396667811887	0.00050211210841635
P51601	YGR267C	FOL2	-1.22769508017382	0.00054357098917921
P32796	YML042W	CAT2	1.87783316655885	0.000667894657357594
Q07349	YDL027C	MRX9	-1.54811178377888	0.00174675484263685
P49089	YPR145W	ASN1	-1.43167759148741	0.000724908183210878
P40350	YPL227C	ALG5	-1.56565487498176	0.00103345101496655
P39522	YJR016C	ILV3	1.63655326916667	0.00091458931224338
P48813	YDR508C	GNP1	-1.13200136268113	0.000940483111059384
P01123	YFL038C	YPT1	-1.52139873658635	0.00283288029392675
P22147	YGL173C	XRN1	1.74322481409007	0.00125088936218237
Q12207	YPR149W	NCE102	1.48834453397001	0.00386907007800997
P39526	YJL207C	LAA1	-1.57325598149504	0.00135864511124775
P06168	YLR355C	ILV5	1.71700279635943	0.00127621673496031
P34760	YML028W	TSA1	1.23123921243696	0.00132970762776052
P04037	YGL187C	COX4	1.62774613199284	0.00154663989557553
P47089	YJR014W	TMA22	-1.09526983806364	0.0020748396989224
P47079	YJL008C	CCT8	1.40790972549256	0.00156042225341043
Q99297	YOR222W	ODC2	-1.34208802778338	0.00174672640834345
P14127;P02407	NA	NA	0.952415145660918	0.0019206858111425
Q6Q547	YHR072W-A	NOP10	-1.43019847099379	0.00237487472368365
P08566	YDR127W	ARO1	2.49327308564702	0.00198236751661143
P10507	YLR163C	MAS1	-1.35821658335843	0.0021886928646568
P07284	YDR023W	SES1	1.12998986329671	0.00205584535013046
P38788	YHR064C	SSZ1	0.859036523626216	0.0020748498025117
P53883	YNL175C	NOP13	-1.15495130308102	0.00280703501748103
P40422	YHR143W-A	RPC10	-1.11354520709556	0.00284288358275959
Q06631	YDR299W	BFR2	-1.03328390566989	0.0023995218620823
P38988	YDL198C	GGC1	-0.918660339340022	0.00228902014297521
P32471	YAL003W	EFB1	1.53233862920201	0.00246799852256014
P28834	YNL037C	IDH1	0.918100429744459	0.00255960505852147
P27692	YML010W	SPT5	-1.08404996600401	0.00275054178118805
Q04175	YDR395W	SXM1	-1.28674548050346	0.00340762514736602
Q12329	YDR171W	HSP42	2.32585206590075	0.00372835961734318
Q12499	YOR310C	NOP58	-0.93715366075438	0.00328274330122061
P32473	YBR221C	PDB1	1.44084649582462	0.00329694375551202
P43535	YFR009W	GCN20	-1.2935383853212	0.00347550808210175
P53235	YGR054W		-0.816801443166053	0.00354442277112728
P05453	YDR172W	SUP35	-0.957104868004826	0.00365200201162721
Q99190	YDL015C	TSC13	-0.932299021898274	0.00398782498818186
P00128	YDR529C	QCR7	-0.92863252309219	0.00566560820114187
P40825	YOR335C	ALA1	1.04541981957139	0.00482206877707856
Q04013	YMR241W	YHM2	-0.923393394132901	0.00510067385478926
P40319	YLR372W	ELO3	-1.2840693251245	0.00546334771446408
P40069	YER110C	KAP123	-0.935101800161771	0.00512396852456529
P38172	YBL095W	MRX3	-1.1401652459886	0.00900385714042202
P07278	YIL033C	BCY1	0.874719167550953	0.00564326112966182
P21771	YDR337W	MRPS28	-1.36157039749483	0.00856118513101214
P16387	YER178W	PDA1	0.895492918005594	0.00602164228668374
Q05506	YDR341C		1.15429553574288	0.00613764088240435
P22224	YGL233W	SEC15	-1.18412492244461	0.00614565536711194
P02994	YPR080W	TEF1	-0.802415122581976	0.00625068185089222
P02994	YBR118W	TEF2	-0.802415122581976	0.00625068185089222
P06105	YJL080C	SCP160	1.50134413161846	0.00662506125548236
P0CX46;P0CX45	NA	NA	0.776068113164385	0.0067933299768557
P53598	YOR142W	LSC1	1.04354853842175	0.00777896741742302
P40098	YER182W	FMP10	-1.01956562068726	0.00839861967590144
P39676	YGR234W	YHB1	1.13549835111424	0.00786358438310146
Q12164	YLL023C	POM33	-1.27816236372521	0.00863493526403538
P07257	YPR191W	QCR2	1.59727840558063	0.00817498850177897
P38840	YHR137W	ARO9	0.876998123322849	0.00817590153251778
P10659	YLR180W	SAM1	-0.766581269058733	0.00912323807689386
P11914	YHR024C	MAS2	-0.846982393923977	0.00883483957201765
P15891	YCR088W	ABP1	0.799355223279996	0.00904449205891884
P53885	YNL173C	MDG1	-0.88905640011642	0.0101755417728519
P32191	YIL155C	GUT2	0.925245825410961	0.00935138812734397
P39730	YAL035W	FUN12	1.32842757944078	0.00954633725636578
Q12029	YOR271C	FSF1	0.868340430434763	0.0103203769190691
Q3E764	YLR262C-A	TMA7	-1.11106480413903	0.0109374037784172
P36035	YKL217W	JEN1	0.756747832679952	0.00994634892239408
P28274	YBL039C	URA7	-1.26591745825687	0.0129164290720611
P40024	YER036C	ARB1	-0.727978842555327	0.0103767786777261
P0CX38;P0CX37	NA	NA	0.765404630498598	0.0106326111913149
P54861	YLL001W	DNM1	1.20923716303804	0.0111711037354632
P07264	YGL009C	LEU1	0.732200464475682	0.0109367689733038
P07248	YDR216W	ADR1	-0.820158845644855	0.0110770296919138
P31116	YJR139C	HOM6	1.14334225087698	0.0130524170761097
P38853	YHR158C	KEL1	-1.24171423227109	0.0139850240712558
P00044	YJR048W	CYC1	-0.829941698581791	0.0113946686470654
P17505	YKL085W	MDH1	1.32135968317921	0.0117134777554519
Q03028	YPL134C	ODC1	-0.932685458526024	0.0117354430173359
P21576	YKR001C	VPS1	1.19769779427948	0.0118567496991967
P06634	YOR204W	DED1	-0.829868033833833	0.0118884366821317
Q12428	YPR002W	PDH1	0.887528296578704	0.0119421258463788
P33892	YGL195W	GCN1	-0.894283055449861	0.0127991806412614
P32582	YGR155W	CYS4	0.705212837441451	0.0128257438027732
P13586	YGL167C	PMR1	-1.05191664692196	0.0162137555475325
P07143	YOR065W	CYT1	-0.658903512711845	0.0135852674876428
P46970	YJR132W	NMD5	-1.74046628733186	0.0144055426665098
P10591	YAL005C	SSA1	-0.641050901333482	0.0141564824481182
P39940	YER125W	RSP5	-0.835518676132519	0.014277059536223
P32527	YGR285C	ZUO1	1.18301690372202	0.0146140481075122
Q12464	YPL235W	RVB2	-0.828242081472425	0.0147785431074936
P41810	YDR238C	SEC26	0.723782270534347	0.0156972573752835
P32598	YER133W	GLC7	0.691682968072023	0.0151622437349421
P39518	YER015W	FAA2	-0.756328791025048	0.0152183539119975
P10964	YOR341W	RPA190	-0.725789225331024	0.0154362620451332
P53155	YGL082W		-1.21309226583093	0.0154579803307919
Q08193	YOL030W	GAS5	-1.17531071506208	0.0161798537612364
P09064	YPL237W	SUI3	1.49991609331119	0.0158963837695751
P00899	YER090W	TRP2	-0.773760524042196	0.0160690995224111
P34167	YPR163C	TIF3	-0.678035319815631	0.0162686498281236
P53297	YGR178C	PBP1	-0.732749863967673	0.0163383472061925
P50109	YML017W	PSP2	2.60392964226928	0.016856234859759
P50095;P38697	NA	NA	1.2448551439307	0.0175692557309501
Q01560	YDR432W	NPL3	1.50045384931272	0.0169166759391546
P32449	YBR249C	ARO4	0.806935215196315	0.0170323154574102
P02992	YOR187W	TUF1	1.080475490157	0.0188461881292259
P34227	YBL064C	PRX1	1.65481579365287	0.0215195252939
P31539	YLL026W	HSP104	-1.00249473307264	0.0180682357865337
P00817	YBR011C	IPP1	1.2589992499534	0.0185475036661705
P34241	YKL014C	URB1	-1.12349526147397	0.0230335065369452
Q04067	YDR429C	TIF35	-0.678667983053025	0.0202083419350273
Q04119	YDR452W	PPN1	-0.90973975474067	0.0209827101257271
P32331	YPR058W	YMC1	-0.8149850481534	0.0203215311627481
P00931	YGL026C	TRP5	0.731335353507824	0.0207706058383105
P08417	YPL262W	FUM1	1.08688118723823	0.0213686151817237
Q08962	YPL211W	NIP7	-0.937256070637709	0.0247293986603208
P32792	YHR017W	YSC83	-0.9652997729916	0.0259527176398494
P32332	YKL120W	OAC1	0.718244968732616	0.02289124663852
P49166	YLR185W	RPL37A	-0.950407170129758	0.0286227919068001
Q04373	YDR496C	PUF6	-0.863849492173244	0.0248802262530746
P19158	YOL081W	IRA2	-1.56225701815896	0.0235246667072749
P25358	YCR034W	ELO2	-0.971281000403287	0.0263430986269458
P15180	YDR037W	KRS1	1.07391496928004	0.025000223866506
Q03532	YMR290C	HAS1	-0.868673118927237	0.0250822770356467
P10963	YKR097W	PCK1	0.707746014110313	0.0256171701542087
P32316	YBL015W	ACH1	1.09229594450812	0.0259581364125039
P0C2I2;P0C2J0;Q04711;O13535;Q04670;Q92393;Q03855;Q12088;Q03619;Q12316;Q12193;Q99231;Q12490	NA	NA	-0.747524866998187	0.026038953765447
P38689	YHL011C	PRS3	-0.958422911753569	0.0320056940940265
P53723	YNR021W		-0.784810787072125	0.0266079739354006
P19882	YLR259C	HSP60	1.62980124759492	0.0274423594620043
P40483	YIL108W		-0.773390860573233	0.0285982554442908
P38250	YBR086C	IST2	-0.710277865605548	0.0284425830649481
Q12122	YDL131W	LYS21	0.603774878444121	0.0292474587191424
Q06708	YLR386W	VAC14	-0.867206766535983	0.0305068386275373
P35191	YFL016C	MDJ1	1.79689392274713	0.030528145573588
P16521	YLR249W	YEF3	-0.573062786792967	0.0298736208551284
P16140	YBR127C	VMA2	0.53315868189739	0.0299934472154395
P07259	YJL130C	URA2	-0.553120675276311	0.0300943226348526
P25491	YNL064C	YDJ1	1.0536655723358	0.0310372180585904
P47035	YJL076W	NET1	-0.625463445056536	0.0304160514382968
P47001	YJL158C	CIS3	-1.05870533817402	0.0367514291959098
P33333	YDL052C	SLC1	-0.685094487285401	0.0326460797881419
P10962	YAL025C	MAK16	-1.22192064154166	0.0389218532694885
P27476	YGR159C	NSR1	-0.666576084572171	0.0328549920654952
P25694	YDL126C	CDC48	0.749993836851299	0.0338191965448737
P33298	YDR394W	RPT3	0.821234232411328	0.0369087083697851
P46672	YGL105W	ARC1	1.05036550397376	0.0372193741594099
Q12230	YPL004C	LSP1	0.677720067214302	0.0363742073864195
P04456	YOL127W	RPL25	0.505778898133329	0.0366989663566402
P46367	YOR374W	ALD4	0.644823001524237	0.0376090667330574
P54885	YOR323C	PRO2	0.588587556757812	0.0427362178144085
P34216	YBL047C	EDE1	0.82765016082854	0.0448980944845152
Q12460	YLR197W	NOP56	-0.611203995537529	0.0385243313411897
P40991	YNL061W	NOP2	-0.630053556041368	0.0392268771489458
P38127	YBR192W	RIM2	-0.928018682139783	0.0432883633880283
Q00711	YKL148C	SDH1	-0.592149415351585	0.0412497228665547
P38711;P35997	NA	NA	-0.604305184327998	0.0423191511078646
Q06143	YLR348C	DIC1	-0.79129156815338	0.0415093783367799
P38805	YHR088W	RPF1	1.6390328979871	0.0466957079952477
P16861	YGR240C	PFK1	1.05401109994301	0.0439228263156919
Q02785	YPL058C	PDR12	-0.825304051314767	0.0479135649174795
P11986	YJL153C	INO1	0.787369009219304	0.0454526183683373
P41939	YLR174W	IDP2	0.668355918301842	0.0444520560790174
P00942	YDR050C	TPI1	1.03232240831649	0.0458694349689369
P40055	YER082C	UTP7	1.19133037911725	0.0459072103275555
P25293	YKR048C	NAP1	-0.538230280577661	0.0461472022488213
P40010	YER006W	NUG1	0.672017024788151	0.0475753254154756
P53254	YGR090W	UTP22	0.718177313001597	0.0489381947403225
P47116	YJR059W	PTK2	-0.58336224222699	0.0481002792202214
P25087	YML008C	ERG6	0.664573602389414	0.048225054950272
P32381	YDL029W	ARP2	0.539454588210258	0.0494039110996487
P32599	YDR129C	SAC6	0.851507795686963	0.0505251821937235
Q07807	YLL013C	PUF3	-0.524784452046649	0.0497039623591346
P40215	YMR145C	NDE1	-0.68661373561434	0.0497835165519846
P27614	YJL172W	CPS1	-0.991764780322288	0.0554120739681112
P06738	YPR160W	GPH1	0.573142990735214	0.0507184878599005
P07245	YGR204W	ADE3	0.701519740245651	0.0509345252677303
P05740	YKL180W	RPL17A	0.63211205100038	0.0514498569984977
P04173	YCL018W	LEU2	-0.637859364235322	0.0520907776521902
P38708	YHR020W		0.911342425207781	0.053244107880245
P06367;P39516	NA	NA	-0.446397548968658	0.0522559729256784
P12385	YBR143C	SUP45	-0.628002760842648	0.0531424003853935
P33303	YJR095W	SFC1	-0.571584023319865	0.0534783718307912
P36112	YKR016W	MIC60	0.585023857981987	0.0542155514031021
P25294	YNL007C	SIS1	-0.773227311265529	0.0555133593279795
Q12305	YOR285W	RDL1	0.719624105187602	0.0586010620365032
P07342	YMR108W	ILV2	0.62849281678783	0.0568098408297053
P00359	YGR192C	TDH3	0.666961041673389	0.0568359489864739
P05374	YGR157W	CHO2	-0.680788506542356	0.0574936484058467
P00330	YOL086C	ADH1	0.57451036262308	0.0576001831743944
P38809	YHR097C		0.869148746898023	0.0587132198577722
P47122	YJR072C	NPA3	-1.21397246331697	0.0722166910521375
P04050	YDL140C	RPO21	0.71934161476398	0.0604873194174559
P37267	YGR174C	CBP4	-0.616694585307343	0.0646327408878019
Q08732	YOR267C	HRK1	0.851612850588836	0.066342799356298
Q07362	YDL053C	PBP4	-0.679866733159777	0.0643820237168659
P47124	YJR075W	HOC1	-1.06835297962823	0.0802362464305279
P25567	YCL037C	SRO9	1.1688455661565	0.068822122985068
Q07915	YLR009W	RLP24	-0.581005830666665	0.0691495136873957
P26785	YNL069C	RPL16B	-0.500324582200832	0.0695225416939791
P48361	YGR097W	ASK10	-0.687064376438848	0.0700262279408765
P39998	YEL015W	EDC3	-0.630649770295467	0.0740662669427263
P06169	YLR044C	PDC1	0.430213578350383	0.070174130379643
Q08208	YOL041C	NOP12	0.451723751569507	0.071110861498123
P53261	YGR103W	NOP7	-0.686734717637599	0.0730780039243642
P04449	YGL031C	RPL24A	0.977617781503067	0.07903317838928
P04802	YLL018C	DPS1	0.642923089323013	0.0733988455188503
A5Z2X5	YPR010C-A		-1.01244229584854	0.090575883237721
P32481	YER025W	GCD11	0.479368618055549	0.0740673346871037
P31373	YAL012W	CYS3	0.767581193559455	0.0753595462697521
P24783	YNL112W	DBP2	1.10464728935537	0.0742723892795912
P15646	YDL014W	NOP1	-0.532322370461738	0.0746221988151406
P05626	YPL078C	ATP4	0.670101749389016	0.0760060300708491
P43603	YFR024C-A	LSB3	-0.505008243458143	0.0763702890468559
P39076	YIL142W	CCT2	0.645094118249201	0.07781149756503
P22768	YOL058W	ARG1	0.862456429609811	0.0778557075672942
Q06697	YLR418C	CDC73	-0.809677453820704	0.0884584115519477
P43586	YFR001W	LOC1	0.628848471859936	0.0787057454028609
P11484	YDL229W	SSB1	-0.399907207916204	0.0787125960467399
P23641	YJR077C	MIR1	-0.560741205539735	0.07947055898486
P20459	YJR007W	SUI2	-0.818607100118079	0.0857518793306558
P04912;P04911	NA	NA	0.783117422648566	0.0800869205184473
P54839	YML126C	ERG13	0.752997973949999	0.0816265154499323
P07703	YPR110C	RPC40	-0.540442128105141	0.0813748844569772
P48589	YOR369C	RPS12	0.602276497484898	0.081503692709414
P00890	YNR001C	CIT1	0.662838450859439	0.0819229521132852
P33442	YLR441C	RPS1A	0.468633914464242	0.0843584298031359
P39935	YGR162W	TIF4631	-0.504941400444221	0.0864392402717541
P38959	YDR080W	VPS41	-0.892957455011405	0.0971710572061483
P31384	YAL021C	CCR4	-0.67461312579178	0.0882695760452199
P29453	YLL045C	RPL8B	-0.401548010645769	0.0876474335156601
Q01939	YGL048C	RPT6	0.769462071169809	0.0905959579028373
Q12024	YOR272W	YTM1	-0.622866595555621	0.0914099561950387
P53312	YGR244C	LSC2	0.48987918119985	0.0889568377233207
P47154	YJR117W	STE24	-0.851059178445279	0.0918465117831504
P43616	YFR044C	DUG1	0.877313356029116	0.0956104974235425
P38623	YLR248W	RCK2	-0.898912905117214	0.107638780699899
Q02486	YMR072W	ABF2	-0.478043940356091	0.0917584299127532
P53898	YNL156C	NSG2	-0.682463503898408	0.0907153690726989
P32468	YHR107C	CDC12	0.513627829229314	0.0917556484948844
P25655	YCR093W	CDC39	-0.612827646776239	0.0928540275079957
P40217	YMR146C	TIF34	-0.421218819696591	0.0931451451068582
P25342	YCR002C	CDC10	-0.616400595617833	0.0946265511477039
P40159	YNL208W		-1.09251351902413	0.0938823270096719
P39008	YNR052C	POP2	-0.925942068479266	0.104939343855488
P00424	YNL052W	COX5A	-0.797559565252655	0.10606621118152
P40017	YER024W	YAT2	0.791237417217936	0.0953433971151583
P47006	YJL148W	RPA34	-0.612005603729429	0.0953838794161661
P61830	YBR010W	HHT1	-0.664001600774707	0.0962154126775031
P61830	YNL031C	HHT2	-0.664001600774707	0.0962154126775031
P00958	YGR264C	MES1	-0.479886616712545	0.101251822567703
P39692	YFR030W	MET10	-0.856496188559426	0.107372972821999
P15108	YMR186W	HSC82	0.440787580520169	0.0998149937130022
P53941	YNL075W	IMP4	-0.631579557799995	0.100685265508743
P07244	YGL234W	ADE5,7	0.794233876547842	0.102022915843918
Q12462	YOL147C	PEX11	-0.814914946068452	0.106783136534075
Q05567	YDR294C	DPL1	-0.527564768584671	0.102661573022742
P25605	YCL009C	ILV6	0.709285322627384	0.113697257749342
P07246	YMR083W	ADH3	0.513331930030223	0.10408497235283
P00812	YPL111W	CAR1	0.471419983088531	0.107499964107207
P07253	YBR120C	CBP6	-0.57529829974737	0.103316704371304
Q06408	YDR380W	ARO10	0.547237559593103	0.103938309533048
Q02326	YML073C	RPL6A	0.506058149068366	0.104477387273423
P22943	YFL014W	HSP12	0.945995954830664	0.128135685735053
Q07844	YLL034C	RIX7	-1.33733433006423	0.111479533096181
P32419	YDL078C	MDH3	0.649116347895557	0.105553715584433
P32892	YLL008W	DRS1	0.976332484155446	0.107420798129857
P0CX85;P0CX84	NA	NA	0.448294408626122	0.107011833577702
Q03690	YMR012W	CLU1	0.585994137482238	0.10703106120634
P53551	YPL127C	HHO1	0.547193930096508	0.107978153263162
Q03655	YMR215W	GAS3	0.893360690898358	0.109616969433792
P21827	YGL097W	SRM1	-0.833998894245624	0.113138198775468
P19414	YLR304C	ACO1	0.540463956225032	0.108971837442599
P27472	YLR258W	GSY2	-0.76884234992529	0.11575479390228
P05759	YLR167W	RPS31	0.512027071644471	0.109836199028735
P28000	YNL113W	RPC19	-0.454964022039501	0.109875160343998
P07806	YGR094W	VAS1	0.885738080192258	0.118746629124693
P37304	YDR251W	PAM1	-0.615028059362164	0.114988062297887
P28240	YER065C	ICL1	0.602854010034566	0.111338165414733
P38891	YHR208W	BAT1	0.661943809431275	0.118678533433794
Q01852	YIL022W	TIM44	-0.519708544805404	0.115041540326212
Q03246	YMR188C	MRPS17	0.622088945507048	0.122717697547733
P39990	YEL026W	SNU13	-0.468792933714404	0.114596290189388
P37263	YCR087C-A		-0.791828466968298	0.117795786301016
P22217	YLR043C	TRX1	0.783859734143757	0.115765295072493
P25374	YCL017C	NFS1	0.848785354294598	0.12359687031631
P40212	YMR142C	RPL13B	-0.387096767464946	0.118114553267685
Q3E6R5	YDR381C-A		-0.589778950693908	0.129181400525782
P40469	YIL128W	MET18	-0.770110218406092	0.123651945168458
P04387	YML051W	GAL80	-0.778228299191102	0.123306536094032
P16547	YIL136W	OM45	-0.456769325373227	0.120921921227436
P00549	YAL038W	CDC19	0.383414363203464	0.121008864721615
P53334	YGR279C	SCW4	-0.85154387745202	0.126587871079202
P14120	YGL030W	RPL30	0.545354187761752	0.122442817158514
Q12453	YOR112W	CEX1	-0.480480241990449	0.123942828883731
P10080	YHL034C	SBP1	0.71503710443697	0.12272165838397
P23254	YPR074C	TKL1	0.689038194268988	0.124578611953372
Q06144	YLR350W	ORM2	-0.85093966285465	0.132024017165066
Q12153	YDR312W	SSF2	-0.801162933605497	0.129793241304934
P38713	YHR073W	OSH3	1.20913500257514	0.128449547819762
P15703	YGR282C	BGL2	-0.624984036687355	0.131158360247699
P46654;P32905	NA	NA	0.449929712678998	0.129471942697061
Q12466	YOR086C	TCB1	-0.445736846424555	0.130594646676526
Q02950	YPL118W	MRP51	-0.484558768967318	0.135432099993007
Q02931	YPL126W	NAN1	-0.650981922259973	0.136670225557679
P32589	YPL106C	SSE1	0.593036603259925	0.134321251179386
P15624	YLR060W	FRS1	0.763224503318717	0.139792064195705
P35691	YKL056C	TMA19	0.600272265540454	0.138816497922371
P29311	YER177W	BMH1	-0.372070739983158	0.136337733833699
Q08548	YOR175C	ALE1	-0.48930256941367	0.13893606969165
Q3E7X9;P0C0X0	NA	NA	-0.484921974090696	0.140091538327149
P89105	YOL145C	CTR9	-0.960257501518786	0.163906459118993
P25719	YML078W	CPR3	0.424005814939228	0.148788465756949
P48563	YNL297C	MON2	-0.576977583199223	0.143537936577995
P38080	YBR059C	AKL1	-0.664406160388399	0.14580646383387
P81449	YDR322C-A	TIM11	0.482159713303478	0.151015828341596
P19524	YOR326W	MYO2	-0.56008764011116	0.146554021492278
Q12019	YLR106C	MDN1	-0.680167452175354	0.148983124901799
P48164	YNL096C	RPS7B	0.393061370925398	0.14906316362932
P06106	YLR303W	MET17	0.405216503598208	0.149272844091722
P49626	YDR012W	RPL4B	-0.785467162344634	0.155528192541698
Q99216	YOR145C	PNO1	-0.576409219759181	0.151085301249597
Q06344	YDR365C	ESF1	0.896016811706755	0.153603127766321
P39078	YDL143W	CCT4	0.634662816657702	0.155866874548396
Q05812	YLR219W	MSC3	-0.526875397078022	0.156173395612599
P40302	YMR314W	PRE5	0.393381224796808	0.158028866804551
P47068	YJL020C	BBC1	0.893301472507829	0.160097322983305
P22138	YPR010C	RPA135	-0.386365458489639	0.160103781316438
P20424	YPR088C	SRP54	-0.641011226194902	0.169453584230393
P53731	YNR035C	ARC35	0.709390495869236	0.175807088084413
Q12289	YOR100C	CRC1	-0.465407559494015	0.16325406619722
Q00055	YDL022W	GPD1	0.532584017199071	0.169611270607199
P22203	YOR332W	VMA4	0.711164987810971	0.171960360364962
P33332	YER008C	SEC3	-0.858026386487168	0.187655517370807
P42945	YJL109C	UTP10	-0.529362840472483	0.170542300073218
P33297	YOR117W	RPT5	0.391805783046166	0.167954419905545
P23248	YML063W	RPS1B	0.361141684109995	0.168591093647059
Q06245	YLR166C	SEC10	-0.730627171969918	0.171878972888348
P26321	YPL131W	RPL5	0.615008539802403	0.171133054033476
P0CX24;P0CX23	NA	NA	0.379545145876587	0.172229211805674
P47176	YJR148W	BAT2	0.37945848353057	0.172373140641514
P37291	YLR058C	SHM2	0.470442355819262	0.173384792508767
P00560	YCR012W	PGK1	0.356607128035662	0.175548149989434
P36534	YPL173W	MRPL40	-0.551624872613463	0.176723186574755
P49167	YLR325C	RPL38	0.378486876693803	0.176995253086326
Q02753	YBR191W	RPL21A	-0.469057238713596	0.177268559421604
P16862	YMR205C	PFK2	0.35909989089502	0.177984904117788
P30902	YKL016C	ATP7	-0.463996162839337	0.179816600301523
P39938;P39939	NA	NA	-0.364072267352014	0.188659345541695
P00830	YJR121W	ATP2	0.50650664712531	0.189901946326985
P12695	YNL071W	LAT1	0.673473396761661	0.190158641783052
P32861	YKL035W	UGP1	0.385224538905867	0.192751352054803
P52910	YLR153C	ACS2	0.506845589963703	0.193618466300857
P32629	YEL036C	ANP1	-0.686393356176104	0.208994068328408
P14540	YKL060C	FBA1	0.379507138578951	0.197566560428856
P02829	YPL240C	HSP82	0.572566755481873	0.208010857732159
P28319	YKL096W	CWP1	-0.812104271138349	0.199620963949583
P04710	YMR056C	AAC1	-0.433059292090501	0.199202062424772
P26786	YOR096W	RPS7A	0.329422845247759	0.199892820359349
P05738	YGL147C	RPL9A	0.411521498795086	0.201128696699775
P19146	YDL137W	ARF2	0.356289235612675	0.202670710798284
P20436	YOR224C	RPB8	-0.666538368479102	0.212149589813458
P40040	YER063W	THO1	-0.83387617264917	0.212551117089178
P05319	YOL039W	RPP2A	0.454293574451029	0.212873545192198
P40961	YGR132C	PHB1	0.505494730490554	0.206054000018387
P07251	YBL099W	ATP1	0.406922736325555	0.204806423138537
P50089	YGR237C		0.526632606909189	0.204909049782972
P10592	YLL024C	SSA2	-0.347635825293576	0.205029835970796
P06103	YOR361C	PRT1	0.50311128722635	0.205786374477443
Q06218	YLR276C	DBP9	0.881851472679159	0.209908162329996
Q04500	YML093W	UTP14	-0.676341896502016	0.208313624636944
P53868	YNL219C	ALG9	-0.456020362503473	0.207418318323199
Q08179	YOL027C	MDM38	0.351289411883155	0.210618072713435
P39994	YEL020C		-0.572038387143266	0.209108449918737
P16649	YCR084C	TUP1	-0.716675682766287	0.217153482690331
P36527	YDR462W	MRPL28	-0.418954025375207	0.220858707543827
P38325	YBR230C	OM14	0.524371859397679	0.212099410867205
Q07478	YDL084W	SUB2	0.345878609708478	0.211929847331068
P87262;P40525	NA	NA	-0.554503252590969	0.218935467945214
P17255	YDL185W	VMA1	0.378708684142271	0.217939565510867
P47127	YJR080C	AIM24	-0.504685729075749	0.228838605342865
P20449	YOR046C	DBP5	-0.574116944317915	0.2370992185732
P18963	YBR140C	IRA1	-0.835522928697031	0.221999869500068
P27882	YGR029W	ERV1	-0.459469469137471	0.221876350375039
Q03921	YDR141C	DOP1	-0.427046614854287	0.224288559655876
P37292	YBR263W	SHM1	0.377453174766288	0.231500402981404
P53742	YNR053C	NOG2	0.478538766905235	0.229476121983965
P38712	YHR065C	RRP3	-0.456961140399184	0.230477317260342
P07170	YDR226W	ADK1	0.444099384773065	0.233194424912727
P0CX34;P0CX33	NA	NA	-0.335401054335978	0.231177484838106
P33299	YKL145W	RPT1	0.309976868002341	0.238067011087102
P04385	YBR020W	GAL1	-0.644079018588009	0.239503770129506
P02557	YFL037W	TUB2	-0.354367356793997	0.238952857469395
Q12743	YDR411C	DFM1	-0.525810240679348	0.241535596032103
P00937	YKL211C	TRP3	-0.448824690743592	0.243149601261243
Q06142	YLR347C	KAP95	-0.528856666446558	0.241818690472222
P38690	YHR033W		0.794909926959669	0.266435114716618
P32495	YDL208W	NHP2	-0.785876957874187	0.243497973238269
P89102	YDR166C	SEC5	-0.651838689847263	0.264555908600372
Q04660	YMR049C	ERB1	-0.462228844487178	0.249500019429291
P07149	YKL182W	FAS1	0.311742263704662	0.249817949255235
P05744	YPL143W	RPL33A	0.290585573334596	0.250899813386992
Q12363	YOR230W	WTM1	0.568002919040108	0.252116561556601
P0CX52;P0CX51	NA	NA	0.357042476691937	0.25150450111601
P26784	YIL133C	RPL16A	-0.284330525911106	0.252539347700158
P53170	YGL059W	PKP2	-0.616580997379984	0.260249698292399
P39729	YAL036C	RBG1	-0.458828365833316	0.257911616504808
Q08235	YOL077C	BRX1	-0.477119533881265	0.255306466775657
P00925	YHR174W	ENO2	0.619160289294939	0.256878700790927
P0C2H8	YDL075W	RPL31A	0.300413301232208	0.261083906491093
P39517	YDL160C	DHH1	-0.336588209161746	0.264472719898248
P07256	YBL045C	COR1	0.440491928845333	0.264982578198927
P33327	YDL215C	GDH2	0.29772618347517	0.267731301546303
O14455	YPL249C-A	RPL36B	-0.341162373145607	0.268699317062276
P38631	YLR342W	FKS1	0.342193544173192	0.268724163914011
P35723	YKL065C	YET1	0.529389015944528	0.280732499718223
P00427	YHR051W	COX6	-0.31159675322829	0.26893025197264
P33307	YGL238W	CSE1	-0.605403644994933	0.269004012136293
Q04958	YML059C	NTE1	-0.334899662694465	0.278060859291291
P10081	YJL138C	TIF2	0.337686263628115	0.276206592865545
P10081	YKR059W	TIF1	0.337686263628115	0.276206592865545
P02294;P02293	NA	NA	-0.306457608874336	0.277720434781288
P42846	YNL308C	KRI1	-0.391246396965606	0.278413247317342
P38088	YBR121C	GRS1	0.392866388990139	0.281253449800649
P40502	YIL087C	AIM19	-0.789393146103066	0.292173116618921
P46655	YGL245W	GUS1	-0.272552164996842	0.283298825102589
Q12109	YOL097C	WRS1	-0.400219567561944	0.286127380032552
P0CX83;P0CX82	NA	NA	0.294999099104121	0.286231642226728
P02309	YNL030W	HHF2	-0.268302685602094	0.289481585292575
P02309	YBR009C	HHF1	-0.268302685602094	0.289481585292575
P04807	YGL253W	HXK2	0.560322370098312	0.290550038558422
P25644	YCR077C	PAT1	-0.632766821131678	0.304927289641021
P14126	YOR063W	RPL3	-0.266307090176333	0.290326060516924
Q00402	YDR150W	NUM1	-0.711408390084245	0.294396548801341
Q12522	YPR016C	TIF6	-0.482419809827739	0.29668755894248
P45978	YPR129W	SCD6	-0.894117424562996	0.296146364705072
Q03640	YML072C	TCB3	-0.265020931337709	0.295116344402971
Q04491	YLR208W	SEC13	-0.540168675742077	0.306937651448152
P39107	YPL050C	MNN9	-0.631092178545927	0.315505521829316
P10664	YBR031W	RPL4A	-0.242883567954109	0.301318377208275
P05317	YLR340W	RPP0	0.241843739877289	0.301955556664678
P22354	YKR085C	MRPL20	-0.421449184904365	0.304561996940266
Q01080	YNL248C	RPA49	0.349557256001898	0.304948452971802
P06782	YDR477W	SNF1	-0.580951676332006	0.320044024129171
P01120	YNL098C	RAS2	-0.31509584421018	0.31044949658154
P41338	YPL028W	ERG10	0.385758751379324	0.319207487553232
P25555	YCL011C	GBP2	-0.419394916728006	0.314981696475455
P04801	YIL078W	THS1	0.296200564530061	0.311761434439481
P38833	YHR127W		-0.593642948133375	0.321331546572507
P41811	YGL137W	SEC27	-0.229389284999662	0.320665619450316
P49090	YGR124W	ASN2	-0.360632473226985	0.324417739047788
P40555	YIL007C	NAS2	-0.525961446556202	0.32273914587606
Q07551	YDL124W		0.298715334407838	0.326559843530929
P38426	YMR261C	TPS3	0.343210245650511	0.336167504970666
P16451	YGR193C	PDX1	-0.440677671215511	0.346967455939339
P42842	YNL313C	EMW1	-0.520502251343544	0.331004367012817
P07213	YNL121C	TOM70	0.252826563819688	0.330836949714716
P08518	YOR151C	RPB2	0.316093541932204	0.33515144633651
P38811	YHR099W	TRA1	0.363145331314787	0.338356567892914
P53120	YGL140C		-0.504139210212408	0.350955290557341
P21560	YPL215W	CBP3	-0.2654836489275	0.337731506495819
P17709	YCL040W	GLK1	0.286415983535427	0.339868919012822
P38911	YML074C	FPR3	-0.301862174925201	0.340985373863754
P11075	YDR170C	SEC7	-0.315206296757893	0.341511803538841
P25349	YCR004C	YCP4	0.424381177683113	0.349737877989743
Q12159	YDR381W	YRA1	0.338826605517664	0.341693989541579
P32558	YGL207W	SPT16	-0.350213217901306	0.342021189399213
P36049	YKL172W	EBP2	0.49346520816303	0.344467171891594
P53914	NA	NA	-0.258146008715492	0.344761172808892
P30619	YDR164C	SEC1	0.502073230441194	0.350675857711027
P41807	YPR036W	VMA13	0.463457375498521	0.356529538907015
P53622	YDL145C	COP1	0.309424887964319	0.353188345827018
P15705	YOR027W	STI1	0.324492028472068	0.353888979418019
P53131	YGL120C	PRP43	0.315614064158538	0.355209431181784
P29547	YPL048W	CAM1	0.33055851639303	0.358367581127697
P39113	YMR280C	CAT8	-0.267827203835996	0.360197576524419
Q01574	YAL054C	ACS1	0.272781429822807	0.36409478118173
P32478	YJL159W	HSP150	-0.657303930738863	0.365978228203367
P25443	YGL123W	RPS2	-0.236399963265931	0.366022378957311
Q08972	YPL226W	NEW1	-0.286449098446081	0.367114436100722
P26637	YPL160W	CDC60	0.399254226030752	0.368623961628116
P33322	YLR175W	CBF5	0.281157305444886	0.368592793943146
Q04458	YMR110C	HFD1	-0.227527256046095	0.369841447915212
Q02969	YPL112C	PEX25	0.815091105924488	0.383633669633876
P0CT04	YNL015W	PBI2	0.748743989592519	0.384630299600853
P00927	YER086W	ILV1	-0.387682928697743	0.388216408554644
P80235	YAR035W	YAT1	0.386723294211919	0.378634091294188
P38627	YJR103W	URA8	0.408503627730475	0.380436190707854
P30822	YGR218W	CRM1	-0.488341361128757	0.381330474103129
P32497	YMR309C	NIP1	0.537894167552111	0.382195295329601
Q06205	YLR449W	FPR4	-0.300020490966684	0.382657967538313
P36421	YGR185C	TYS1	-0.261487179959062	0.384289457907781
P38071	YBR026C	ETR1	0.250968163055187	0.385271095050945
P53629	YNR019W	ARE2	-0.442660269384113	0.394648677845328
P02400	YDR382W	RPP2B	-0.407305921561434	0.390830196883969
P22803	YGR209C	TRX2	0.344699286178287	0.391549428387678
P40364	YJL066C	MPM1	0.439217969592981	0.400198843201598
P22146	YMR307W	GAS1	0.506868157629075	0.395953291660676
P0CX28;P0CX27	NA	NA	0.470257342107956	0.402891373841682
P18239	YBL030C	PET9	-0.290413554832597	0.399783690446341
P30952	YNL117W	MLS1	0.355727497919592	0.403675046888292
P39015	YLR150W	STM1	0.363325071946804	0.406742917969245
P32445	YCR028C-A	RIM1	-0.25567228055548	0.406761724760654
P38175	YBL090W	MRP21	-0.388097147527841	0.40985074208286
P24784	YPL119C	DBP1	0.645633065406955	0.41650405359891
P41057	YLR388W	RPS29A	0.571775668837493	0.411791596335361
P08524	YJL167W	ERG20	0.324308788841211	0.41431765133627
Q05518	YDR348C	PAL1	0.319498575621484	0.415383276130656
P05750	YNL178W	RPS3	-0.221913269877202	0.414343322488859
P12687	YNL005C	MRP7	-0.247434910856274	0.417101812762153
P12709	YBR196C	PGI1	-0.190440955421419	0.415719370614716
P0C2H6;P0C2H7	NA	NA	0.207970241733275	0.416162669242543
P04397	YBR019C	GAL10	0.301399108175911	0.416707497725834
Q99383	YOL123W	HRP1	0.312510260514657	0.423697961527565
P17076	YHL033C	RPL8A	-0.405578098160994	0.428400010468937
P38061	YBL092W	RPL32	-0.251353375792998	0.428375643618161
P21801	YLL041C	SDH2	-0.192483405423054	0.431224169381266
P05739	YLR448W	RPL6B	-0.192091837483638	0.431650019062866
P35194	YBL004W	UTP20	-0.40580024707706	0.442237679956966
P47083	YJR002W	MPP10	-0.313648604241887	0.442617905720421
P0CX36;P0CX35	NA	NA	0.190256500655451	0.443308009339904
P36036	YKL214C	YRA2	-0.326827076100592	0.44914894042481
P11154	YGL062W	PYC1	0.172070980088929	0.446555214868601
Q3E747	YLR363W-A		-0.747469962580233	0.457571467116742
P17695	YDR513W	GRX2	-0.302573517334913	0.452603897113869
P38077	YBR039W	ATP3	0.203304835576777	0.451187906430811
P0CX40;P0CX39	NA	NA	-0.2111887150805	0.452066622683807
P13188	YOR168W	GLN4	-0.306434626010596	0.458078299670286
P05756	YDR064W	RPS13	-0.167728086774289	0.457296673640014
P41805	YLR075W	RPL10	-0.219137362698234	0.459351441582179
P32351	YIL154C	IMP2	0.318018959823821	0.460940791877487
Q12754	YPL012W	RRP12	-0.314198550480224	0.462218770170315
Q3E7Y3;P0C0W1	NA	NA	0.233556444740898	0.46150363994596
P38065	YBL037W	APL3	-0.410623461241421	0.467710916211039
Q02207	YKR009C	FOX2	0.25651754127145	0.464369089487383
Q12196	YOR119C	RIO1	0.496378114249644	0.469007848765372
P09734	YML124C	TUB3	-0.25646884999253	0.467485950112228
P36105	YKL006W	RPL14A	0.187265794764528	0.470663446984796
P38707	YHR019C	DED81	0.220255268846483	0.476379088620312
P04147	YER165W	PAB1	-0.141776760732974	0.476198247940056
P54838	YML070W	DAK1	0.27557958911688	0.480114526321299
P32836	YOR185C	GSP2	-0.209689990408314	0.483512343367182
P40531	YIL041W	GVP36	0.249035420124187	0.488383222973591
Q05022	YMR229C	RRP5	-0.280831352323951	0.489227590782564
Q12149	YOR001W	RRP6	0.346012728499204	0.495709371318077
P53927	YNL110C	NOP15	0.380197549077948	0.493261855337512
P43588	YFR004W	RPN11	0.321475777125894	0.495925954384117
P21965	YNL307C	MCK1	-0.385108103488594	0.496705808914604
P32573	YNL202W	SPS19	0.232915817716435	0.500641666345392
P38968	YDL195W	SEC31	-0.200382506017633	0.500155578044289
P39960	YER155C	BEM2	0.258899276965856	0.506688374317641
P25586	YCL059C	KRR1	-0.322698699972662	0.502610914490854
P53141	YGL106W	MLC1	-0.219719801854549	0.501140719462657
P50085	YGR231C	PHB2	0.190613514872457	0.502211759898845
P20967	YIL125W	KGD1	0.257782467474435	0.505207019088336
Q12136	YDL153C	SAS10	-0.252578532063048	0.506554742295731
P16892	YBL016W	FUS3	-0.263776591221518	0.510497646012437
P32799	YGL191W	COX13	-0.326233853132265	0.519715422215455
P28241	YOR136W	IDH2	-0.18201574471281	0.515176718771989
P38625	YMR217W	GUA1	0.207029116304788	0.5266633796647
P09733	YML085C	TUB1	0.251081353086519	0.528692237809978
P26793	YKL113C	RAD27	-0.418703639906315	0.543496069111381
P40075	YER120W	SCS2	0.295451878977659	0.534997062883568
P32190	YHL032C	GUT1	-0.321676147779378	0.540129617779637
P30624	YOR317W	FAA1	0.161777984537107	0.539611304238069
P53252	YGR086C	PIL1	0.17169364370362	0.540437083873573
Q06132	YLR336C	SGD1	-0.325724900458731	0.546097453448289
P0CX48;P0CX47	NA	NA	0.18661090134653	0.541479157109273
P0CX30;P0CX29	NA	NA	-0.200638713990823	0.541969384720191
P21954	YDL066W	IDP1	0.329734185411418	0.55046366190058
Q12117	YDR033W	MRH1	-0.216532507416559	0.542846317095713
P53691	YLR216C	CPR6	0.160368033717027	0.543045530511569
Q02892	YPL093W	NOG1	0.163077060831878	0.543605196707897
P37838	YPL043W	NOP4	0.34481816663023	0.547947075137844
P32368	YKL212W	SAC1	-0.361002956299995	0.55628901926175
P32600	YKL203C	TOR2	-0.207375291039391	0.548247448608661
P16120	YCR053W	THR4	-0.183871765643588	0.549705154028215
P0CX42;P0CX41	NA	NA	0.172419811747886	0.549466753958518
Q06506	YPR137W	RRP9	-0.180455932961582	0.553095928477643
Q04636	YML069W	POB3	-0.159277470087023	0.555995824962518
P53145	YGL099W	LSG1	0.332984245111032	0.559361575279327
P40303	YOL038W	PRE6	-0.285375552608489	0.564878682296835
P15202	YDR256C	CTA1	0.154279588290947	0.557183205165825
P32342	YKL122C	SRP21	-0.325044329054407	0.560769161242046
P38825	YHR117W	TOM71	0.17143608367925	0.561243222405365
Q07623	YDL213C	NOP6	-0.211867607332906	0.565363143734332
Q04031	YDR412W	RRP17	0.33580861554514	0.569194912430685
P0C0V8	YKR057W	RPS21A	-0.200081791816793	0.565890177254702
P32803	YGL200C	EMP24	-0.258293051834205	0.573093215522706
P15565	YDR120C	TRM1	-0.141900298866688	0.571250631736536
Q12035	YLR051C	FCF2	-0.444905202296322	0.576196460927262
Q12114	YLR330W	CHS5	-0.445369619386177	0.575874428262632
P38629	YNL290W	RFC3	-0.227584128603912	0.57766611732541
P07560	YFL005W	SEC4	0.135898433918584	0.577670172022971
Q02821	YNL189W	SRP1	0.192807332902156	0.581682024220193
P07267	YPL154C	PEP4	0.370006534172788	0.578758760666041
P14020	YPR183W	DPM1	-0.144509231288076	0.577729936119687
P32288	YPR035W	GLN1	-0.175251387009283	0.581464193468845
P24276	YDR293C	SSD1	-0.139618301436606	0.578144536045506
P43636	YGL065C	ALG2	-0.30696119850224	0.583884581572035
P38630	YOR217W	RFC1	-0.24388452958118	0.587814650783033
P20434	YBR154C	RPB5	-0.239659429016818	0.590969232952917
P09436	YBL076C	ILS1	0.193534148982341	0.587177764993668
P21147	YGL055W	OLE1	0.243527656246847	0.587231820155124
Q03862	YDR101C	ARX1	-0.268466870426934	0.594813425772223
P30605	YDR497C	ITR1	-0.251388752809561	0.592450225922017
P32327	YBR218C	PYC2	-0.204505299910455	0.592259634569353
P53278	YGR130C		-0.146442741402034	0.592920768096335
P0CX54;P0CX53	NA	NA	-0.133659505247469	0.59321890502374
Q3E792;P0C0T4	NA	NA	0.223146811451777	0.597326767259514
P05318	YDL081C	RPP1A	-0.468921876277701	0.606557475874576
P38934	YOR198C	BFR1	0.287373096716376	0.600972166336284
P32790	YBL007C	SLA1	0.173326742205642	0.609260749487819
P46669	YOR340C	RPA43	-0.188689724344052	0.617486243319686
P53954	YNL048W	ALG11	0.25179623344485	0.625464783992643
P46985	YJL183W	MNN11	-0.201253520493744	0.62389314139726
P38912	YMR260C	TIF11	0.201602633165912	0.622642225085011
P07263	YPR033C	HTS1	0.300946237134546	0.631661060327902
Q12389	YDL031W	DBP10	0.414499455476317	0.63377510001658
P23369	YGR076C	MRPL25	0.238649132112986	0.63548230897137
Q01163	YGL129C	RSM23	0.180932268269103	0.641794962443264
P32387	YDR405W	MRP20	-0.170992630717858	0.642992649012102
P23542	YLR027C	AAT2	-0.208256094136964	0.65158572316036
P19262	YDR148C	KGD2	-0.152585802906678	0.649552440224718
P0CX32;P0CX31	NA	NA	0.123091995313867	0.653270171351413
Q05050	YMR031C	EIS1	-0.145124981961924	0.65599482969083
P20447	YGL078C	DBP3	-0.14886638777854	0.656923044759256
P16550	YCL050C	APA1	-0.178986855598126	0.662381108242013
P05030	YGL008C	PMA1	0.120440948095553	0.660853571734425
P07260	YOL139C	CDC33	-0.100454157189677	0.662737027160049
P23301	YEL034W	HYP2	0.126600708720844	0.663795330579559
P38910	YOR020C	HSP10	0.343719016550413	0.668772158449345
Q03973	YDR174W	HMO1	0.145454312118147	0.666159902943566
Q12482	YPR021C	AGC1	-0.302454526880179	0.669865491642934
Q03559	YMR295C		0.291665168054493	0.669276819900805
P06208	YNL104C	LEU4	-0.119336103999885	0.670717199524035
P38985	YDL092W	SRP14	0.149500677831693	0.675451194353177
Q03102	YML131W		0.209663426450209	0.681956345189142
P07991	YLR438W	CAR2	0.174333264566236	0.678762878452689
P40150	YNL209W	SSB2	0.122228614920108	0.679090876078697
P07283	YFL045C	SEC53	-0.113333953745968	0.679901194207742
P20107	YMR243C	ZRC1	-0.194632224586204	0.681816274571241
P22137	YGL206C	CHC1	-0.116607351926447	0.68231573036111
P38720;P53319	NA	NA	0.314157825798944	0.687965203939479
P06843	YER161C	SPT2	0.31056030528438	0.688915389657666
P53894	YNL161W	CBK1	-0.151604590320865	0.689304501322828
P25372	YCR083W	TRX3	-0.204018820480886	0.702350041446526
P32775	YEL011W	GLC3	-0.108594492273085	0.705764921532876
P26570	YML016C	PPZ1	-0.150675750537825	0.706759747458731
P54115	YPL061W	ALD6	-0.0824276747756123	0.707007431796407
P29509	YDR353W	TRR1	-0.216536362292992	0.708687028551462
P00331	YMR303C	ADH2	-0.113347833647822	0.708727113925259
P40986	YDR182W	CDC1	0.164012292195512	0.713448758818508
P06704	YOR257W	CDC31	-0.177655725538774	0.712891571207354
Q03940	YDR190C	RVB1	-0.0946919048751163	0.712226322622788
P14742	YKL104C	GFA1	0.114195605647485	0.714146403280868
P38828	YHR121W	LSM12	-0.119651531167865	0.71575049582003
P32771	YDL168W	SFA1	-0.209525939883068	0.719984315018146
P09201	YLR377C	FBP1	0.0869739195771864	0.716234804293699
P38845	YHR146W	CRP1	-0.137207632037263	0.718663892872911
P38248	YBR078W	ECM33	0.1643943546269	0.720939859153118
P47912	YMR246W	FAA4	-0.112491754024003	0.722582299125833
P13711	YGL205W	POX1	-0.129772205704882	0.723386293188554
P24000	YGR148C	RPL24B	-0.0864712640221619	0.727539706262942
P20606	YPL218W	SAR1	0.128736219839158	0.731443932457763
P19358	YDR502C	SAM2	0.0718394094514494	0.734563337010887
P35169	YJR066W	TOR1	0.206590550036331	0.735748698186791
P32565	YIL075C	RPN2	0.129224622697961	0.737583730250922
Q01532	YNL239W	LAP3	-0.113406767041631	0.739966893160412
P38219	YBR025C	OLA1	-0.088048304039706	0.740332454324228
P39954	YER043C	SAH1	-0.0866470452399675	0.741549924831106
Q06505	YPR133C	SPN1	0.0930337300712658	0.74274558654619
Q06103	YPR108W	RPN7	-0.106408861187631	0.746240837935376
P48412	YGR072W	UPF3	0.195244727506939	0.748643839318018
P07281;P07280	NA	NA	0.0780464485313743	0.746843601121718
P09457	YDR298C	ATP5	-0.115602816324206	0.748026998495474
Q12080	YPL146C	NOP53	0.339368254020396	0.748616477240765
P26783	YJR123W	RPS5	0.0896271758224643	0.750449181846225
Q08745;P46784	NA	NA	-0.129694092121554	0.750933707247491
P13181	YLR081W	GAL2	-0.135885230052626	0.751650039666375
Q04947	YDR233C	RTN1	-0.0850758091014079	0.755134357994255
Q08287	YOL144W	NOP8	0.162319734402768	0.757401250189733
P15625	YFL022C	FRS2	-0.120620387397786	0.760161203968806
P16474	YJL034W	KAR2	-0.0722262724348184	0.758208816188881
P0CX44;P0CX43	NA	NA	0.076533829457464	0.763568212736551
P38427	YML100W	TSL1	0.0823916163837595	0.765635300589117
Q02204	YKR006C	MRPL13	0.160576844704117	0.767984635563855
P05748	YLR029C	RPL15A	0.0761481715243342	0.767023627410323
Q03430	YDR494W	RSM28	-0.150579145243896	0.769878381374583
P41056	YOR234C	RPL33B	-0.166687369370177	0.774786752092901
P36148	YKR067W	GPT2	-0.0835947511089117	0.777009057162775
Q07825	YLL029W	FRA1	-0.112127342192416	0.779043518311779
Q04697	YML048W	GSF2	-0.0694928992330262	0.782020001913855
P38249	YBR079C	RPG1	-0.057599887876119	0.788097741488061
P60010	YFL039C	ACT1	-0.0651330545427413	0.789129199712316
P14832	YDR155C	CPR1	-0.0612122199879757	0.795769205737462
Q00955	YNR016C	ACC1	0.059111175676879	0.797080883279432
P19097	YPL231W	FAS2	-0.057743676557795	0.797441902949372
Q03281	YDR458C	HEH2	0.11397655595448	0.800616765594303
P17967	YCL043C	PDI1	-0.0709838107147966	0.800419630995166
P40413	YJR064W	CCT5	-0.116987099365367	0.801421092402478
Q12335	YDR032C	PST2	0.131872569140565	0.801000691250453
P0CS90	YJR045C	SSC1	-0.0487270511049651	0.802470220278523
P28007	YHR089C	GAR1	-0.137195048145955	0.803917650067157
P05737	YGL076C	RPL7A	-0.0625427026394441	0.807846705150396
Q08687	YOR252W	TMA16	-0.151664157451815	0.811495291778827
Q12481	YOR287C	RRP36	0.100192436797613	0.814103888113595
P30771	YMR080C	NAM7	-0.0846834348782082	0.813474118677861
P40018	YER029C	SMB1	0.173032641235444	0.819491666692839
P0CX26;P0CX25	NA	NA	0.0817264977145236	0.820297519773434
P00360	YJL052W	TDH1	-0.17868046179796	0.821464405169934
P26755	YJL173C	RFA3	0.138264449729085	0.825455968899383
Q04781	YMR247C	RKR1	0.133386530157729	0.828153763852354
P20081	YNL135C	FPR1	0.0572141042040997	0.827412649690832
P39743	YDR388W	RVS167	-0.0783980592579638	0.828569023232833
P22133	YOL126C	MDH2	0.0657091616849783	0.842590321681919
P38041	YBL085W	BOI1	-0.126954812418411	0.845140102726834
P54837	YML012W	ERV25	0.0764021465898175	0.847125738846059
P03965	YJR109C	CPA2	0.0431484159015056	0.848943694284873
Q12692	YOL012C	HTZ1	0.0840763152719362	0.851121909707059
P53549	YOR259C	RPT4	0.0741681423969176	0.851208819529092
P39077	YJL014W	CCT3	0.0794805769902993	0.85119338511289
P38687	YPL243W	SRP68	-0.0479049360606147	0.851389437131706
P36041	YKL204W	EAP1	0.0506006650397595	0.852322262275677
P43621	YFR051C	RET2	0.0958419000834496	0.855613713038631
P32457	YLR314C	CDC3	-0.0454772863061272	0.863758168248606
P0CX56;P0CX55	NA	NA	0.0460148257059174	0.864685937246335
P32324	YOR133W	EFT1	0.0379114948963242	0.865470520303187
P32324	YDR385W	EFT2	0.0379114948963242	0.865470520303187
P00924	YGR254W	ENO1	-0.0991790474972127	0.874167443249838
P38682	YER122C	GLO3	-0.0766264932675043	0.882352914266483
P00950	YKL152C	GPM1	0.0506865874843889	0.881416220286248
P41903	YJR019C	TES1	-0.0555323143396222	0.883300890758184
P53221;P05743	NA	NA	-0.0403615811257296	0.885556925858851
P32899	YHR148W	IMP3	0.0739941904556751	0.887537374051838
Q01855	YOL040C	RPS15	-0.0376897405427634	0.888653908110038
O14467	YOR298C-A	MBF1	-0.0577355908924702	0.895043170380089
Q08965	YPL217C	BMS1	-0.0806577283738505	0.896797577475142
P52593	YML103C	NUP188	-0.0418769770715315	0.897264546745246
P0CX50;P0CX49	NA	NA	-0.0324763459785906	0.897835001353905
Q03195	YDR091C	RLI1	-0.0300949848095229	0.897991397596381
P47143	YJR105W	ADO1	0.0597743939624955	0.898374437745104
P25623	YCR030C	SYP1	0.0354183339876109	0.903100227526686
P38879	YHR193C	EGD2	-0.045146396865821	0.905840153136019
P53337	YGR284C	ERV29	-0.0707245674948709	0.907137864654486
Q99207	YDL148C	NOP14	-0.0572197919763369	0.906964839928749
P32891	YDL174C	DLD1	0.0256803203935867	0.908496000860823
P02406	YGL103W	RPL28	0.0289166840949662	0.910537727778521
P15303	YPR181C	SEC23	0.0323678201854563	0.912629167319294
P38626	YIL043C	CBR1	-0.0312441755438257	0.912527758541352
P36008	YKL081W	TEF4	-0.0317291641627655	0.913272608803682
P33338	YNL243W	SLA2	0.0576479392439531	0.9145027818759
Q00764	YBR126C	TPS1	0.0673518168533889	0.916649541648693
P38011	YMR116C	ASC1	0.0248784164425295	0.921195168440566
P38431	YPR041W	TIF5	0.027211740237334	0.924346005325961
P48234	YGR145W	ENP2	0.0569943535518895	0.927162622361163
P31688	YDR074W	TPS2	0.0253416463095206	0.928981342911406
P04840	YNL055C	POR1	-0.0213456374809837	0.929809533957194
P29952	YER003C	PMI40	0.0452596191163579	0.931339262604375
P12945	YDL040C	NAT1	0.0358507812456281	0.934415255184502
P32074	YNL287W	SEC21	-0.0245220713028829	0.93657775833608
P25626	YCR046C	IMG1	-0.0407100589708129	0.94386647919559
P41940	YDL055C	PSA1	0.0192829605782094	0.943527548864651
Q08959	YPL206C	PGC1	0.0207302994878553	0.945068281256294
P38153	YBR288C	APM3	-0.0372533740026668	0.951324483000639
Q3E757;P0C0W9	NA	NA	0.0178095536047351	0.951565326988461
P40079	YER127W	LCP5	-0.0315852357075954	0.953816858309086
Q12144	YLR064W	PER33	-0.0375445513450181	0.962910596799137
Q12515	YDL173W	PAR32	-0.0196907735751495	0.96848405067208
P40553	YIL010W	DOT5	-0.0173053387390851	0.969790728798758
P30665	YPR019W	MCM4	0.0124508195226873	0.971305395373628
Q04217	YMR128W	ECM16	0.0257530291492607	0.971239280871832
P05755	YBR189W	RPS9B	0.00812363436356023	0.97609389767958
P53301	YGR189C	CRH1	0.021194989069766	0.976117214290306
P38701	YHL015W	RPS20	0.00727495899890584	0.976810309410717
P06786	YNL088W	TOP2	0.0161482992552777	0.980483809309562
P39744	YOR206W	NOC2	-0.00212185717895963	0.995306290155838
P53879	YNL180C	RHO5	0.00278905673534879	0.995992916058135

## Sheet: drpn4_cyt vs. WT_cyt
UniprotID	SysName	StdName	log2 (drpn4_cyt / WT_cyt)	p-value.adjusted (drpn4_cyt / WT_cyt)
P36035	YKL217W	JEN1	2.81026568904626	7.23126723627876e-09
Q06408	YDR380W	ARO10	2.61630688898024	3.27838597243512e-07
P40010	YER006W	NUG1	2.53441446966102	4.21511847179817e-07
P43586	YFR001W	LOC1	2.47749901864012	1.34616235475119e-06
P15992	YBR072W	HSP26	-2.5744270202307	5.98334271302076e-06
P53742	YNR053C	NOG2	2.52559465822006	5.60897222491989e-06
Q06506	YPR137W	RRP9	-1.93865083784046	6.53190341386722e-06
P42846	YNL308C	KRI1	2.26454711334463	6.73525896416236e-06
P38805	YHR088W	RPF1	4.04600711289365	2.51447374215104e-05
Q02785	YPL058C	PDR12	2.0402340636195	2.64395906093501e-05
P11986	YJL153C	INO1	-2.41816560529624	1.45033145231764e-05
P39730	YAL035W	FUN12	2.79104974086707	1.23390573629767e-05
Q12389	YDL031W	DBP10	4.22495837397197	8.28715698368701e-05
P33303	YJR095W	SFC1	-1.62475563984637	1.99110409008195e-05
P32892	YLL008W	DRS1	3.3678654385693	2.6673863125522e-05
Q01574	YAL054C	ACS1	-1.71159652355548	2.22743373177765e-05
P25567	YCL037C	SRO9	3.39050752104734	4.03635447901961e-05
P37291	YLR058C	SHM2	1.87501321624752	3.18957250714887e-05
P40055	YER082C	UTP7	3.11548838018005	3.34154515887334e-05
P22133	YOL126C	MDH2	-1.78687120822256	4.61366360537339e-05
P36049	YKL172W	EBP2	2.71207280731958	6.0514184115278e-05
Q99297	YOR222W	ODC2	-1.91639521444452	6.261649634997e-05
P24783	YNL112W	DBP2	3.08941665343472	6.268134643437e-05
P38041	YBL085W	BOI1	3.4048615489887	7.82972329504105e-05
P22202	YER103W	SSA4	2.40442111364191	0.000134390030214092
P43603	YFR024C-A	LSB3	-1.3539400372195	0.000106192123886038
P22768	YOL058W	ARG1	-2.31512298267229	0.000111001597189111
P50109	YML017W	PSP2	4.93837127385376	0.000111799485592983
P30952	YNL117W	MLS1	-2.04763302446326	0.000140561024292572
P53551	YPL127C	HHO1	1.58331726706197	0.000144725529803748
Q06344	YDR365C	ESF1	2.9269156737503	0.000179081859146644
P08518	YOR151C	RPB2	1.52989189087917	0.000183019364389428
P19097	YPL231W	FAS2	-1.05186553826655	0.000204712575941411
P14832	YDR155C	CPR1	-1.09966998019935	0.000215983774882588
Q01560	YDR432W	NPL3	2.65279699930051	0.00022730475177145
P53145	YGL099W	LSG1	2.54769967354007	0.000482923007973219
P33299	YKL145W	RPT1	-1.22618537952208	0.000380832856088906
Q12159	YDR381W	YRA1	1.55792449519038	0.000343922393271429
P0C2I2;P0C2J0;Q04711;O13535;Q04670;Q92393;Q03855;Q12088;Q03619;Q12316;Q12193;Q99231;Q12490	NA	NA	-1.37258451400415	0.000350559159477372
Q03655	YMR215W	GAS3	2.35642410231446	0.000417980712981103
P04050	YDL140C	RPO21	1.57275629645195	0.000418878336817339
Q12460	YLR197W	NOP56	1.18912654097173	0.00044666457234929
Q02207	YKR009C	FOX2	-1.48373416825858	0.00049068275520716
Q04013	YMR241W	YHM2	-1.23181146356812	0.000514023447032523
P38172	YBL095W	MRX3	-1.56199114946595	0.00143333027706152
P09064	YPL237W	SUI3	2.39773041270453	0.000527250680581665
P38631	YLR342W	FKS1	1.2829566337733	0.000534946884568811
P29311	YER177W	BMH1	-1.01756003075467	0.000543917101020588
P00560	YCR012W	PGK1	-1.05431580317697	0.000669382466910532
P40018	YER029C	SMB1	2.87267921636144	0.00122827100036685
P50085	YGR231C	PHB2	-1.15327627144824	0.000720517229478397
P12709	YBR196C	PGI1	-0.94587239454961	0.00072681304872527
P07278	YIL033C	BCY1	1.12848927275387	0.000790079134918949
P36041	YKL204W	EAP1	1.09354713087462	0.00103989902849134
P47089	YJR014W	TMA22	-1.1708038285457	0.00125458594339749
P39517	YDL160C	DHH1	-1.17831637509198	0.00099439953507821
P32445	YCR028C-A	RIM1	-1.2109078330143	0.000926413696885683
P38071	YBR026C	ETR1	-1.21303193900995	0.00105532971761631
P14127;P02407	NA	NA	1.03002726427664	0.00101221974976142
P49089	YPR145W	ASN1	-1.37493865374922	0.001027502249713
P49166	YLR185W	RPL37A	-1.5071907352597	0.00205647739080988
P07149	YKL182W	FAS1	-1.02962922154896	0.00112683572693047
Q01080	YNL248C	RPA49	1.29837516761206	0.00114389488646684
P00331	YMR303C	ADH2	-1.17253770343333	0.00114733466276593
Q06218	YLR276C	DBP9	2.63106034486287	0.00164538824731433
Q3E6R5	YDR381C-A		-1.62146447169724	0.00271470527689814
P40069	YER110C	KAP123	-1.10391512285454	0.00147988182963813
P38912	YMR260C	TIF11	1.52449422010281	0.00154431398650391
Q04217	YMR128W	ECM16	2.65833262791863	0.00174214878819503
P38713	YHR073W	OSH3	2.85191280567651	0.00159779741735368
P38627	YJR103W	URA8	1.70066946942133	0.00168196706120947
P13711	YGL205W	POX1	-1.34793610435555	0.00172790930784321
P15703	YGR282C	BGL2	1.44820974928337	0.00224550222028085
P04397	YBR019C	GAL10	1.34160337513161	0.00184687805469638
Q03940	YDR190C	RVB1	0.928510013188891	0.0019627677491058
P38985	YDL092W	SRP14	1.22189275560295	0.00281242257987097
Q07807	YLL013C	PUF3	-0.901183298063128	0.00214221666799503
Q12481	YOR287C	RRP36	1.48899091422935	0.0037260370294631
P28241	YOR136W	IDH2	-0.994092574713463	0.00217103426808183
P05694	YER091C	MET6	1.6356545737473	0.00224039935563031
P47006	YJL148W	RPA34	1.24825127076763	0.00228116321627883
P39960	YER155C	BEM2	-1.97061514262624	0.00534387957167099
P10080	YHL034C	SBP1	1.57962301319463	0.00235188485179534
P41903	YJR019C	TES1	-1.67899201683861	0.00316187651224949
P05374	YGR157W	CHO2	-1.19653261027929	0.00237467003512847
P07257	YPR191W	QCR2	1.8984403369171	0.00245254620046606
P40150	YNL209W	SSB2	1.03194933234484	0.00255900623327177
P15303	YPR181C	SEC23	-1.39084374901309	0.00432165872494505
Q08208	YOL041C	NOP12	0.830491175076808	0.00259917253668606
Q12029	YOR271C	FSF1	1.0524285246315	0.00287162177290258
P21147	YGL055W	OLE1	1.55331530719691	0.00269327106171276
Q02892	YPL093W	NOG1	0.919282335186011	0.00290444932284636
P53927	YNL110C	NOP15	1.86739003589539	0.00408086264755753
P09201	YLR377C	FBP1	-0.800019745063384	0.00355329222715681
P50089	YGR237C		1.35671957797541	0.00355775885921368
Q12692	YOL012C	HTZ1	1.44654197284094	0.00527783870187016
P27614	YJL172W	CPS1	-1.31862206814482	0.00529406408389477
P33322	YLR175W	CBF5	1.01280021744649	0.00413493532961737
Q6Q547	YHR072W-A	NOP10	-1.29082597335423	0.00488347698654729
Q12428	YPR002W	PDH1	-1.03921895597181	0.00431361387159843
P53235	YGR054W		-0.791687215569233	0.00442804380064879
P17967	YCL043C	PDI1	-0.905736168301544	0.00526083656789551
P16140	YBR127C	VMA2	0.732425725300878	0.00475432362049927
P39954	YER043C	SAH1	-0.841375610342109	0.00483368475789139
P38248	YBR078W	ECM33	1.47242561259248	0.00485672999451403
P37267	YGR174C	CBP4	-0.996491792698361	0.00608977760149429
P48412	YGR072W	UPF3	1.61257714544773	0.00949604532295206
Q12117	YDR033W	MRH1	-1.12994192164331	0.00498164618989743
P30665	YPR019W	MCM4	1.05169314533024	0.00668256447637043
P07264	YGL009C	LEU1	0.810119413240425	0.0057526464242177
P0CX46;P0CX45	NA	NA	0.793624831368575	0.00585820122206212
P32836	YOR185C	GSP2	-0.925806989538128	0.00587280961851933
P30605	YDR497C	ITR1	1.27407120814751	0.00902903301353867
P40098	YER182W	FMP10	-1.15677307630171	0.00709902051697976
P17255	YDL185W	VMA1	-0.92532846183812	0.00631870523647885
Q04067	YDR429C	TIF35	-0.823750435889828	0.00643312524161307
P54839	YML126C	ERG13	1.25939335136307	0.00691426568823237
P10964	YOR341W	RPA190	-0.830066655566277	0.00685580296507166
Q12035	YLR051C	FCF2	2.02422735962642	0.00992531412603598
P07991	YLR438W	CAR2	1.27349373540895	0.0078328291409399
P33297	YOR117W	RPT5	-0.83668888744533	0.00701880080755341
P32481	YER025W	GCD11	0.770617880517463	0.00721886907350181
P47143	YJR105W	ADO1	-1.4040186825135	0.0079377086667164
Q05506	YDR341C		1.11049983445225	0.0078948113643952
P22146	YMR307W	GAS1	1.75587029406387	0.00798451982553883
P19882	YLR259C	HSP60	2.03068184320366	0.00803814326839965
P25367	YCL028W	RNQ1	-0.897739275578587	0.00831119969984145
P32598	YER133W	GLC7	0.759830377800053	0.00868909803021776
P38788	YHR064C	SSZ1	0.699838973853819	0.00873527102531853
P34760	YML028W	TSA1	0.947264167394174	0.00882820723251301
P39518	YER015W	FAA2	-0.829252865652304	0.00883022747293756
Q00955	YNR016C	ACC1	-0.671917335364771	0.00885299290447811
P38988	YDL198C	GGC1	-0.750757997045326	0.0092699031160601
P06168	YLR355C	ILV5	1.29739920170395	0.00957071055412851
P00950	YKL152C	GPM1	-0.978912982366005	0.00971781970242829
Q02486	YMR072W	ABF2	-0.768530719474658	0.0109791553022136
P15891	YCR088W	ABP1	0.780037987757144	0.0105061331059666
Q01852	YIL022W	TIM44	-0.89725368188272	0.0111443799978877
Q08732	YOR267C	HRK1	1.24293718116535	0.0134451911984405
P32796	YML042W	CAT2	-1.25790717014887	0.0120455034976474
P38712	YHR065C	RRP3	1.03834513739329	0.0118764322498244
P22136	YMR282C	AEP2	-0.784291671897297	0.0124517318193698
P53297	YGR178C	PBP1	-0.772946699372266	0.0120571270851513
P01123	YFL038C	YPT1	-1.24015096773604	0.0193109599291231
P0CX38;P0CX37	NA	NA	0.748700536351301	0.0121229760372889
P28240	YER065C	ICL1	-1.00508591651492	0.012486192989919
P53301	YGR189C	CRH1	1.94506926654125	0.0129235374162673
P49167	YLR325C	RPL38	0.746326723035104	0.0131226656982044
P36148	YKR067W	GPT2	0.805085569195121	0.01337526543692
P53131	YGL120C	PRP43	0.916686065508994	0.0141027350095923
P19358	YDR502C	SAM2	-0.576691255549274	0.0134977179473625
P37838	YPL043W	NOP4	1.28955067168964	0.016630317885094
P39729	YAL036C	RBG1	1.06889737181731	0.0161158187320982
P32527	YGR285C	ZUO1	1.19148472542125	0.0140350805216151
P30624	YOR317W	FAA1	0.705954506199745	0.0145020613565648
P47127	YJR080C	AIM24	-1.19071501917234	0.0212597970231689
P07253	YBR120C	CBP6	-0.903889885141535	0.0152144141488666
Q99207	YDL148C	NOP14	1.30429582952623	0.0153816503508064
P05759	YLR167W	RPS31	0.818862860915974	0.0154252331633572
P06103	YOR361C	PRT1	1.02609895168344	0.0159678379077696
P10591	YAL005C	SSA1	-0.626826412114525	0.0160538271509817
P32316	YBL015W	ACH1	-1.17892976518785	0.0174887922607165
P20447	YGL078C	DBP3	0.869713666436606	0.0174919182082733
P14540	YKL060C	FBA1	-0.746697053535723	0.0175019222313434
P29453	YLL045C	RPL8B	-0.581112943434366	0.0179998018475755
P53261	YGR103W	NOP7	-0.932917911261328	0.0192771329255029
P53254	YGR090W	UTP22	0.876901516651927	0.0193846767953702
Q12136	YDL153C	SAS10	0.970542908465688	0.0187329969415733
P02994	YPR080W	TEF1	-0.666190240897244	0.0189632285423998
P02994	YBR118W	TEF2	-0.666190240897244	0.0189632285423998
P27882	YGR029W	ERV1	-0.93924341620496	0.0192585145348746
P41811	YGL137W	SEC27	0.57744641385711	0.0199737656470836
P23248	YML063W	RPS1B	0.639279881097814	0.0211541412994793
P00427	YHR051W	COX6	-0.69155140729395	0.0215937273037292
P40364	YJL066C	MPM1	-1.55093760865457	0.0274196852834954
P40986	YDR182W	CDC1	1.09931430902674	0.0301656737583768
Q01939	YGL048C	RPT6	-1.06230354479878	0.0248866138977022
P38809	YHR097C		1.07081598385824	0.0232373399077467
P22943	YFL014W	HSP12	1.6388061322468	0.039770149031436
P04037	YGL187C	COX4	1.05680136087183	0.0245302212978599
P15646	YDL014W	NOP1	0.695539873827816	0.0239783355892635
P32792	YHR017W	YSC83	-0.979575300096627	0.0281931074373483
P31539	YLL026W	HSP104	-0.942937736253185	0.0248195482120578
P12687	YNL005C	MRP7	-0.773352617839048	0.0265975372852364
Q12462	YOL147C	PEX11	-1.17500724126526	0.0276994056437957
P39938;P39939	NA	NA	0.653395087284469	0.0257445260857317
P25374	YCL017C	NFS1	1.23604570132242	0.0299508917729743
P60010	YFL039C	ACT1	-0.5864607505051	0.0260120268722923
Q06631	YDR299W	BFR2	-0.743057829257339	0.0277222551535551
Q07362	YDL053C	PBP4	-0.830868837764825	0.0272937535694558
Q08972	YPL226W	NEW1	0.744066559663981	0.0280981864150197
P32558	YGL207W	SPT16	-0.861841396101724	0.028161821498575
Q12080	YPL146C	NOP53	2.22673189262161	0.0303099998915301
P13181	YLR081W	GAL2	1.01229916408272	0.0294854548935508
P32599	YDR129C	SAC6	0.957754485223166	0.0302906875464979
P26785	YNL069C	RPL16B	-0.612386466289262	0.0299548908160861
P47079	YJL008C	CCT8	0.882423501791592	0.0301490824319493
Q01532	YNL239W	LAP3	-0.794274741999448	0.0314730836152834
P16892	YBL016W	FUS3	0.918865365340686	0.0320482517230225
P37292	YBR263W	SHM1	-0.742669152096514	0.0370068127796042
P19146	YDL137W	ARF2	0.62522912186407	0.0334788246597062
P40024	YER036C	ARB1	-0.585761166988828	0.0329587307723426
Q07349	YDL027C	MRX9	-0.716417294620015	0.0415014347575587
P06704	YOR257W	CDC31	1.12200666497064	0.0368287311119704
P42842	YNL313C	EMW1	1.11888858844556	0.034806109509628
P14742	YKL104C	GFA1	0.708476685733952	0.0348422728908322
P33442	YLR441C	RPS1A	0.588533520496011	0.0344004699840388
P38853	YHR158C	KEL1	-0.956685231863901	0.0406521688971494
P38426	YMR261C	TPS3	0.86497137663045	0.0483701769232175
P15624	YLR060W	FRS1	1.10239327997679	0.0405495326423024
P09733	YML085C	TUB1	0.884344539544763	0.0372712528301505
P46655	YGL245W	GUS1	-0.555846851484798	0.0376127291300212
Q12754	YPL012W	RRP12	0.940357683545972	0.039803778286616
P04147	YER165W	PAB1	-0.438205720910265	0.038267255850464
P25491	YNL064C	YDJ1	0.99171436352708	0.0407206154890487
P19414	YLR304C	ACO1	-0.70956057864251	0.0404290318432962
P36112	YKR016W	MIC60	0.625936520281183	0.0409591584207955
P38219	YBR025C	OLA1	-0.576980808435898	0.0417776109553424
P08417	YPL262W	FUM1	-0.939531446699409	0.0425147010882133
P38840	YHR137W	ARO9	0.641229541622423	0.042528304446136
P14126	YOR063W	RPL3	-0.531322010013536	0.0441790009368608
P53549	YOR259C	RPT4	-0.926245048141642	0.0493357040221624
Q12289	YOR100C	CRC1	-0.694694763676839	0.0442709407603919
P32331	YPR058W	YMC1	-0.689881437858311	0.0446120273723589
P40350	YPL227C	ALG5	-0.917188621919831	0.0468418387538247
Q08235	YOL077C	BRX1	0.879886778886171	0.0447120370888529
P10659	YLR180W	SAM1	-0.558124812638127	0.0459858581595498
P38011	YMR116C	ASC1	-0.536090591313823	0.045519066975445
P34241	YKL014C	URB1	-0.904666560171979	0.0513018869678872
P08431	YBR018C	GAL7	0.901936697219202	0.0485587634570693
P07281;P07280	NA	NA	0.51178243213576	0.0465927160696247
P25293	YKR048C	NAP1	-0.53690512183416	0.0466242773328163
P38250	YBR086C	IST2	-0.632042891737264	0.047890422875656
P40303	YOL038W	PRE6	-1.2046453240833	0.0635831533892804
P47124	YJR075W	HOC1	-0.915866709120603	0.0609449341008352
P50095;P38697	NA	NA	0.992873768958439	0.0505358895758998
A5Z2X5	YPR010C-A		-1.12033839428102	0.0657274390702382
P48164	YNL096C	RPS7B	0.547688627972835	0.0506158196246558
P39940	YER125W	RSP5	-0.641950747820747	0.0509550818567596
P21576	YKR001C	VPS1	0.890638396139202	0.0510689063520022
P36008	YKL081W	TEF4	-0.601798146059203	0.0517993009779421
Q12149	YOR001W	RRP6	1.01531644479559	0.0615149197550246
P04449	YGL031C	RPL24A	1.20058704736956	0.05805951750666
P0CX48;P0CX47	NA	NA	0.624833066642594	0.0527816810958988
P38687	YPL243W	SRP68	0.523395883540257	0.0545084542796907
Q00055	YDL022W	GPD1	-0.756493999500119	0.0598368752008184
P38175	YBL090W	MRP21	0.840590876937107	0.0578725059996935
P0C2H6;P0C2H7	NA	NA	0.511565789237132	0.0565361900143392
P38625	YMR217W	GUA1	-0.793885015091842	0.063390583085409
P00890	YNR001C	CIT1	-0.729239861940112	0.0579198781166886
P53691	YLR216C	CPR6	0.525856647014027	0.0581950228469185
P53731	YNR035C	ARC35	1.15250237478494	0.0761588866871449
P22147	YGL173C	XRN1	-0.865161439697552	0.0663990820405273
P11914	YHR024C	MAS2	-0.566030035466401	0.0640654337104449
P54861	YLL001W	DNM1	0.832594512804476	0.0652948340750687
P53885	YNL173C	MDG1	-0.469842175212928	0.0670550083914914
P06105	YJL080C	SCP160	0.955903798478523	0.064897271299771
Q12164	YLL023C	POM33	-0.839506341366434	0.0663830306461634
P0CX54;P0CX53	NA	NA	-0.481070481001495	0.0671485936338559
P53879	YNL180C	RHO5	1.0708225512547	0.0675416774518287
P09436	YBL076C	ILS1	0.680472168013893	0.0688844880641708
P39526	YJL207C	LAA1	-0.783149289376283	0.0706034017823523
P32190	YHL032C	GUT1	-1.04213751635056	0.0752915821058589
P07284	YDR023W	SES1	0.598104870897764	0.0702803839960956
P32332	YKL120W	OAC1	0.512556106089438	0.0715354803492029
P04173	YCL018W	LEU2	-0.587858435230377	0.0710512920092398
P26637	YPL160W	CDC60	0.821755385413059	0.0754830812290569
P21560	YPL215W	CBP3	-0.509815810377859	0.0757041694443252
P53941	YNL075W	IMP4	0.682835810029683	0.0779091883050882
P04912;P04911	NA	NA	0.787166349585313	0.0786779134911544
Q03559	YMR295C		1.0415880567607	0.0850358293843116
P10592	YLL024C	SSA2	0.492616558893481	0.079435440243525
Q04958	YML059C	NTE1	-0.55423408917801	0.0826478719613013
P21954	YDL066W	IDP1	-1.18116605035994	0.0984321442289337
P32288	YPR035W	GLN1	-0.8186301681136	0.0898458336423117
Q3E792;P0C0T4	NA	NA	0.761079954371834	0.0843923578633714
Q99383	YOL123W	HRP1	0.678930849173636	0.0888401064395709
P21827	YGL097W	SRM1	-0.68691816063761	0.0905528289751803
P38720;P53319	NA	NA	1.29079946942805	0.0977573030399107
P32589	YPL106C	SSE1	0.68320400336124	0.0879307240754678
Q06505	YPR133C	SPN1	0.497045483265239	0.0939489726570815
P07248	YDR216W	ADR1	-0.50803623038702	0.0947070971277415
P32478	YJL159W	HSP150	1.24896917756951	0.096567800944677
P19262	YDR148C	KGD2	-0.583087204685349	0.0955779880898353
P25087	YML008C	ERG6	0.550275412510324	0.0957473059072065
P38682	YER122C	GLO3	1.03402950973227	0.106973494122392
P39113	YMR280C	CAT8	0.465390516720841	0.0985706313182585
Q04636	YML069W	POB3	-0.465397926042343	0.0977261467299883
P20107	YMR243C	ZRC1	0.814146583985615	0.10381732306121
P02294;P02293	NA	NA	-0.4765793743478	0.099544778673374
Q08287	YOL144W	NOP8	0.611706090629148	0.108284992940908
P52910	YLR153C	ACS2	0.643715716840106	0.103965097330527
P16861	YGR240C	PFK1	0.824455304088076	0.106597656668339
P33307	YGL238W	CSE1	0.902345928989451	0.107035520362155
P32565	YIL075C	RPN2	-0.596550662901336	0.111223324637376
P00549	YAL038W	CDC19	-0.395475056207243	0.110560648721209
P10664	YBR031W	RPL4A	-0.383748595588521	0.110710012262696
P32351	YIL154C	IMP2	0.707770595373134	0.113391193678565
Q03862	YDR101C	ARX1	0.770091299463491	0.129917999884627
P40531	YIL041W	GVP36	0.586380062126786	0.116637490570061
P38701	YHL015W	RPS20	-0.411605196707303	0.113963533924699
P23369	YGR076C	MRPL25	0.819898745783405	0.12013046972071
P07143	YOR065W	CYT1	0.396756117360955	0.114903318880225
P00424	YNL052W	COX5A	-0.758723197539151	0.125886500888152
Q08962	YPL211W	NIP7	-0.589396676183252	0.12005018442794
P43535	YFR009W	GCN20	-0.621991962852761	0.119922266056308
P40079	YER127W	LCP5	0.810379216786242	0.127642997120001
P40212	YMR142C	RPL13B	-0.382863909644009	0.121893480981131
P25586	YCL059C	KRR1	0.731557392608249	0.126348259243299
P25605	YCL009C	ILV6	-0.68250768297192	0.1340763806566
Q06103	YPR108W	RPN7	-0.521098502954814	0.130345974965971
Q08687	YOR252W	TMA16	0.971996631575305	0.134405367521895
P32471	YAL003W	EFB1	0.688720121247453	0.127427930590613
P05030	YGL008C	PMA1	-0.431979885667424	0.128158598948216
P38630	YOR217W	RFC1	0.64038179953619	0.139702972242664
P34227	YBL064C	PRX1	-1.00510511605693	0.135358853516072
P26784	YIL133C	RPL16A	-0.382488254413584	0.129737882240733
P00128	YDR529C	QCR7	-0.449404905078104	0.13460256190507
Q12109	YOL097C	WRS1	-0.575118352106749	0.132215248568601
P40159	YNL208W		0.972693277602907	0.132422360421008
Q08745;P46784	NA	NA	-0.632476015441991	0.135427226539757
P23542	YLR027C	AAT2	-0.719585836768342	0.143238438879704
P32497	YMR309C	NIP1	0.940615532465966	0.135472830684949
P34216	YBL047C	EDE1	0.575046079032134	0.144818401181368
P37263	YCR087C-A		0.74434517636853	0.139553518495662
P38431	YPR041W	TIF5	-0.438879683597616	0.13900995529093
P0CX52;P0CX51	NA	NA	0.466953139764492	0.139154123409849
Q12122	YDL131W	LYS21	0.39276977479102	0.139241406575919
P41810	YDR238C	SEC26	0.412576012348989	0.141954848406449
P47083	YJR002W	MPP10	0.615831051276835	0.142124556209099
P38764	YHR027C	RPN1	-0.436878442181388	0.145063755167229
P32771	YDL168W	SFA1	-0.631225593457579	0.160568348569907
P40553	YIL010W	DOT5	-0.661097021204114	0.146868330046083
P0CS90	YJR045C	SSC1	-0.292492457992381	0.146079196197932
Q08959	YPL206C	PGC1	0.450104235454663	0.147829799680569
P32324	YOR133W	EFT1	-0.332077243897313	0.150773161382623
P32324	YDR385W	EFT2	-0.332077243897313	0.150773161382623
P41057	YLR388W	RPS29A	0.972144182816201	0.15598959412443
P28000	YNL113W	RPC19	-0.402253168643355	0.154020418956586
Q05567	YDR294C	DPL1	0.455882086464481	0.15422634915113
P38934	YOR198C	BFR1	-0.846082161705088	0.158699856235583
P28319	YKL096W	CWP1	-0.904094196437317	0.155908281340765
P00330	YOL086C	ADH1	-0.418083370480904	0.156254339348346
P07245	YGR204W	ADE3	0.487321156933866	0.162317310998575
P17695	YDR513W	GRX2	-0.569589386906365	0.167637198214549
P15625	YFL022C	FRS2	0.704201540862289	0.18272465566214
P24276	YDR293C	SSD1	0.357547517137284	0.165132225566728
Q00402	YDR150W	NUM1	-0.949464846835685	0.167881816291391
P29509	YDR353W	TRR1	0.818584799337003	0.171105470229285
P32899	YHR148W	IMP3	0.623504085017426	0.176686819902674
P36105	YKL006W	RPL14A	0.364917444666723	0.168986091771555
P23301	YEL034W	HYP2	-0.410659370934734	0.169879833150107
P32419	YDL078C	MDH3	-0.540955169407283	0.172166833792645
P32582	YGR155W	CYS4	0.360136295416133	0.172548785877849
P53170	YGL059W	PKP2	-0.687381009996002	0.180758603181986
P53868	YNL219C	ALG9	-0.495423271891571	0.172653471864173
P25694	YDL126C	CDC48	-0.460763892687176	0.17350543892099
Q03281	YDR458C	HEH2	0.61032974736889	0.183756107310338
P32342	YKL122C	SRP21	0.638257320552778	0.184213223412572
P38249	YBR079C	RPG1	0.294887123451211	0.18055586033156
P00812	YPL111W	CAR1	0.381616141721647	0.185263607612398
Q03102	YML131W		-0.699920611832823	0.195234077321806
Q04500	YML093W	UTP14	0.717477067207106	0.183356710240462
P33892	YGL195W	GCN1	-0.445171952255347	0.182869326223911
P53629	YNR019W	ARE2	-0.64086857407759	0.197574746895739
P25655	YCR093W	CDC39	0.472472983441993	0.187358899487387
P38080	YBR059C	AKL1	0.59592043827201	0.18907533108738
P53894	YNL161W	CBK1	-0.505894052909319	0.193592984968856
P38427	YML100W	TSL1	-0.368993535156328	0.193087412161085
P25443	YGL123W	RPS2	-0.344466760365915	0.193916459875229
P54115	YPL061W	ALD6	0.290780564754588	0.195606411451506
Q12329	YDR171W	HSP42	0.907358370649629	0.198319147262776
P38689	YHL011C	PRS3	-0.541159985764441	0.204136623987847
Q03921	YDR141C	DOP1	0.453616213874369	0.198055221212143
P53312	YGR244C	LSC2	-0.362164588065991	0.199520337677299
Q00764	YBR126C	TPS1	-0.843081665532161	0.204189562371748
P16474	YJL034W	KAR2	-0.306959051325848	0.201650328045302
P14120	YGL030W	RPL30	0.444821749091034	0.20221050090368
P07703	YPR110C	RPC40	-0.383266658338226	0.205946250925505
P04801	YIL078W	THS1	-0.373624339539447	0.20611594555129
P38623	YLR248W	RCK2	-0.801721168943075	0.223207466127717
P16521	YLR249W	YEF3	-0.316927088872056	0.206467049163671
P25340	YGL012W	ERG4	-0.397432818255492	0.209124461925973
P38707	YHR019C	DED81	-0.394008397684608	0.210826678655257
P25342	YCR002C	CDC10	-0.447442928478011	0.215071884765453
Q12464	YPL235W	RVB2	0.392145149787712	0.214951140664973
P38690	YHR033W		0.839613397158232	0.243084887109711
P04710	YMR056C	AAC1	-0.415281188229212	0.217348855723973
P53622	YDL145C	COP1	0.414690937669953	0.21817092317727
P0CX36;P0CX35	NA	NA	0.309666245382306	0.218842480361787
Q07825	YLL029W	FRA1	0.507940148212487	0.225868141588579
P07170	YDR226W	ADK1	-0.453328006644643	0.224103907627243
P32600	YKL203C	TOR2	-0.396831859380253	0.226283293657726
Q02950	YPL118W	MRP51	-0.384560056412518	0.229342146028776
P53898	YNL156C	NSG2	-0.475389878960666	0.228092563915765
P00927	YER086W	ILV1	-0.53687459523529	0.245704675876097
P39522	YJR016C	ILV3	0.492550588421636	0.23627167052447
Q07551	YDL124W		-0.384548219443364	0.242116164664068
P13586	YGL167C	PMR1	-0.459449269919133	0.247056252722861
P08524	YJL167W	ERG20	0.486468294005423	0.245663852847437
P46367	YOR374W	ALD4	0.343889363673775	0.244727000079006
P06738	YPR160W	GPH1	-0.327010595325586	0.246025051097039
P15202	YDR256C	CTA1	-0.309741249992577	0.246035313981027
P0C0V8	YKR057W	RPS21A	-0.409963369680732	0.246992672470871
P39008	YNR052C	POP2	-0.610529474937149	0.258558906844943
P39744	YOR206W	NOC2	-0.424021405654578	0.250281677313109
Q04031	YDR412W	RRP17	0.620153500306362	0.260211983380774
P12385	YBR143C	SUP45	-0.357257713931094	0.252635519917626
P05756	YDR064W	RPS13	0.260835619222259	0.253357980796068
P06169	YLR044C	PDC1	-0.262019067734926	0.254900855949054
P05737	YGL076C	RPL7A	-0.297689310016644	0.256238971120481
P20967	YIL125W	KGD1	-0.443123664195895	0.258318638865568
Q02753	YBR191W	RPL21A	-0.388941899349369	0.259084085144107
P20081	YNL135C	FPR1	-0.301942033402451	0.25910194601178
Q3E747	YLR363W-A		1.10312962143203	0.275021857045908
P22203	YOR332W	VMA4	0.632738866037304	0.271425862233971
Q06144	YLR350W	ORM2	0.507083020127389	0.271252394859504
P36527	YDR462W	MRPL28	0.323457513213491	0.27566731336718
P41805	YLR075W	RPL10	-0.331362921013653	0.268336564058009
P33333	YDL052C	SLC1	-0.33570565928456	0.269173996334537
P00899	YER090W	TRP2	-0.329681482790004	0.26921052553811
P53598	YOR142W	LSC1	-0.418131613297707	0.270735317327078
Q03028	YPL134C	ODC1	-0.374960172464238	0.270652708147279
P22137	YGL206C	CHC1	-0.318794046519219	0.271029525364637
Q12499	YOR310C	NOP58	0.310056388345156	0.271572898692559
P53914	NA	NA	-0.300915716379453	0.273096509729698
P41056	YOR234C	RPL33B	-0.630884971837169	0.280783899086054
Q08179	YOL027C	MDM38	0.303457115042779	0.27617372816418
P10507	YLR163C	MAS1	-0.417818480401074	0.275930289260508
P38153	YBR288C	APM3	0.714990314353951	0.286106336307408
P39743	YDR388W	RVS167	0.399543640064703	0.279523390119828
P36060	YKL150W	MCR1	0.356500413768842	0.278479131348513
P40961	YGR132C	PHB1	-0.427830841812913	0.280703131876553
P38959	YDR080W	VPS41	-0.531177205130263	0.292624527506742
P04387	YML051W	GAL80	-0.524247495662426	0.288199137470251
P38845	YHR146W	CRP1	0.412168475472399	0.286816193757675
P30822	YGR218W	CRM1	0.596216587484985	0.28791500823901
P40991	YNL061W	NOP2	-0.308747052798445	0.288004954948638
P41807	YPR036W	VMA13	0.527920778638279	0.304141166183903
P00817	YBR011C	IPP1	0.523123021089628	0.293094972111891
Q01163	YGL129C	RSM23	0.40824234437817	0.303293703447301
P33327	YDL215C	GDH2	0.279399104577042	0.297216477042566
P38065	YBL037W	APL3	-0.489358173868169	0.30611443668762
P00931	YGL026C	TRP5	0.307595605453223	0.297419484787447
P05740	YKL180W	RPL17A	0.323741605597039	0.297440225013273
Q06143	YLR348C	DIC1	-0.384488086245103	0.298007789950491
P53278	YGR130C		0.288076265992661	0.29900575942401
P43616	YFR044C	DUG1	-0.518045599156153	0.307054839552137
P09734	YML124C	TUB3	-0.36534168796079	0.304945524711798
P38828	YHR121W	LSM12	0.339940852287743	0.308763284159231
P40319	YLR372W	ELO3	-0.390597243741791	0.307940963334394
P32387	YDR405W	MRP20	-0.329456558183118	0.313076779147857
P06843	YER161C	SPT2	0.729284243565026	0.317891979454439
P53723	YNR021W		-0.33609042781832	0.311919645225303
P36534	YPL173W	MRPL40	-0.406387703817781	0.313393877662638
P34167	YPR163C	TIF3	-0.263020284407247	0.313946244886092
P07259	YJL130C	URA2	0.241948431701879	0.313954573446349
Q12196	YOR119C	RIO1	0.674481941267867	0.319281482546846
P39990	YEL026W	SNU13	-0.290666117016325	0.316429006258722
Q01855	YOL040C	RPS15	0.273682844889549	0.316813132926151
P38910	YOR020C	HSP10	0.816451867837454	0.327812072629182
P15108	YMR186W	HSC82	0.260504595969749	0.317511716431845
P39692	YFR030W	MET10	0.492404572485604	0.326269732181753
P46970	YJR132W	NMD5	-0.647353480752631	0.320814295433674
P80235	YAR035W	YAT1	-0.438239244155497	0.320062479714687
P53334	YGR279C	SCW4	-0.504519166750246	0.324214330762293
Q99190	YDL015C	TSC13	-0.284828166337391	0.321292935068468
P31688	YDR074W	TPS2	-0.286349415518185	0.321336614714905
P32191	YIL155C	GUT2	-0.320602831281999	0.322419385757254
P31116	YJR139C	HOM6	0.407530880805631	0.325771415066571
P32473	YBR221C	PDB1	-0.427343982764381	0.322834169209154
Q08965	YPL217C	BMS1	0.596860624332763	0.325639120435515
P20436	YOR224C	RPB8	-0.515655546626935	0.332352121851187
P16387	YER178W	PDA1	0.287083863856676	0.326734838672358
P0CX26;P0CX25	NA	NA	0.354914615011573	0.330711763580291
P38968	YDL195W	SEC31	-0.288902236938277	0.335461933292004
Q03973	YDR174W	HMO1	0.328151547776741	0.336038157115867
O14467	YOR298C-A	MBF1	-0.426249358642284	0.336961660133645
P47912	YMR246W	FAA4	0.306915824570495	0.339158631104752
P20459	YJR007W	SUI2	-0.403281883082489	0.343619546107098
Q12144	YLR064W	PER33	0.771285507967928	0.347106837288603
P15180	YDR037W	KRS1	0.422317667642609	0.346000969946553
P10963	YKR097W	PCK1	-0.278416797930607	0.348144942943929
P31373	YAL012W	CYS3	0.388604484494955	0.349173237428633
P39998	YEL015W	EDC3	-0.296225435031435	0.351592011748713
P07560	YFL005W	SEC4	0.215913557504773	0.351631489561391
P07246	YMR083W	ADH3	-0.285507121976746	0.351452604227441
P32803	YGL200C	EMP24	-0.497247299632761	0.360002823143617
P0CX85;P0CX84	NA	NA	0.248479026562975	0.35823341246206
P46672	YGL105W	ARC1	0.431581801206228	0.363146878109767
P52593	YML103C	NUP188	0.297761086009618	0.366043723037914
P40422	YHR143W-A	RPC10	-0.321699092951064	0.366551993548344
P30902	YKL016C	ATP7	-0.30810595523543	0.365146038984559
P07342	YMR108W	ILV2	0.285760333464353	0.364955232788932
P0CX32;P0CX31	NA	NA	0.250526815270057	0.365238779551224
Q12153	YDR312W	SSF2	0.463774623166216	0.367570296145531
P23641	YJR077C	MIR1	-0.278321815296401	0.366764579004861
P27692	YML010W	SPT5	-0.285168974619957	0.367629340347661
P05744	YPL143W	RPL33A	-0.225464261076681	0.369122780107086
P00942	YDR050C	TPI1	0.437329972698556	0.371619648746514
P05739	YLR448W	RPL6B	-0.218011020031994	0.373450011382276
P40502	YIL087C	AIM19	-0.547238959980305	0.381014692978033
P02309	YNL030W	HHF2	0.223955422223174	0.374089188160096
P02309	YBR009C	HHF1	0.223955422223174	0.374089188160096
Q05518	YDR348C	PAL1	0.327195731228823	0.381932028063413
P37304	YDR251W	PAM1	-0.311542265618449	0.382116710341787
P00924	YGR254W	ENO1	-0.552973228120649	0.383552515270106
P05626	YPL078C	ATP4	0.317700685171211	0.382141758993058
P06634	YOR204W	DED1	0.263365268087814	0.38218526044594
P40215	YMR145C	NDE1	-0.290293986852085	0.383411872879155
Q07478	YDL084W	SUB2	-0.236762539344546	0.386751859860561
Q03640	YML072C	TCB3	0.217509182320907	0.387566145804787
P25372	YCR083W	TRX3	-0.492363233704214	0.392529328951622
P38626	YIL043C	CBR1	-0.246325949766419	0.39184803676944
P02992	YOR187W	TUF1	-0.35592204462813	0.397627387520375
P32790	YBL007C	SLA1	0.287053059526482	0.401335476675481
P05750	YNL178W	RPS3	-0.229175741538917	0.399558035664185
P0CT04	YNL015W	PBI2	0.865190735380629	0.417272039187032
Q07915	YLR009W	RLP24	0.254254990347071	0.40690927473284
Q04491	YLR208W	SEC13	-0.408237071535627	0.41268454871902
P07213	YNL121C	TOM70	0.214419484967923	0.407611184606452
P06208	YNL104C	LEU4	-0.233238228577907	0.409678823894091
Q04458	YMR110C	HFD1	-0.207156361152009	0.413164954033287
Q07623	YDL213C	NOP6	0.302321011669328	0.414843330959854
P54838	YML070W	DAK1	-0.33132357635915	0.420721298284802
P35723	YKL065C	YET1	-0.348513731995073	0.430470472737193
P47001	YJL158C	CIS3	-0.359167719830189	0.425631032148022
P25644	YCR077C	PAT1	-0.456768555466812	0.437325130588565
P32861	YKL035W	UGP1	0.230105306243278	0.428223449688464
P26570	YML016C	PPZ1	0.317802488566102	0.431757223499274
P00359	YGR192C	TDH3	0.263643747384606	0.429529964234213
P47068	YJL020C	BBC1	0.489755543306146	0.430671795458696
P38127	YBR192W	RIM2	-0.325185158891514	0.431638040221919
P00360	YJL052W	TDH1	0.635799259642884	0.435934516124617
P07806	YGR094W	VAS1	0.427306340703016	0.438094620093762
P41939	YLR174W	IDP2	-0.246406721940087	0.433689531784012
P12695	YNL071W	LAT1	0.394107507272683	0.435237701508701
P35191	YFL016C	MDJ1	0.60069304816313	0.437899423684994
P05319	YOL039W	RPP2A	-0.272439026040338	0.443834836937327
P39078	YDL143W	CCT4	0.338006983003964	0.438836993133003
P39076	YIL142W	CCT2	0.271168405620667	0.440281967594968
P36421	YGR185C	TYS1	-0.231350609311278	0.44028327118284
P33338	YNL243W	SLA2	0.414452493166756	0.445254230249816
P40075	YER120W	SCS2	0.363865370455283	0.446556655572363
P15705	YOR027W	STI1	0.266653157594327	0.444191715110256
P25719	YML078W	CPR3	-0.215079083923481	0.449413723496387
P26783	YJR123W	RPS5	0.215425342875591	0.447997151788585
P18963	YBR140C	IRA1	-0.508986689836636	0.44986825083889
P0CX40;P0CX39	NA	NA	-0.212429259294666	0.449461453612623
Q99216	YOR145C	PNO1	-0.24981431656612	0.454485677921846
P15565	YDR120C	TRM1	-0.174241766603661	0.457409976345357
P17076	YHL033C	RPL8A	-0.379007479406091	0.458678638551991
P48813	YDR508C	GNP1	-0.213341537959394	0.45879634913674
Q05022	YMR229C	RRP5	0.300631789088573	0.459606564043156
P0CX30;P0CX29	NA	NA	0.243448642193808	0.460547154357479
P21965	YNL307C	MCK1	-0.413739920631496	0.471157987693945
P38879	YHR193C	EGD2	0.279820165737696	0.467319723952423
P06782	YDR477W	SNF1	-0.462591175181657	0.476643502669494
Q04373	YDR496C	PUF6	-0.202257716085803	0.469148534454857
Q05812	YLR219W	MSC3	0.263260324769881	0.468163128753453
P07256	YBL045C	COR1	0.282957667937616	0.468925510157633
P16547	YIL136W	OM45	-0.20578239651886	0.47150699436624
P39077	YJL014W	CCT3	-0.304260377406351	0.475960823466981
Q12024	YOR272W	YTM1	-0.234825524396317	0.479828138867623
P00830	YJR121W	ATP2	0.266141059400965	0.482485357281524
P00175	YML054C	CYB2	0.380734436547037	0.48248826119968
P32449	YBR249C	ARO4	-0.216307174583459	0.486518340023806
P07260	YOL139C	CDC33	-0.159797418521318	0.489779389913382
Q00711	YKL148C	SDH1	-0.188117736046276	0.491439028786001
P35194	YBL004W	UTP20	-0.336462454872549	0.493322128608487
P35169	YJR066W	TOR1	-0.287073364729071	0.500483553464401
P32468	YHR107C	CDC12	0.19795527560904	0.499606139254061
P49090	YGR124W	ASN2	-0.244563326906672	0.503602478897869
P00937	YKL211C	TRP3	0.240094797616756	0.506940122705378
P27476	YGR159C	NSR1	-0.195002392439058	0.50482947885655
P35691	YKL056C	TMA19	-0.278476961180811	0.506533763373885
P07267	YPL154C	PEP4	-0.440912663204116	0.509204846765448
P28274	YBL039C	URA7	-0.292913657671011	0.514124807689315
P32573	YNL202W	SPS19	-0.235080048147765	0.517504122989441
P53954	YNL048W	ALG11	-0.266121459280811	0.523985540252194
P43588	YFR004W	RPN11	-0.298699063918232	0.521491914014764
P11154	YGL062W	PYC1	0.145823984034354	0.517822058825687
P41338	YPL028W	ERG10	0.249027500562363	0.523094369123839
P23254	YPR074C	TKL1	-0.279744995869279	0.519266022120516
P38825	YHR117W	TOM71	0.190418976779434	0.519226804623106
P45978	YPR129W	SCD6	0.537922940596786	0.524519163684298
P20449	YOR046C	DBP5	-0.307864758770929	0.534526435287527
P39107	YPL050C	MNN9	-0.381691740530883	0.535728447411855
P04385	YBR020W	GAL1	0.338365254582833	0.529288302568935
P04802	YLL018C	DPS1	0.216316443816083	0.528678777151121
Q07844	YLL034C	RIX7	-0.488038480214446	0.532701613136985
P54837	YML012W	ERV25	-0.244613832617869	0.537753674349619
P53883	YNL175C	NOP13	-0.197471714273359	0.539047448869429
P33298	YDR394W	RPT3	-0.224923188723917	0.540562035265933
P19158	YOL081W	IRA2	-0.389453777795108	0.542106382318472
Q12743	YDR411C	DFM1	0.211016614374596	0.543981748180128
P0CX28;P0CX27	NA	NA	0.335561046258043	0.547479242106366
P22217	YLR043C	TRX1	0.291333975390707	0.545506311758739
P38088	YBR121C	GRS1	0.217565837239867	0.545663084581565
P39935	YGR162W	TIF4631	-0.170617934655734	0.546097089842464
Q06697	YLR418C	CDC73	-0.269654395558184	0.553518660891014
P48589	YOR369C	RPS12	0.197147128445835	0.551738023360182
Q04660	YMR049C	ERB1	0.233589534128054	0.553634587897162
P02400	YDR382W	RPP2B	0.277793999417909	0.555605206287593
P0CX24;P0CX23	NA	NA	0.160259298711239	0.554913350796823
P43621	YFR051C	RET2	0.30391106834923	0.567156551734932
P39676	YGR234W	YHB1	0.219668566485392	0.566118606834673
Q12114	YLR330W	CHS5	0.438698065072249	0.57324808894448
P48234	YGR145W	ENP2	0.292456486344847	0.576489078088628
P02406	YGL103W	RPL28	-0.144744793253103	0.575631905064223
Q12335	YDR032C	PST2	-0.290657401868568	0.580176810048599
P40302	YMR314W	PRE5	0.149861870142772	0.579982632346503
P32799	YGL191W	COX13	-0.26148965483808	0.590221861237826
P25626	YCR046C	IMG1	0.273093122574863	0.594072640524873
P47035	YJL076W	NET1	-0.14604055703645	0.587523677968949
Q08193	YOL030W	GAS5	0.239987187454346	0.589219601497678
P26793	YKL113C	RAD27	-0.359062846629211	0.600897906399859
P38833	YHR127W		0.303124328390393	0.599252658562951
Q06708	YLR386W	VAC14	-0.182720601373905	0.597793873880257
P02829	YPL240C	HSP82	-0.234346393378768	0.60646279066456
P16451	YGR193C	PDX1	-0.218090195137471	0.611305299790085
P05738	YGL147C	RPL9A	0.162623570568716	0.605689153321835
P04456	YOL127W	RPL25	0.116759617132658	0.606488972081683
P11484	YDL229W	SSB1	0.111388372492705	0.6084134476423
P22803	YGR209C	TRX2	-0.202853120921546	0.611434491570453
P29547	YPL048W	CAM1	-0.192448668962101	0.614734260446154
Q04947	YDR233C	RTN1	-0.137640998220029	0.614727327344252
P89105	YOL145C	CTR9	0.371891533297585	0.629022197611547
P04807	YGL253W	HXK2	-0.257458696414631	0.622120077108937
P16649	YCR084C	TUP1	-0.242701756322319	0.625103522111988
P48563	YNL297C	MON2	-0.185185101369537	0.628455429957751
Q03195	YDR091C	RLI1	0.113069091808079	0.631201126688833
P39994	YEL020C		0.213535189088486	0.631956119667222
P18239	YBL030C	PET9	-0.161256672770275	0.637539703125944
P38061	YBL092W	RPL32	0.148469059505661	0.6377822777492
P38891	YHR208W	BAT1	0.191872817027903	0.641579433857161
P28007	YHR089C	GAR1	0.253920853963148	0.646741482868937
P07283	YFL045C	SEC53	-0.147751733900868	0.646427740779014
P16120	YCR053W	THR4	-0.140598337082572	0.646555383861993
P47116	YJR059W	PTK2	0.126906891792466	0.648233275826444
P06367;P39516	NA	NA	0.0984222588178838	0.650495006920387
P26755	YJL173C	RFA3	-0.280572179212292	0.655858581676406
P17505	YKL085W	MDH1	0.213625174058546	0.65252176436478
Q12230	YPL004C	LSP1	0.135524749120169	0.654490146210134
P29952	YER003C	PMI40	0.234149175065468	0.657060132831274
P27472	YLR258W	GSY2	-0.198685584056044	0.661495018809972
Q02969	YPL112C	PEX25	-0.373670255442249	0.674563414490528
Q04697	YML048W	GSF2	0.106484678374724	0.672084995765293
P24784	YPL119C	DBP1	-0.292625932080895	0.691392456611322
P38811	YHR099W	TRA1	-0.117956349088018	0.689384416538118
Q12522	YPR016C	TIF6	0.176553163968919	0.6905698120417
P05755	YBR189W	RPS9B	-0.107783193752503	0.691652355788197
Q12466	YOR086C	TCB1	0.111758481813908	0.694986984677538
P36036	YKL214C	YRA2	-0.16596425127949	0.697963328994201
P04840	YNL055C	POR1	0.0916767649100834	0.705793302128261
P09457	YDR298C	ATP5	-0.132199310464067	0.713494887134181
P25358	YCR034W	ELO2	-0.144874005336657	0.715426995944343
Q12019	YLR106C	MDN1	0.165683950930624	0.716344043920844
P01120	YNL098C	RAS2	-0.129265414751767	0.718461561654355
P21801	YLL041C	SDH2	-0.0872534061015031	0.719175945176867
P25349	YCR004C	YCP4	-0.158214963444408	0.722368610095669
P47176	YJR148W	BAT2	-0.096548006489229	0.721175334671299
P11075	YDR170C	SEC7	0.116820296087386	0.721187458906257
Q12515	YDL173W	PAR32	0.177772609215793	0.721839457488972
Q03690	YMR012W	CLU1	-0.124297219151163	0.722164737671657
P40413	YJR064W	CCT5	-0.158470337922186	0.733643452714145
Q12363	YOR230W	WTM1	0.160440959142818	0.741312611668106
P33332	YER008C	SEC3	0.233574575673977	0.748599842530252
P06786	YNL088W	TOP2	-0.21202778322931	0.748632955614739
P89102	YDR166C	SEC5	0.168679804836955	0.755173162668258
P46985	YJL183W	MNN11	-0.120802839144417	0.755187049609364
P32327	YBR218C	PYC2	-0.137428606136947	0.758896935030812
P07263	YPR033C	HTS1	0.18422059257426	0.763270216845324
Q08548	YOR175C	ALE1	-0.0887173430709005	0.765454909959449
P00958	YGR264C	MES1	-0.0886938968460953	0.768000938148286
P0CX83;P0CX82	NA	NA	0.0785356130099615	0.772833174254864
P81449	YDR322C-A	TIM11	0.0913776716685994	0.776532051361489
P06106	YLR303W	MET17	0.0772542243574534	0.776567047735633
P32457	YLR314C	CDC3	0.0748737472096899	0.777763407226434
P10081	YJL138C	TIF2	-0.0855610878717137	0.778894846641688
P10081	YKR059W	TIF1	-0.0855610878717137	0.778894846641688
P25623	YCR030C	SYP1	0.0813458803686302	0.779984967151233
P53337	YGR284C	ERV29	0.168745921587245	0.781029015651538
O14455	YPL249C-A	RPL36B	-0.0835059440680439	0.782793056969801
P40483	YIL108W		-0.0890490660308068	0.784605160969507
P02557	YFL037W	TUB2	-0.0794800443586965	0.787416990916484
Q06205	YLR449W	FPR4	0.0910271038404993	0.788875444940839
P22224	YGL233W	SEC15	-0.102211503211983	0.789489369667093
P32629	YEL036C	ANP1	0.131433182101528	0.792075951788289
P07251	YBL099W	ATP1	-0.0833847647030197	0.79006583308411
P87262;P40525	NA	NA	0.116453727846974	0.79135998525174
P25555	YCL011C	GBP2	0.107069861114876	0.793884217101392
P19524	YOR326W	MYO2	-0.0976844199692799	0.793679145537678
P38708	YHR020W		0.112049055203272	0.800234241658048
Q04119	YDR452W	PPN1	-0.0909833861188609	0.800442004740427
P42945	YJL109C	UTP10	-0.0937243497268057	0.801495195261061
P0CX50;P0CX49	NA	NA	0.0637887608752266	0.801036603323128
P32381	YDL029W	ARP2	-0.0646730485570863	0.802312100988621
P0C2H8	YDL075W	RPL31A	0.0655956550117764	0.802518905327654
P31384	YAL021C	CCR4	-0.0940159411262904	0.803104538840448
P40469	YIL128W	MET18	-0.102077312069355	0.804222563386216
Q02931	YPL126W	NAN1	-0.104004734652332	0.804694312923734
P51601	YGR267C	FOL2	0.0718432100387041	0.805127833377201
P20606	YPL218W	SAR1	0.0921898478289123	0.805661179006334
P0CX42;P0CX41	NA	NA	0.0697695576853299	0.807735591009407
P39015	YLR150W	STM1	0.101953953633931	0.814099468796391
Q05050	YMR031C	EIS1	0.0750040363722881	0.817513152856624
Q02326	YML073C	RPL6A	0.0668719114228224	0.823111084912461
P0CX44;P0CX43	NA	NA	-0.0565346150691468	0.824049675017134
P30771	YMR080C	NAM7	0.0793066598182079	0.82509639400827
P53155	YGL082W		0.0992427392697124	0.827719133940283
Q06132	YLR336C	SGD1	0.0961023414994138	0.830936304729623
P0CX34;P0CX33	NA	NA	0.0579745591932408	0.832454218379605
P30619	YDR164C	SEC1	-0.0845468736590043	0.836084048110148
P17709	YCL040W	GLK1	0.0613361670390198	0.835848096857734
P40017	YER024W	YAT2	-0.0935094225503619	0.836873027877485
Q12453	YOR112W	CEX1	0.0609559318399135	0.839115623590978
Q3E7Y3;P0C0W1	NA	NA	0.0637927590296421	0.839351637810437
P08566	YDR127W	ARO1	-0.138798960456214	0.840384876578181
P07244	YGL234W	ADE5,7	-0.0930805581997092	0.841614483266127
Q04781	YMR247C	RKR1	-0.115578478239307	0.850744129899089
P0CX56;P0CX55	NA	NA	0.0507825244732452	0.850837156021494
P47154	YJR117W	STE24	-0.0897997639805865	0.851491683130138
P13188	YOR168W	GLN4	-0.0759357961962408	0.852765512100649
P38077	YBR039W	ATP3	-0.0492045776366119	0.854101327020776
P05317	YLR340W	RPP0	0.0423861524501028	0.854104490112495
P12945	YDL040C	NAT1	0.0806605451970981	0.856737466777912
P46669	YOR340C	RPA43	0.0659769463494548	0.857545276533968
Q03532	YMR290C	HAS1	0.0629309884536902	0.860411010444485
P32368	YKL212W	SAC1	0.101047009898846	0.864464490898635
P40217	YMR146C	TIF34	-0.0417144327462537	0.862000294773674
P05453	YDR172W	SUP35	0.0498214558796128	0.862127325167757
Q3E757;P0C0W9	NA	NA	-0.0505440453187909	0.863189907847029
P05748	YLR029C	RPL15A	0.0437694297802764	0.86465532723909
P00925	YHR174W	ENO2	0.0902475289342917	0.866131148239296
P26786	YOR096W	RPS7A	0.0417899389869802	0.86750825761149
P53141	YGL106W	MLC1	-0.0516882945631529	0.873363275866759
P22138	YPR010C	RPA135	0.042501140272492	0.873378607339462
P16550	YCL050C	APA1	-0.0765782347286361	0.875987890723572
P05318	YDL081C	RPP1A	0.139239456222004	0.87945426729309
Q02204	YKR006C	MRPL13	0.0849405372450605	0.878087167197143
P14020	YPR183W	DPM1	-0.0396612023142033	0.87802051070212
P32495	YDL208W	NHP2	-0.0967314202011913	0.88307426801186
Q02821	YNL189W	SRP1	0.0502545405219905	0.885006908458304
P32891	YDL174C	DLD1	-0.0325050142828509	0.884345706088315
P25294	YNL007C	SIS1	0.0549750966768663	0.88525389422745
P48361	YGR097W	ASK10	-0.0511229241319882	0.887071694992063
P38911	YML074C	FPR3	0.0436546894158347	0.888938241461826
P54885	YOR323C	PRO2	0.0386658998831884	0.891337587345759
P53120	YGL140C		0.0599844496728927	0.893287038012844
P32775	YEL011W	GLC3	-0.0410718642732171	0.893330154323712
P53221;P05743	NA	NA	-0.0371569211494247	0.894583029986145
P24000	YGR148C	RPL24B	-0.0317788278295446	0.897950529007306
P40555	YIL007C	NAS2	0.0650188179097064	0.901128243275736
P40825	YOR335C	ALA1	0.0398588093496279	0.902642089795897
Q03430	YDR494W	RSM28	-0.0593077944487455	0.908161099896246
Q12207	YPR149W	NCE102	0.0460628931405722	0.911791744887559
P49626	YDR012W	RPL4B	-0.0569575776521596	0.912194545934509
P47122	YJR072C	NPA3	-0.0719744138560543	0.918072969979755
Q03246	YMR188C	MRPS17	-0.0387857693410147	0.917943150064606
P20424	YPR088C	SRP54	-0.0466339479899176	0.918082494497252
P26321	YPL131W	RPL5	0.0433688706607249	0.920821254801306
P41940	YDL055C	PSA1	0.0265938142654889	0.922181022781086
P00044	YJR048W	CYC1	-0.0275050918738096	0.925892848565745
Q06142	YLR347C	KAP95	-0.0312177412121315	0.928464974331351
P03965	YJR109C	CPA2	-0.020361834732963	0.928349765592484
P53252	YGR086C	PIL1	-0.0233429328036152	0.933287923846373
P16862	YMR205C	PFK2	-0.0214209011157891	0.934103380381943
Q12482	YPR021C	AGC1	-0.0538023157535719	0.937257407743602
P40040	YER063W	THO1	0.0453010795250961	0.939498035589601
P46654;P32905	NA	NA	0.0212698828939857	0.940744912251128
Q06245	YLR166C	SEC10	0.0232196004584857	0.948242065318786
Q12305	YOR285W	RDL1	0.0260444280045213	0.950364323814628
P28834	YNL037C	IDH1	-0.0158534779369077	0.951781458886662
P20434	YBR154C	RPB5	0.0247090689756497	0.955457034854681
P10962	YAL025C	MAK16	0.0227725049019334	0.963596502100275
P22354	YKR085C	MRPL20	0.0156817185532354	0.966853417805064
P43636	YGL065C	ALG2	0.0198379527056289	0.971599098626112
P38325	YBR230C	OM14	-0.013950134002279	0.972813521766498
P38629	YNL290W	RFC3	0.0115316158310392	0.976841083024132
Q3E764	YLR262C-A	TMA7	0.00686266454705375	0.985853122264926
P61830	YBR010W	HHT1	-0.00666467243353708	0.986079061551001
P61830	YNL031C	HHT2	-0.00666467243353708	0.986079061551001
P21771	YDR337W	MRPS28	0.00418504206563952	0.991757131348773
Q3E7X9;P0C0X0	NA	NA	-0.00196681675771515	0.994684158893332
Q04175	YDR395W	SXM1	0.00178510524173348	0.996233121352629
P38711;P35997	NA	NA	0.00120139352478077	0.996543890190861
P32074	YNL287W	SEC21	-0.000879575536487209	0.997722501016068

## Sheet: drpn4_b2 vs. WT_b2
UniprotID	SysName	StdName	log2 (drpn4_b2 / WT_b2)	p-value.adjusted (drpn4_b2 / WT_b2)
P11986	YJL153C	INO1	-4.33781322570718	3.36218665226386e-09
Q01574	YAL054C	ACS1	-2.69149131486913	7.1158640964007e-08
Q02785	YPL058C	PDR12	2.62098617217557	3.04133050547885e-06
P36035	YKL217W	JEN1	1.8256357108772	2.51219101523127e-06
P22202	YER103W	SSA4	2.63289379850888	1.04721159193449e-05
P22768	YOL058W	ARG1	-2.93617071494896	7.87795724506401e-06
P41903	YJR019C	TES1	-2.26017027725982	3.43791927734552e-05
P37291	YLR058C	SHM2	2.00804202613668	1.46402787533383e-05
Q06408	YDR380W	ARO10	1.91243612631784	1.63705792169574e-05
P30952	YNL117W	MLS1	-2.44862999588091	2.04909715091744e-05
Q02207	YKR009C	FOX2	-1.88484050235548	4.44790519883171e-05
P43616	YFR044C	DUG1	-1.96687947209337	0.000137643351825328
Q03102	YML131W		-2.07929543539752	0.000395874020890666
P32316	YBL015W	ACH1	-2.39218340160193	5.90045353289867e-05
P41811	YGL137W	SEC27	1.16634391135434	8.06830290827604e-05
P07170	YDR226W	ADK1	-1.66928643851373	0.000132537843156923
Q12428	YPR002W	PDH1	-1.58826507240399	0.000108774348588176
Q00055	YDL022W	GPD1	-1.29971720859347	0.000260711540327591
P00331	YMR303C	ADH2	-1.49476311378049	0.000119721470552535
P00560	YCR012W	PGK1	-1.26131071136275	0.000120902873573896
P43603	YFR024C-A	LSB3	-1.25393203183889	0.000229349331991995
P07149	YKL182W	FAS1	-1.20495457169227	0.000273862562605676
P22133	YOL126C	MDH2	-1.49574068249769	0.000285092080872462
P32796	YML042W	CAT2	-2.0243796904746	0.000341076163079914
P41939	YLR174W	IDP2	-1.38720640986879	0.000332729198786186
P19358	YDR502C	SAM2	-0.938752667771016	0.000341003351995831
P36060	YKL150W	MCR1	-1.40288331649414	0.000416653667736277
P14540	YKL060C	FBA1	-1.2140686227432	0.000530088924063922
P28240	YER065C	ICL1	-1.53185583905798	0.000552829566245138
P22147	YGL173C	XRN1	-1.96512358608483	0.000775427493016891
Q12453	YOR112W	CEX1	1.15741483282035	0.000727559781264536
P05453	YDR172W	SUP35	1.17226739426855	0.000721302591797862
P33299	YKL145W	RPT1	-1.0346601334778	0.000910216338072363
P08566	YDR127W	ARO1	-2.76676774933645	0.000840351001984172
P32449	YBR249C	ARO4	-1.22782709651382	0.000910310647994484
P06208	YNL104C	LEU4	-1.09984535322917	0.00101505118063493
P00549	YAL038W	CDC19	-0.932645003357333	0.00103967892673373
P30665	YPR019W	MCM4	1.09722676606163	0.00156396582600248
P23301	YEL034W	HYP2	-1.1294033391461	0.00110734919470259
P08518	YOR151C	RPB2	1.2553632297421	0.00111971398990793
P40422	YHR143W-A	RPC10	1.20238418696597	0.0016234232464845
Q06144	YLR350W	ORM2	1.72478804987657	0.00194177907673871
Q02892	YPL093W	NOG1	1.02822465793815	0.00120068623932612
P42846	YNL308C	KRI1	1.36437130224458	0.00120404057250467
P10963	YKR097W	PCK1	-1.12020565199856	0.00126540292779424
Q12305	YOR285W	RDL1	-1.36030795098571	0.00158568858724787
P47122	YJR072C	NPA3	1.7263601851665	0.00375276523642258
P39954	YER043C	SAH1	-0.980611117289396	0.00153302310658391
Q05518	YDR348C	PAL1	-1.43378395699647	0.00222929574100616
P54885	YOR323C	PRO2	-1.04341593333767	0.0025799985908529
Q04175	YDR395W	SXM1	1.19258323788501	0.00183943690626641
P32582	YGR155W	CYS4	-0.940068166564934	0.00179048028622578
Q12522	YPR016C	TIF6	1.15681899626514	0.00271654913980433
P53551	YPL127C	HHO1	1.17286738219945	0.00211741653328993
P38707	YHR019C	DED81	-0.927868335045023	0.00252457470650428
P00330	YOL086C	ADH1	-1.01096168722748	0.00236140911970879
P39517	YDL160C	DHH1	-0.881714213869881	0.00279036136964785
Q05567	YDR294C	DPL1	1.07869357340976	0.00267647859513488
P15202	YDR256C	CTA1	-0.905711894108972	0.00277412182929016
P40010	YER006W	NUG1	1.10363392439481	0.00277656756724831
P39729	YAL036C	RBG1	0.950977516040705	0.00366706547792691
P04807	YGL253W	HXK2	-1.67194553328915	0.00309825566349154
P09201	YLR377C	FBP1	-0.823269999596455	0.00287837892271035
P32629	YEL036C	ANP1	1.30239783003021	0.00651573075650499
P25655	YCR093W	CDC39	1.19336151908063	0.00303783425785413
P06169	YLR044C	PDC1	-0.767390848749198	0.00316896708084175
P31116	YJR139C	HOM6	-1.4438932104399	0.00416263328293676
P19097	YPL231W	FAS2	-0.761198816132065	0.0032845950265347
P21954	YDL066W	IDP1	-1.41268624468871	0.00835072565980737
P53742	YNR053C	NOG2	1.30878089275832	0.00346236773309811
P40319	YLR372W	ELO3	1.34103373117497	0.00406069989006365
Q01532	YNL239W	LAP3	-1.05433000109224	0.00408504667975102
P38631	YLR342W	FKS1	1.00175340600109	0.00395531235656097
P08417	YPL262W	FUM1	-1.42065359684263	0.0041722173999313
P33307	YGL238W	CSE1	1.75948831929501	0.00418217227244811
P33303	YJR095W	SFC1	-0.910069881929825	0.00428829861711401
P10962	YAL025C	MAK16	1.35254401782515	0.00677730709053022
P14832	YDR155C	CPR1	-0.762423403579991	0.00463759770161538
Q04458	YMR110C	HFD1	0.805481512673669	0.00503215114183263
Q01939	YGL048C	RPT6	-0.957919041720906	0.0054911963178606
Q12464	YPL235W	RVB2	0.983174211070821	0.00507248860967261
P32419	YDL078C	MDH3	-1.2247333155048	0.0050938776237414
P22136	YMR282C	AEP2	0.83407595052261	0.00548062795533846
Q00955	YNR016C	ACC1	-0.721628966813775	0.00556833454244193
P07213	YNL121C	TOM70	-0.801331538962483	0.00573678799846622
Q12466	YOR086C	TCB1	0.888496353701445	0.00578191862752645
P04385	YBR020W	GAL1	1.13944001211327	0.00708267852938499
P25358	YCR034W	ELO2	1.03694284298563	0.00770265693437516
P00128	YDR529C	QCR7	0.931846569749926	0.00820314654282569
P47143	YJR105W	ADO1	-1.52031149032047	0.0074944885447208
P22224	YGL233W	SEC15	1.14694747741594	0.00756949306710628
Q03921	YDR141C	DOP1	1.02904801671993	0.00759745448449086
P40217	YMR146C	TIF34	0.718515584612931	0.00762799996136307
P00950	YKL152C	GPM1	-1.01019513425757	0.00798569095330061
P51601	YGR267C	FOL2	0.864004230619454	0.00805777105835924
P00817	YBR011C	IPP1	-1.45043316947682	0.00811963369593837
P13711	YGL205W	POX1	-1.0797861213384	0.00839375632706582
P12709	YBR196C	PGI1	-0.675733681205937	0.00899950011114067
Q03640	YML072C	TCB3	0.723511068018276	0.00919329847969119
Q12389	YDL031W	DBP10	2.12567513364628	0.0130572857558737
P23248	YML063W	RPS1B	-0.73626596520927	0.00950633899000657
P38764	YHR027C	RPN1	-0.782414954639318	0.0106605623257557
Q07349	YDL027C	MRX9	1.11089599820908	0.0144830880945361
Q04660	YMR049C	ERB1	0.779691095189911	0.0108238461919159
Q04636	YML069W	POB3	0.774023774297564	0.00982279085150287
P40018	YER029C	SMB1	1.71982580295827	0.0129493947676197
P33297	YOR117W	RPT5	-0.784115400493629	0.0105402306563106
P40350	YPL227C	ALG5	1.09714084988479	0.0120468744611472
P36148	YKR067W	GPT2	0.833020039837042	0.0109488386933566
P32191	YIL155C	GUT2	-0.897161313055271	0.0112729102107559
P40483	YIL108W		0.776753386714166	0.0121258457573642
P25342	YCR002C	CDC10	0.970603258880406	0.0130972047761951
P40825	YOR335C	ALA1	-0.898551709702076	0.0126304666787995
Q06631	YDR299W	BFR2	0.792857247787989	0.0136770033239503
P07143	YOR065W	CYT1	0.659747053546219	0.0134859402069276
P07256	YBL045C	COR1	1.05269003166754	0.0137863350736495
P27692	YML010W	SPT5	0.84458876478427	0.0141999165995618
P02400	YDR382W	RPP2B	0.873431507687748	0.0155957522716409
P32495	YDL208W	NHP2	1.22573002527758	0.0156124588198974
Q08972	YPL226W	NEW1	0.84036052342281	0.0148896146115583
P00890	YNR001C	CIT1	-0.970419540790658	0.015119549881278
P28834	YNL037C	IDH1	-0.70022945370744	0.0151729041602071
P38041	YBL085W	BOI1	1.85070457406629	0.0162490519418176
Q03940	YDR190C	RVB1	0.672571718973522	0.0166865615043225
P32799	YGL191W	COX13	0.947958315703726	0.0280885810390175
P19414	YLR304C	ACO1	-0.84507091938729	0.0172137223504201
P38828	YHR121W	LSM12	0.589850273000444	0.0188523713560433
Q07551	YDL124W		-0.825776165789478	0.021211031913184
P53278	YGR130C		0.707894056188543	0.0177519370424655
P53731	YNR035C	ARC35	0.870292181063153	0.0263023044131313
P40017	YER024W	YAT2	-1.17643543464001	0.0178936423584254
Q04217	YMR128W	ECM16	1.57258803439422	0.0189629094994762
Q12515	YDL173W	PAR32	-1.28630724604506	0.0183088887443578
Q02931	YPL126W	NAN1	0.748091253008649	0.0199078393900222
P40040	YER063W	THO1	-1.41208700835364	0.0253174910625215
P38682	YER122C	GLO3	0.918362837794838	0.0254441663505753
P36049	YKL172W	EBP2	1.3209156071706	0.0188708665461708
P32565	YIL075C	RPN2	-0.976407281799229	0.020719501995676
P38249	YBR079C	RPG1	0.54267122824902	0.0201375590771978
P07560	YFL005W	SEC4	-0.574111903781514	0.0223504182979593
P0CX30;P0CX29	NA	NA	0.821275033779042	0.0211747259791243
Q05022	YMR229C	RRP5	1.00975620373122	0.021421994076161
P38427	YML100W	TSL1	0.686339460964934	0.0222623591527635
P04050	YDL140C	RPO21	0.898371873007434	0.0225588893459977
P32288	YPR035W	GLN1	-0.951333005758869	0.0281103251489698
Q06708	YLR386W	VAC14	0.913276572937182	0.0237537495414363
Q03532	YMR290C	HAS1	0.88314822116936	0.0230832715603421
P07244	YGL234W	ADE5,7	-1.14702242020047	0.0233221145793021
P06106	YLR303W	MET17	-0.667876156284809	0.0236818092811744
P32351	YIL154C	IMP2	-0.723881137637481	0.0254809215701705
P20081	YNL135C	FPR1	-0.64158178924356	0.0241689258338139
P36105	YKL006W	RPL14A	0.629642309215377	0.0242259875701651
P06704	YOR257W	CDC31	0.798108643471949	0.0274124470579278
P0CT04	YNL015W	PBI2	-1.79940068323813	0.0380455555591838
Q12743	YDR411C	DFM1	1.05842457518341	0.0271984051458356
P30822	YGR218W	CRM1	1.32520056489727	0.0263448610554792
P89102	YDR166C	SEC5	1.06502604580182	0.0431873398729249
Q12164	YLL023C	POM33	1.10356491763134	0.028296044247264
P43621	YFR051C	RET2	1.21016988622481	0.0385319546968384
Q99190	YDL015C	TSC13	0.667810577905655	0.0287443526212735
P47006	YJL148W	RPA34	0.825537608693331	0.0293602134796035
Q04119	YDR452W	PPN1	0.78345938196129	0.0308987115968018
P53145	YGL099W	LSG1	1.00527437168598	0.0348208463603362
P47001	YJL158C	CIS3	-1.05679237184238	0.0370374039002898
P13181	YLR081W	GAL2	0.918194043248132	0.0334383744772977
P16892	YBL016W	FUS3	0.914731377043314	0.0327265877609057
P13586	YGL167C	PMR1	0.745507450974504	0.0373650128672781
P17255	YDL185W	VMA1	-0.687108966930275	0.0332595612351249
P00427	YHR051W	COX6	-0.630160986632525	0.0339547776379361
Q12153	YDR312W	SSF2	0.797859415525661	0.0360017654373256
Q00402	YDR150W	NUM1	-1.04568963582915	0.0360869594338883
P23542	YLR027C	AAT2	-0.860506685479045	0.0404922297228971
P38011	YMR116C	ASC1	-0.572062033349706	0.0342430135158024
Q07825	YLL029W	FRA1	0.601359545237376	0.0393041337391852
P40469	YIL128W	MET18	0.969832141149681	0.0386945357410389
P39526	YJL207C	LAA1	0.786970651691124	0.0367317165644292
P35691	YKL056C	TMA19	-0.935005933398486	0.037837889706413
P39692	YFR030W	MET10	0.805224548264167	0.0431335331186689
P37838	YPL043W	NOP4	1.05754360867621	0.0418410000150863
Q12460	YLR197W	NOP56	0.61570746928437	0.0372889742224903
P29509	YDR353W	TRR1	0.888640438584822	0.0398046878371075
P07259	YJL130C	URA2	0.525224972793531	0.0381516818413581
P16451	YGR193C	PDX1	0.926270999528388	0.0571309053445957
P03965	YJR109C	CPA2	-0.50224780650495	0.0383705243725012
Q99216	YOR145C	PNO1	0.858959796417498	0.0393869180142333
P04840	YNL055C	POR1	0.53589899109549	0.0388780798790633
P38711;P35997	NA	NA	0.52132796139151	0.0403981742237407
P37263	YCR087C-A		0.985070806791672	0.0438821726120861
P39938;P39939	NA	NA	0.580881701313874	0.0439415820302222
P33333	YDL052C	SLC1	0.64149393135439	0.0437172170250246
Q04373	YDR496C	PUF6	0.750831070375266	0.0466257342683908
P39676	YGR234W	YHB1	-0.815978849955098	0.0446021843990291
P42945	YJL109C	UTP10	0.711115724628403	0.0485923211669491
P07284	YDR023W	SES1	-0.669707003842561	0.0452079818080433
P32324	YOR133W	EFT1	-0.476135172971194	0.0458264035603505
P32324	YDR385W	EFT2	-0.476135172971194	0.0458264035603505
P53131	YGL120C	PRP43	0.664882919409525	0.0474426577297381
P20606	YPL218W	SAR1	-0.54608532501101	0.0494563481382894
P24276	YDR293C	SSD1	0.527570440946111	0.0473940388128637
Q03862	YDR101C	ARX1	0.79389093811961	0.0632733886247597
Q07478	YDL084W	SUB2	-0.567916450735115	0.0484072841054835
P32771	YDL168W	SFA1	-1.2038259783929	0.0643241170732888
Q08959	YPL206C	PGC1	0.627745653175474	0.0497673350488184
P10659	YLR180W	SAM1	0.50692717481871	0.0510812975082135
P33332	YER008C	SEC3	0.895334160161461	0.0703860257168864
P38712	YHR065C	RRP3	0.775479553296964	0.0502403085563233
P07806	YGR094W	VAS1	-0.741955398081142	0.0577902230124749
P37292	YBR263W	SHM1	-0.586811384521923	0.0574995978031413
Q03690	YMR012W	CLU1	-0.715219094897737	0.0534414405312664
P25340	YGL012W	ERG4	0.632122595325232	0.0536405170782505
Q01560	YDR432W	NPL3	-1.16718256419865	0.0547792883748154
P23254	YPR074C	TKL1	-0.747316774400144	0.056263224993033
P22137	YGL206C	CHC1	0.577636728766254	0.0552462873033768
P20436	YOR224C	RPB8	0.827296431113364	0.0654223064062667
P47176	YJR148W	BAT2	-0.546186912579575	0.0563147535008355
P19146	YDL137W	ARF2	-0.468917480804876	0.0575896198928075
P25605	YCL009C	ILV6	-0.610008693593937	0.0664866138821015
Q12149	YOR001W	RRP6	0.695213832563059	0.066504411369394
P47116	YJR059W	PTK2	0.553615260186515	0.0592461089050079
P25694	YDL126C	CDC48	-0.654998739013759	0.0597421726709949
P25349	YCR004C	YCP4	-0.604252544758214	0.0705588880565606
P38687	YPL243W	SRP68	0.470474619872437	0.062605679715564
P11484	YDL229W	SSB1	0.427454884427299	0.0618593817311105
Q06142	YLR347C	KAP95	0.867410199503766	0.0645159564574568
P08524	YJL167W	ERG20	-0.657689216319689	0.0646471132422038
P06105	YJL080C	SCP160	-0.966591288936602	0.0622490059350563
P29311	YER177W	BMH1	-0.474250892584386	0.0627606862079324
P36008	YKL081W	TEF4	-0.572314906683424	0.062980492085304
P14742	YKL104C	GFA1	0.520451221888443	0.0643874788337752
P38713	YHR073W	OSH3	-1.50383638122533	0.0633938427589944
P53885	YNL173C	MDG1	0.598532100832969	0.065893684415616
Q07915	YLR009W	RLP24	0.592507355237721	0.0643354635768986
P31384	YAL021C	CCR4	0.626043398213202	0.0659946024383321
P53941	YNL075W	IMP4	0.718154269922024	0.065004047644426
P32074	YNL287W	SEC21	0.594473478489185	0.0674120654369282
P19158	YOL081W	IRA2	1.22506547159185	0.0674521298160626
P42842	YNL313C	EMW1	1.01490334980626	0.0687438568285289
P38809	YHR097C		-0.833850997749067	0.0685847810564643
P38626	YIL043C	CBR1	-0.545125570586258	0.0689976094715956
P32445	YCR028C-A	RIM1	0.572746024559351	0.0741694623485869
P10081	YJL138C	TIF2	-0.570989415702073	0.0745523758529475
P10081	YKR059W	TIF1	-0.570989415702073	0.0745523758529475
P00360	YJL052W	TDH1	1.01004829238759	0.0811321315370607
P32332	YKL120W	OAC1	-0.537058753409685	0.0777507279180221
P25087	YML008C	ERG6	-0.585750583617067	0.0777934136900442
P32836	YOR185C	GSP2	-0.548164271068615	0.0788825028174846
P38825	YHR117W	TOM71	-0.541768820093154	0.078887510729474
P25294	YNL007C	SIS1	0.702017438668232	0.0792402461287344
P15705	YOR027W	STI1	0.635447803832339	0.0797155771516571
P38071	YBR026C	ETR1	-0.524188133756219	0.0811734810827002
P32892	YLL008W	DRS1	0.907878069045644	0.0816926093066263
P38248	YBR078W	ECM33	0.840222501915246	0.0813524351360341
P02309	YNL030W	HHF2	0.454270751092114	0.081934827805681
P02309	YBR009C	HHF1	0.454270751092114	0.081934827805681
Q99297	YOR222W	ODC2	-0.664564870381703	0.0825442863560119
P39935	YGR162W	TIF4631	0.510168673156691	0.0835097277124074
P33322	YLR175W	CBF5	0.559413843048137	0.0840358067251754
A5Z2X5	YPR010C-A		-0.674092176295751	0.102827790480696
P40159	YNL208W		1.12210117163907	0.086028548017648
P00812	YPL111W	CAR1	-0.496217401260999	0.0918502729555764
P15303	YPR181C	SEC23	-0.523069759532866	0.096343187803185
P38061	YBL092W	RPL32	0.558654523380703	0.0895195876594235
P25367	YCL028W	RNQ1	0.535141995914273	0.0921897139060082
P0CX48;P0CX47	NA	NA	0.533733083439657	0.0930586834710386
P38911	YML074C	FPR3	0.546384101357649	0.0944721524954685
P20107	YMR243C	ZRC1	0.567646766628783	0.101421385392835
P04037	YGL187C	COX4	-0.695389225305405	0.0982487667439959
Q07807	YLL013C	PUF3	-0.43574376306216	0.0971461788832451
P32861	YKL035W	UGP1	-0.496748802303138	0.0988922012117156
Q04067	YDR429C	TIF35	0.463409085316307	0.0977120935158517
P33892	YGL195W	GCN1	0.561617841477293	0.0980073960091005
P00931	YGL026C	TRP5	-0.500870413684755	0.0984073596998908
P53691	YLR216C	CPR6	0.451932068709798	0.0987697974451747
P25644	YCR077C	PAT1	0.733311028336928	0.117388344733104
Q12207	YPR149W	NCE102	-0.731502524630159	0.118271918922078
Q07844	YLL034C	RIX7	1.02679084424378	0.107272832065185
P16140	YBR127C	VMA2	0.388309482912643	0.10226738884451
P10592	YLL024C	SSA2	0.454608001998906	0.103170542264748
P38701	YHL015W	RPS20	-0.424973746075811	0.103530077769022
Q12692	YOL012C	HTZ1	0.66785668480712	0.109928533845347
P25374	YCL017C	NFS1	0.609925843032581	0.110946868032484
P32589	YPL106C	SSE1	0.64384371948131	0.106110337345695
Q03559	YMR295C		0.938917697044221	0.116538852179502
P80235	YAR035W	YAT1	-0.719478201049565	0.111255253434809
Q12335	YDR032C	PST2	-0.59679167755171	0.114669270683085
P53337	YGR284C	ERV29	0.725350343370067	0.116495395892316
Q06506	YPR137W	RRP9	-0.49641319920508	0.114774509244783
P10591	YAL005C	SSA1	0.386945159226567	0.116518613804935
Q12144	YLR064W	PER33	0.908451809808245	0.119631060709719
P05739	YLR448W	RPL6B	0.393859773372657	0.117368544399153
P38959	YDR080W	VPS41	0.785078426118066	0.128320530268589
Q04781	YMR247C	RKR1	0.657292419949247	0.140770777539513
P38127	YBR192W	RIM2	0.600651123843701	0.120572392458566
P38426	YMR261C	TPS3	0.553000405803775	0.1325430271647
P39940	YER125W	RSP5	0.500792099947159	0.119424921074879
Q06245	YLR166C	SEC10	0.826298144794233	0.125636844845134
P28007	YHR089C	GAR1	0.604934752722098	0.128749664668051
P15703	YGR282C	BGL2	0.583733410391211	0.129201392256177
P19882	YLR259C	HSP60	1.07902607037003	0.128080808963622
P32471	YAL003W	EFB1	-0.68715870577331	0.128233000983807
P30605	YDR497C	ITR1	0.647715055086753	0.137480715569219
Q12481	YOR287C	RRP36	0.505372630550966	0.139559044167249
P06738	YPR160W	GPH1	-0.431056402888416	0.131879807569184
P49626	YDR012W	RPL4B	0.621884807417132	0.139243819366062
P17505	YKL085W	MDH1	-0.735720421196753	0.13335764556877
P05318	YDL081C	RPP1A	1.04139579009322	0.156760042138551
P52593	YML103C	NUP188	0.422466467343316	0.140618755579408
P07248	YDR216W	ADR1	0.447311439592166	0.137468796819995
P06103	YOR361C	PRT1	0.596334431382651	0.137482621987137
P02992	YOR187W	TUF1	-0.597362023055201	0.140124554874418
P04397	YBR019C	GAL10	0.56316137951935	0.138635681991982
P06367;P39516	NA	NA	0.330942982092886	0.139831287451432
P05740	YKL180W	RPL17A	-0.462915166299712	0.142955031247767
P54115	YPL061W	ALD6	0.331216730546291	0.143415491025923
P61830	YBR010W	HHT1	0.577244355112178	0.14403395314031
P61830	YNL031C	HHT2	0.577244355112178	0.14403395314031
P54838	YML070W	DAK1	-0.711331040824664	0.150154507875833
P04801	YIL078W	THS1	-0.434687313913436	0.144685470468505
P09734	YML124C	TUB3	-0.44764085201102	0.147889246618295
Q99383	YOL123W	HRP1	0.408253304340306	0.152016542730756
P39522	YJR016C	ILV3	-0.606820242489029	0.149203091606834
P53927	YNL110C	NOP15	0.56759527035015	0.154562500005007
P05756	YDR064W	RPS13	0.332156811136453	0.150715165523341
P27472	YLR258W	GSY2	0.489964260883553	0.156919871190373
Q08962	YPL211W	NIP7	0.484374445409372	0.155728268431961
P21771	YDR337W	MRPS28	0.519067392306493	0.160038611585199
P40986	YDR182W	CDC1	0.486918838968226	0.16527779099499
P40150	YNL209W	SSB2	0.432581007924405	0.155088843836417
Q12196	YOR119C	RIO1	-0.721075455216543	0.161370005944771
P23369	YGR076C	MRPL25	0.54402199447189	0.161922740112296
P38088	YBR121C	GRS1	-0.522908572909039	0.157050810810668
P53879	YNL180C	RHO5	-0.810701515137268	0.157289824114508
P0CX54;P0CX53	NA	NA	-0.361502689999394	0.159587099586672
P53297	YGR178C	PBP1	0.402533173377766	0.160498631690223
Q02950	YPL118W	MRP51	0.422994098059107	0.163656058428521
P53883	YNL175C	NOP13	0.491264277139688	0.165438888385487
P14127;P02407	NA	NA	-0.377818742913767	0.162142004084988
Q02821	YNL189W	SRP1	-0.515349189972273	0.174053004299068
P40413	YJR064W	CCT5	-0.479792836431795	0.175476653987212
P48813	YDR508C	GNP1	0.40596786738416	0.167676732000913
P07283	YFL045C	SEC53	0.388890433206271	0.169092024182242
P00424	YNL052W	COX5A	-0.519402460047711	0.179635389665898
P15992	YBR072W	HSP26	-0.548560960405535	0.171477042433207
P02829	YPL240C	HSP82	0.588141973927922	0.181613748719929
P38708	YHR020W		-0.622029060233483	0.172952876061206
P38219	YBR025C	OLA1	-0.371124321359993	0.174153181398213
P12695	YNL071W	LAT1	0.699637317023651	0.174394447839238
P17076	YHL033C	RPL8A	0.659253823396082	0.175957593457667
P39994	YEL020C		0.616660972561885	0.177405902808121
P30619	YDR164C	SEC1	-0.688969763023465	0.184551456530222
P39960	YER155C	BEM2	-0.52616859085677	0.192891748233373
P02406	YGL103W	RPL28	-0.354422218628297	0.180607904505804
P04147	YER165W	PAB1	-0.271859788707566	0.180723011253406
P40303	YOL038W	PRE6	-0.589672167668226	0.198343707096871
P40961	YGR132C	PHB1	0.367854517446467	0.184775334756832
Q06205	YLR449W	FPR4	0.464411863910946	0.183546710810645
P50095;P38697	NA	NA	-0.604418077693772	0.18559284310444
P32342	YKL122C	SRP21	0.628169828296524	0.190754273413748
P46970	YJR132W	NMD5	0.744867766848998	0.186371164108649
P32573	YNL202W	SPS19	-0.658085566206292	0.192168233494597
P47035	YJL076W	NET1	0.363826816238539	0.186625570983688
P54837	YML012W	ERV25	-0.38565182153825	0.196137856591071
P32473	YBR221C	PDB1	-0.57328652384043	0.189941899602345
P39107	YPL050C	MNN9	0.681167517089904	0.20828841660616
P00937	YKL211C	TRP3	0.435402341116461	0.195369352325812
P07246	YMR083W	ADH3	-0.377358642249163	0.192583210840533
P43535	YFR009W	GCN20	0.516338374326683	0.191626330900274
P0CX26;P0CX25	NA	NA	0.481624113014306	0.192168136767429
P39998	YEL015W	EDC3	0.415745363098292	0.198009826504952
Q01852	YIL022W	TIM44	-0.450003457140681	0.197154979674201
P60010	YFL039C	ACT1	-0.321925380397676	0.197399491218428
P46672	YGL105W	ARC1	-0.573916994341399	0.200595972421551
P32803	YGL200C	EMP24	-0.425416613663511	0.211713729389704
P11075	YDR170C	SEC7	0.425456261225563	0.204250887386543
P04456	YOL127W	RPL25	-0.292581040148931	0.206304726907765
P53954	YNL048W	ALG11	-0.592968196501634	0.221924017128766
Q08193	YOL030W	GAS5	0.53041889774704	0.210144842742637
Q06505	YPR133C	SPN1	0.30956346428535	0.211759321696838
P53312	YGR244C	LSC2	-0.352430451832042	0.211265176568951
Q05812	YLR219W	MSC3	0.45896816918389	0.213335050480812
P47127	YJR080C	AIM24	0.439861952853352	0.224805283291451
P25555	YCL011C	GBP2	-0.38350271558317	0.220132141003616
P45978	YPR129W	SCD6	-0.733746737338574	0.21877729367772
Q12035	YLR051C	FCF2	0.813924142261236	0.224573261645554
P39744	YOR206W	NOC2	-0.424695126125819	0.218144892832078
P09733	YML085C	TUB1	0.500161303083424	0.217631224541791
P89105	YOL145C	CTR9	0.533938347779248	0.239281122225709
O14455	YPL249C-A	RPL36B	0.380059094408665	0.219948607963402
P53622	YDL145C	COP1	0.412173539213335	0.220849366972394
P07257	YPR191W	QCR2	0.674277136366619	0.22182379856613
P28241	YOR136W	IDH2	-0.343198182053012	0.227364808212015
P20967	YIL125W	KGD1	-0.472791630412551	0.229047567436082
P19524	YOR326W	MYO2	0.458927742595655	0.229267249338056
P40553	YIL010W	DOT5	-0.486490792837696	0.232633421847752
P0CX50;P0CX49	NA	NA	0.308970870204263	0.232244988658628
P07251	YBL099W	ATP1	-0.381752614559215	0.232851225038403
P04912;P04911	NA	NA	0.519542159779935	0.23321096481656
Q12024	YOR272W	YTM1	0.400672666516652	0.235651292212467
P33298	YDR394W	RPT3	-0.441322588454348	0.237904039860285
P05319	YOL039W	RPP2A	-0.427725516085385	0.249143203972299
P49167	YLR325C	RPL38	-0.324895422833361	0.243035983333964
P32457	YLR314C	CDC3	0.314670282315177	0.247126201474308
P47079	YJL008C	CCT8	-0.448984156147134	0.24422442258071
P00359	YGR192C	TDH3	-0.392123479035909	0.245416918317491
P00927	YER086W	ILV1	0.34233291220264	0.259885196478052
P22354	YKR085C	MRPL20	-0.501365565211874	0.25019809976554
P0C2I2;P0C2J0;Q04711;O13535;Q04670;Q92393;Q03855;Q12088;Q03619;Q12316;Q12193;Q99231;Q12490	NA	NA	-0.365927953454488	0.247988144689035
P09064	YPL237W	SUI3	-0.666450129168446	0.24912215772944
P05744	YPL143W	RPL33A	-0.290053166916319	0.251734194052125
P53549	YOR259C	RPT4	-0.317864637743561	0.257717199324543
P39518	YER015W	FAA2	-0.330953257476637	0.252519755383942
Q01163	YGL129C	RSM23	0.311930793540022	0.263040992149066
P38689	YHL011C	PRS3	0.344607154655051	0.263536825794013
P02557	YFL037W	TUB2	0.339793045965081	0.258010618138581
P40215	YMR145C	NDE1	0.373937823420832	0.265179996719384
P17709	YCL040W	GLK1	-0.33565822673965	0.265827378486844
Q08687	YOR252W	TMA16	0.544544607110936	0.274167812274025
P21560	YPL215W	CBP3	0.307406672573066	0.26926997716745
P54839	YML126C	ERG13	0.430361145415887	0.270606537509802
Q12019	YLR106C	MDN1	0.435093963426581	0.272192688538883
P22146	YMR307W	GAS1	0.660456471034937	0.272363392911193
P27882	YGR029W	ERV1	-0.410435788923326	0.272971464386562
P38153	YBR288C	APM3	0.461077034420747	0.282478793286694
Q3E7Y3;P0C0W1	NA	NA	0.351088754277715	0.273310913102524
P40531	YIL041W	GVP36	-0.498501879425262	0.277393430075006
P47154	YJR117W	STE24	0.367288587429908	0.2782575415965
P40212	YMR142C	RPL13B	0.264041065828948	0.276762105329038
P39743	YDR388W	RVS167	0.276418561269434	0.279517988296093
Q08548	YOR175C	ALE1	0.352058274664905	0.278670442103359
Q12363	YOR230W	WTM1	-0.453680762618447	0.282503105572064
P43588	YFR004W	RPN11	-0.335750733218948	0.288779096749373
P46654;P32905	NA	NA	-0.313279601615282	0.28231063213696
P38910	YOR020C	HSP10	-0.602488791716571	0.297613198401074
P38840	YHR137W	ARO9	-0.319729741779955	0.288584105583166
P53629	YNR019W	ARE2	0.424768363283761	0.298169148683394
P26785	YNL069C	RPL16B	0.28133592809424	0.290568301026497
P32327	YBR218C	PYC2	0.429404130812369	0.294262486833228
P04802	YLL018C	DPS1	-0.366786717120597	0.290876771818207
Q12159	YDR381W	YRA1	-0.377603307022721	0.290924171840727
P32331	YPR058W	YMC1	-0.344371352003108	0.293302881739798
P16474	YJL034W	KAR2	0.249850523931077	0.294574562484776
P38325	YBR230C	OM14	-0.467015603514024	0.296503542380287
P48164	YNL096C	RPS7B	0.279518205178825	0.29719623992056
P35169	YJR066W	TOR1	-0.645885693878839	0.299755632216457
P38080	YBR059C	AKL1	0.499139697443606	0.299933266487101
P32497	YMR309C	NIP1	0.641187173600958	0.299944618918239
P02294;P02293	NA	NA	0.290300585445049	0.302944886941704
Q08235	YOL077C	BRX1	0.430358266250241	0.30306833326823
P49166	YLR185W	RPL37A	0.483559379353864	0.311177465744523
P0C2H6;P0C2H7	NA	NA	0.263650982007075	0.305612178237412
P38623	YLR248W	RCK2	0.486037113679444	0.325489798967458
P38988	YDL198C	GGC1	-0.265762829382233	0.31172817274401
P07342	YMR108W	ILV2	-0.319412780547122	0.31274518007221
P50109	YML017W	PSP2	-1.01589415490828	0.314295975659237
P53914	NA	NA	-0.274855350773308	0.315323597647388
P15625	YFL022C	FRS2	-0.394902759149048	0.330714059343569
P26784	YIL133C	RPL16A	0.246689115211193	0.318432082642392
P04387	YML051W	GAL80	-0.441048556584178	0.32248501499361
P07278	YIL033C	BCY1	0.280435916381869	0.322174093970267
P30624	YOR317W	FAA1	0.261508747971739	0.325921684307767
Q06103	YPR108W	RPN7	0.348373075839184	0.330890162066841
P05374	YGR157W	CHO2	-0.335085513060978	0.329214662122394
P16862	YMR205C	PFK2	-0.255651748665439	0.330899581171792
P53120	YGL140C		0.434552325331055	0.344579382378326
P50089	YGR237C		-0.398502832243988	0.332302450638992
P07703	YPR110C	RPC40	0.287409671365175	0.337673059450566
P39113	YMR280C	CAT8	0.280362592657116	0.338791758133253
P38845	YHR146W	CRP1	-0.368682039790698	0.339027272100827
P53898	YNL156C	NSG2	0.373709279796845	0.339253265131668
P48412	YGR072W	UPF3	0.483077171998548	0.360903220078884
Q04491	YLR208W	SEC13	0.484981170598779	0.356821715000884
Q3E747	YLR363W-A		0.92570649986002	0.361404800697265
Q06218	YLR276C	DBP9	0.476056084340186	0.354977256867581
P05317	YLR340W	RPP0	0.215985280214493	0.354991253020918
P41940	YDL055C	PSA1	-0.254717315663868	0.35584964860889
P12385	YBR143C	SUP45	0.284922473949287	0.358049999939805
P35191	YFL016C	MDJ1	-0.607043825768102	0.360203039816132
P36036	YKL214C	YRA2	-0.391893806275426	0.366812645895644
P49089	YPR145W	ASN1	-0.321903271038714	0.364482686244305
P07991	YLR438W	CAR2	0.265972444365403	0.366649965599974
P48589	YOR369C	RPS12	-0.301834732178854	0.365706664798561
P34167	YPR163C	TIF3	-0.234856251073595	0.367052664876679
Q08179	YOL027C	MDM38	-0.248284998820438	0.369637951588295
P0C0V8	YKR057W	RPS21A	-0.315619970027065	0.368743502274847
Q03028	YPL134C	ODC1	0.302205478716285	0.371494019509208
Q12109	YOL097C	WRS1	-0.332471038117014	0.372962964888772
P10507	YLR163C	MAS1	-0.361983967337707	0.375778917242687
P28319	YKL096W	CWP1	-0.591046749399879	0.377317763149655
P06634	YOR204W	DED1	0.265913357789181	0.377706709457304
P26570	YML016C	PPZ1	0.24752823113484	0.380937060919718
P15180	YDR037W	KRS1	-0.390951862965853	0.382065198052344
Q12329	YDR171W	HSP42	0.514413654530333	0.384198790701663
P00925	YHR174W	ENO2	-0.471774674661354	0.383671303460355
P07281;P07280	NA	NA	0.212537824323718	0.384262504023395
P40364	YJL066C	MPM1	0.313246460508601	0.391405565372779
P47124	YJR075W	HOC1	0.507426432731268	0.397074127845643
P0CX34;P0CX33	NA	NA	-0.23841623561627	0.389501929116577
P0CX24;P0CX23	NA	NA	-0.234778872243179	0.38998708846036
P06782	YDR477W	SNF1	0.406909324050556	0.407315024484928
P32790	YBL007C	SLA1	-0.28756578782891	0.400517493237466
P40055	YER082C	UTP7	0.476608713675496	0.399902566738441
Q07362	YDL053C	PBP4	0.290538074103907	0.408896587171658
P27476	YGR159C	NSR1	-0.241929305888412	0.409745864113882
P26321	YPL131W	RPL5	-0.363173416617244	0.410133420166302
P32368	YKL212W	SAC1	0.490651140251696	0.428627921465121
P41805	YLR075W	RPL10	0.240624746371875	0.417335153407897
Q12482	YPR021C	AGC1	0.536864279441712	0.42588196535891
P46655	YGL245W	GUS1	-0.202886600860154	0.420774570350634
P05750	YNL178W	RPS3	0.218409722583392	0.4216011130614
P17967	YCL043C	PDI1	-0.227193887970294	0.423268449740337
P17695	YDR513W	GRX2	0.273401973741322	0.426214264424364
P32899	YHR148W	IMP3	-0.407126383399103	0.433914315518172
P15891	YCR088W	ABP1	-0.218967692704641	0.429009352071638
P53252	YGR086C	PIL1	0.221603308244134	0.431249508758922
P36041	YKL204W	EAP1	0.215036426573771	0.433681679749807
P53155	YGL082W		0.359287992406589	0.434843467414444
P01123	YFL038C	YPT1	0.302926226808889	0.444221109229384
P10080	YHL034C	SBP1	-0.349896685790284	0.437171570474355
P07263	YPR033C	HTS1	-0.344976774181571	0.441918885486838
P0CX28;P0CX27	NA	NA	0.287900792468772	0.44807284554707
P46669	YOR340C	RPA43	-0.205455184921409	0.446425044767581
Q04013	YMR241W	YHM2	-0.222962123995757	0.446306981247576
Q00764	YBR126C	TPS1	0.342781964673428	0.449602595047313
P38627	YJR103W	URA8	0.352079812474447	0.448289134729831
Q02204	YKR006C	MRPL13	0.283672575954256	0.452024193240911
P05748	YLR029C	RPL15A	-0.194806106646009	0.451900605157903
P53261	YGR103W	NOP7	-0.255232997407436	0.454505095881659
P11154	YGL062W	PYC1	-0.169023118845754	0.454506004092903
P38630	YOR217W	RFC1	0.26936220141145	0.461121129456094
P13188	YOR168W	GLN4	0.212254400862374	0.457549393353367
P0CX83;P0CX82	NA	NA	-0.203902196789269	0.45690624080958
P31539	YLL026W	HSP104	0.290702430490974	0.457003118919947
P05694	YER091C	MET6	-0.343703131760648	0.457867400181153
P26637	YPL160W	CDC60	-0.279227508152434	0.459278347063735
P40024	YER036C	ARB1	-0.18975145231671	0.461219543021569
P32381	YDL029W	ARP2	-0.19158295983981	0.461690903444164
P33338	YNL243W	SLA2	-0.275145826352055	0.466466760848606
P31688	YDR074W	TPS2	0.209489140207829	0.464962011795066
P10964	YOR341W	RPA190	-0.200152826350685	0.466472073738802
P07267	YPL154C	PEP4	-0.335820543122377	0.468142106259682
P48361	YGR097W	ASK10	0.263167283014631	0.46830630596332
P05626	YPL078C	ATP4	-0.262396308590333	0.468728713606683
P20459	YJR007W	SUI2	0.318622382170439	0.480855151722278
P25626	YCR046C	IMG1	0.34234995870894	0.490035890658901
P00044	YJR048W	CYC1	-0.209732524747004	0.481533220975931
P32190	YHL032C	GUT1	-0.535982049445199	0.4847839149674
P23641	YJR077C	MIR1	0.211906376089139	0.489661419426459
P21801	YLL041C	SDH2	-0.168033454885489	0.491015395014113
P24783	YNL112W	DBP2	-0.407175613681616	0.492020082873005
P38811	YHR099W	TRA1	-0.254790954128527	0.498195612646531
P38629	YNL290W	RFC3	0.209869501508152	0.502815056977435
P32468	YHR107C	CDC12	-0.197892734306574	0.499739731645066
Q08745;P46784	NA	NA	-0.257409806876154	0.50158484336131
P16861	YGR240C	PFK1	0.33070441004655	0.502926112297353
P32558	YGL207W	SPT16	0.245118708378442	0.50296497907976
P32775	YEL011W	GLC3	0.191335770986861	0.508170354523181
P41807	YPR036W	VMA13	-0.220831260969067	0.514521158084211
Q12230	YPL004C	LSP1	-0.201275138192301	0.507863404321468
P53868	YNL219C	ALG9	0.23365553110073	0.510597464831014
P16120	YCR053W	THR4	0.184889000135787	0.519057587294479
P36534	YPL173W	MRPL40	0.257438216927241	0.519109213872607
P25623	YCR030C	SYP1	0.188723042660239	0.519163184848842
P09457	YDR298C	ATP5	-0.216133213485389	0.521440121712474
P34216	YBL047C	EDE1	-0.273108629004909	0.524893871750722
P06786	YNL088W	TOP2	-0.289117510573529	0.52741564106784
P25719	YML078W	CPR3	-0.167445297445127	0.526966426157297
P53301	YGR189C	CRH1	-0.45337211940841	0.524570711301333
P50085	YGR231C	PHB2	-0.180621874276827	0.524583948792032
P15565	YDR120C	TRM1	-0.159242747044555	0.525731808399472
P16387	YER178W	PDA1	0.184030761872393	0.525915687003667
P21827	YGL097W	SRM1	0.29643096121125	0.528508319561645
P52910	YLR153C	ACS2	0.24045503616275	0.529023498016669
P0CX56;P0CX55	NA	NA	-0.169004435239568	0.533693384230794
P04710	YMR056C	AAC1	-0.204778465944113	0.535671775253941
P21965	YNL307C	MCK1	-0.222259204750248	0.540645540019298
Q3E764	YLR262C-A	TMA7	-0.216798923224864	0.538966703293232
P54861	YLL001W	DNM1	-0.261829546237156	0.54160063229337
P11914	YHR024C	MAS2	-0.177827193117277	0.541272362328795
P35723	YKL065C	YET1	0.2330976801105	0.549542555131435
Q12122	YDL131W	LYS21	0.155520553076617	0.54671635112635
P22943	YFL014W	HSP12	0.252725743706087	0.558098979772995
P34227	YBL064C	PRX1	-0.266760072631342	0.551026185153152
P38968	YDL195W	SEC31	0.164759580338103	0.554122170251885
P26783	YJR123W	RPS5	0.167431941868458	0.553971984451557
P16649	YCR084C	TUP1	0.319191944988933	0.559186209514714
P81449	YDR322C-A	TIM11	0.233684948672771	0.55928220911971
P15646	YDL014W	NOP1	0.16698215400833	0.558447625270003
Q04958	YML059C	NTE1	0.175504030902268	0.563822434334547
P87262;P40525	NA	NA	-0.252559577816506	0.567816068582571
Q03246	YMR188C	MRPS17	-0.206679177879202	0.571277327576156
Q04697	YML048W	GSF2	-0.143737187526373	0.568635656069289
Q01855	YOL040C	RPS15	0.154088812480737	0.568905975103397
P41810	YDR238C	SEC26	0.15480189669827	0.569747252234035
P33327	YDL215C	GDH2	0.149741617851845	0.571741204552192
P39008	YNR052C	POP2	-0.292525629536204	0.579826448352724
P39990	YEL026W	SNU13	-0.160024197463002	0.577107162648385
P38853	YHR158C	KEL1	0.244201745239298	0.583764397465464
P38720;P53319	NA	NA	0.32126693999567	0.586417553805039
P14126	YOR063W	RPL3	0.134805083592404	0.587627316259709
P40075	YER120W	SCS2	0.177600872699863	0.591701437604959
P39076	YIL142W	CCT2	-0.187931812024029	0.590973118732691
P15624	YLR060W	FRS1	-0.181101995293595	0.593930456662349
P12687	YNL005C	MRP7	0.150163493298063	0.596669814567289
P04173	YCL018W	LEU2	-0.164209100739683	0.596932783702977
P18963	YBR140C	IRA1	0.328619603616964	0.598833098456017
P14020	YPR183W	DPM1	0.136556252431479	0.59865329221212
P05030	YGL008C	PMA1	-0.143334946181177	0.602032589687666
P22138	YPR010C	RPA135	0.139006124556481	0.603592716227273
P06168	YLR355C	ILV5	0.234061221029194	0.603739132727552
Q6Q547	YHR072W-A	NOP10	0.205343011421352	0.60513596565431
Q01080	YNL248C	RPA49	-0.173133691407273	0.60692027358508
P32478	YJL159W	HSP150	0.368564294046365	0.608879176108549
P21147	YGL055W	OLE1	0.229435832135092	0.608858243256081
Q00711	YKL148C	SDH1	-0.139307972248172	0.609204435264604
P25586	YCL059C	KRR1	0.222822946381346	0.612772584419911
P40079	YER127W	LCP5	0.219275574584444	0.616424781686473
P04449	YGL031C	RPL24A	-0.260616172368426	0.618808120654981
P40555	YIL007C	NAS2	0.273863368736656	0.627048744243512
P53723	YNR021W		0.159461251277307	0.627129528735137
P32792	YHR017W	YSC83	0.15632765240349	0.636392969413978
Q06143	YLR348C	DIC1	0.173265594298623	0.634515922972331
P06843	YER161C	SPT2	0.365207493516241	0.638319357033693
Q03281	YDR458C	HEH2	-0.147605648988254	0.637423819249913
Q04947	YDR233C	RTN1	0.128997743430872	0.636957615417406
P38065	YBL037W	APL3	0.234195790430913	0.642437485830994
Q02326	YML073C	RPL6A	-0.13960274252894	0.641605043539011
Q02486	YMR072W	ABF2	0.125204667729502	0.644189525511088
Q12080	YPL146C	NOP53	-0.435538753770398	0.645389389981886
P16521	YLR249W	YEF3	0.112509775202913	0.64663642619937
Q08965	YPL217C	BMS1	0.247591575235525	0.648057214384786
P00899	YER090W	TRP2	0.134015530535155	0.648116655474773
P26786	YOR096W	RPS7A	0.114448664793159	0.648686341864971
P37304	YDR251W	PAM1	0.177628902723779	0.650366748290643
Q06344	YDR365C	ESF1	-0.236006296859795	0.64962853426287
Q99207	YDL148C	NOP14	-0.220131213556964	0.653948912750392
P0CX38;P0CX37	NA	NA	-0.120454001999946	0.655963225427579
P38077	YBR039W	ATP3	-0.119019339679586	0.65728628615447
P34241	YKL014C	URB1	0.200819884758445	0.661155527351288
P32599	YDR129C	SAC6	-0.151677178442846	0.664030565813643
P05737	YGL076C	RPL7A	0.111951236695386	0.663961392717442
P35194	YBL004W	UTP20	-0.226723574224707	0.665563222807663
P39078	YDL143W	CCT4	0.1599328232878	0.665582770997018
P48563	YNL297C	MON2	0.165380553949792	0.665398639315881
P25293	YKR048C	NAP1	0.108957585975332	0.667952916070938
P38879	YHR193C	EGD2	-0.138785688330554	0.670902941721057
P24784	YPL119C	DBP1	-0.329719864906345	0.67444670352496
Q06132	YLR336C	SGD1	0.192607066875134	0.674520375240324
P38934	YOR198C	BFR1	-0.217156136770257	0.67284452447829
P22803	YGR209C	TRX2	0.168611887036448	0.672441169768095
P22203	YOR332W	VMA4	0.248335542661639	0.676861060147113
P47068	YJL020C	BBC1	-0.256550736058134	0.677464855634589
P29547	YPL048W	CAM1	0.147073731022935	0.679380066434199
Q03973	YDR174W	HMO1	0.139271223385258	0.679471083942859
P32481	YER025W	GCD11	0.10427798764464	0.683442741489733
P53170	YGL059W	PKP2	-0.166550598665392	0.685933100890269
Q12499	YOR310C	NOP58	0.112280937849462	0.685644943193363
P0CX36;P0CX35	NA	NA	0.0994677057389737	0.68659044917196
O14467	YOR298C-A	MBF1	-0.176655990362192	0.687138608307174
Q12117	YDR033W	MRH1	-0.14019181361725	0.692617442055547
Q02753	YBR191W	RPL21A	0.13280498105452	0.694888533890322
P43636	YGL065C	ALG2	-0.16052884721935	0.698684096130277
P08431	YBR018C	GAL7	-0.111008305022242	0.706981667746724
Q04500	YML093W	UTP14	-0.211808070634362	0.706711040537435
P22217	YLR043C	TRX1	-0.179460951643375	0.708627560429525
P36421	YGR185C	TYS1	-0.111015062323933	0.709160346157342
P0CX52;P0CX51	NA	NA	0.113830308749666	0.70956047038049
P05738	YGL147C	RPL9A	-0.116475353830765	0.711014020641612
P53254	YGR090W	UTP22	0.116467821931622	0.714876079534547
P24000	YGR148C	RPL24B	0.0889346118188818	0.720129413682745
P30902	YKL016C	ATP7	0.120079741422401	0.721029648685567
Q12136	YDL153C	SAS10	0.133894168782817	0.723443969855647
P19262	YDR148C	KGD2	-0.117648876520516	0.725734499134185
P07253	YBR120C	CBP6	0.118663894017143	0.726479018116375
P20424	YPR088C	SRP54	0.155440888941747	0.728501252137504
P20449	YOR046C	DBP5	0.143623647453364	0.730865879987057
Q12114	YLR330W	CHS5	0.208122538974745	0.731178581601293
P53894	YNL161W	CBK1	-0.121227451955779	0.731393184037245
P0CX85;P0CX84	NA	NA	-0.091589324446737	0.731937694748591
P39015	YLR150W	STM1	-0.145592531239235	0.737259640103751
P26755	YJL173C	RFA3	-0.143915011375096	0.746676265829088
P14120	YGL030W	RPL30	-0.109047537015631	0.748766765254905
P53141	YGL106W	MLC1	0.103748151217633	0.749339183039274
P09436	YBL076C	ILS1	0.112268891993761	0.752063164895609
P00830	YJR121W	ATP2	-0.118837836342411	0.752346936760218
P38805	YHR088W	RPF1	0.212972621391192	0.757230277741672
P29952	YER003C	PMI40	-0.138802781296114	0.757812437925885
P40098	YER182W	FMP10	-0.104880664257738	0.757983631902631
P38891	YHR208W	BAT1	-0.084720719982915	0.759620497581751
P38985	YDL092W	SRP14	-0.0995168248685978	0.761078735434235
P32891	YDL174C	DLD1	0.0681386445152015	0.760683614202912
P0C2H8	YDL075W	RPL31A	0.0797409686637671	0.761222068524606
P46367	YOR374W	ALD4	0.087200976224338	0.763479052990422
P34760	YML028W	TSA1	-0.0965401474833953	0.765779059489426
Q12289	YOR100C	CRC1	-0.0948593360848271	0.769779111888721
P27614	YJL172W	CPS1	0.141960416771266	0.771570335416612
P30771	YMR080C	NAM7	0.0724911138331237	0.772058181691661
P25491	YNL064C	YDJ1	0.106607067770266	0.782105069415345
Q04031	YDR412W	RRP17	0.13614045207926	0.784895396061766
P38788	YHR064C	SSZ1	0.0653616425929719	0.784452953419355
P53598	YOR142W	LSC1	-0.0938913718071355	0.786762374552246
Q05050	YMR031C	EIS1	0.0878263345041326	0.787077190193966
P38175	YBL090W	MRP21	-0.111365678907987	0.788661218345026
Q08732	YOR267C	HRK1	0.0805595331174835	0.790214154169657
Q08208	YOL041C	NOP12	0.0633138860909028	0.790121662748371
P00942	YDR050C	TPI1	-0.109550753054194	0.790636419478645
P38172	YBL095W	MRX3	-0.0933979623430616	0.794182821522483
P29453	YLL045C	RPL8B	-0.0588781866107304	0.793277147781792
P32600	YKL203C	TOR2	-0.0896035114438902	0.794328075220252
P0CX46;P0CX45	NA	NA	0.0660499952482958	0.795419915009806
P33442	YLR441C	RPS1A	0.0666931451500723	0.796951438147412
P38690	YHR033W		-0.116418762271088	0.80462315917154
P38625	YMR217W	GUA1	-0.080084480679794	0.805172155045861
Q12029	YOR271C	FSF1	0.0635624891435036	0.805420195743241
P16550	YCL050C	APA1	0.0718583624754103	0.808216951822953
Q07623	YDL213C	NOP6	-0.0619008665812828	0.807253285779515
P00924	YGR254W	ENO1	0.102072269431222	0.81385113117608
P07260	YOL139C	CDC33	-0.0516951257431195	0.82202959309651
P20447	YGL078C	DBP3	-0.0734053900279257	0.826237470250979
P12945	YDL040C	NAT1	-0.0659860101293077	0.828064810095448
P02994	YPR080W	TEF1	-0.0562006465745526	0.828865998623722
P02994	YBR118W	TEF2	-0.0562006465745526	0.828865998623722
P40302	YMR314W	PRE5	-0.0494897875074436	0.829699280851487
P47912	YMR246W	FAA4	0.0579618563266457	0.83005481337129
P32527	YGR285C	ZUO1	0.0909699079464943	0.836298247318167
P53334	YGR279C	SCW4	-0.10808969215276	0.840527628500405
P40502	YIL087C	AIM19	0.124349127586072	0.841751085774308
P43586	YFR001W	LOC1	-0.0635427137313798	0.852024711573929
Q3E792;P0C0T4	NA	NA	-0.076762340418469	0.855252818957662
Q12754	YPL012W	RRP12	0.0695853519011074	0.856013850223378
Q03195	YDR091C	RLI1	-0.0426287974744781	0.855940774913122
P16547	YIL136W	OM45	0.050890961866596	0.857596706503784
Q02969	YPL112C	PEX25	-0.113307888109048	0.871114983747461
Q03430	YDR494W	RSM28	-0.0704250939422053	0.87250227280868
P21576	YKR001C	VPS1	0.0690139422148732	0.872411324679421
P01120	YNL098C	RAS2	0.0488398904281802	0.872966543003569
P40069	YER110C	KAP123	-0.0470685797929882	0.872843949570731
Q3E6R5	YDR381C-A		0.0671496601991137	0.874627454688571
P40991	YNL061W	NOP2	-0.0442106839744021	0.876962126239721
P46985	YJL183W	MNN11	0.0591834720641202	0.884819867066561
P47083	YJR002W	MPP10	-0.0544827833586119	0.885122467327517
P47089	YJR014W	TMA22	-0.0348144687434626	0.888256904919253
P20434	YBR154C	RPB5	0.0479538134583919	0.889615723389492
P39077	YJL014W	CCT3	-0.0591596692171841	0.888922759285871
P39730	YAL035W	FUN12	-0.0636598387804419	0.889869681826057
P25372	YCR083W	TRX3	-0.0773138641774622	0.89182229426453
P32387	YDR405W	MRP20	0.0477607898283736	0.892515350232331
P07245	YGR204W	ADE3	-0.0429137016080148	0.899032575979023
Q05506	YDR341C		0.0472515866525072	0.899143041747086
P07264	YGL009C	LEU1	-0.0326249735498294	0.89980835832136
P25443	YGL123W	RPS2	-0.0318381248184103	0.90187650793373
P53235	YGR054W		0.0297384363126554	0.902898607654675
P10664	YBR031W	RPL4A	-0.0280810881115094	0.903291498734201
P53221;P05743	NA	NA	0.0332018031840455	0.905743328958183
Q12462	YOL147C	PEX11	0.056562783885088	0.906240316477351
P37267	YGR174C	CBP4	-0.0387166874307283	0.90726028150204
Q08287	YOL144W	NOP8	-0.0593302313104509	0.90993596170598
P32598	YER133W	GLC7	0.0280974850716298	0.91360219416517
P0CS90	YJR045C	SSC1	-0.0199119980143543	0.918513440957382
P25567	YCL037C	SRO9	0.0568712799291582	0.919951315332805
P41338	YPL028W	ERG10	0.0310854780714855	0.924086268132621
P38250	YBR086C	IST2	-0.027649686945054	0.926596401516627
P38833	YHR127W		0.0372000914746948	0.933827139836226
P36112	YKR016W	MIC60	-0.0235296080795067	0.934530918470622
P49090	YGR124W	ASN2	0.028861738224002	0.935953038344095
Q3E7X9;P0C0X0	NA	NA	0.0251745657322111	0.9366615268411
P0CX42;P0CX41	NA	NA	0.022571551964635	0.937197633974672
P31373	YAL012W	CYS3	0.0297533066919193	0.937790819378064
P38912	YMR260C	TIF11	-0.0318312046190705	0.937837403913874
P41057	YLR388W	RPS29A	-0.0458809069955457	0.938878136527524
P15108	YMR186W	HSC82	0.0184046387860946	0.942811636187235
Q3E757;P0C0W9	NA	NA	0.020676666714575	0.943781108011134
Q06697	YLR418C	CDC73	0.0216665775714375	0.945954395284774
P0CX40;P0CX39	NA	NA	0.0185695906144652	0.946815289430364
P48234	YGR145W	ENP2	-0.0341167694958564	0.947714753196827
P36527	YDR462W	MRPL28	0.0185091477638473	0.956830264020436
P28000	YNL113W	RPC19	0.0146106020328602	0.957358509471876
P05755	YBR189W	RPS9B	-0.0137483770372917	0.959553839417945
P18239	YBL030C	PET9	0.0166983745315221	0.960954364453036
P26793	YKL113C	RAD27	-0.0367929339655788	0.963909096036261
P38431	YPR041W	TIF5	-0.0129717646288796	0.963890117229904
P0CX32;P0CX31	NA	NA	-0.0110957264441254	0.967597781068858
P00958	YGR264C	MES1	-0.00826232974925745	0.976361575329938
P41056	YOR234C	RPL33B	0.0113303856146914	0.979288900985356
P05759	YLR167W	RPS31	-0.00791933983930093	0.979452321704922
P00175	YML054C	CYB2	-0.0129091491100262	0.980854530169455
P28274	YBL039C	URA7	-0.00727248116425372	0.986960001420157
Q03655	YMR215W	GAS3	-0.00170856289128807	0.997264010132188
P0CX44;P0CX43	NA	NA	-2.13619121147701e-05	0.999932915968431

## Sheet: drpn4_cyt vs. drpn4_ctr
Uniprot	SysName	StdName	log2 (drpn4_cyt / drpn4_ctr)	p-value.adjusted (drpn4_cyt / drpn4_ctr)
P31539	YLL026W	HSP104	9.03877156684786	4.40672722396386e-14
P25367	YCL028W	RNQ1	2.94143067549648	2.86025809092406e-08
P25294	YNL007C	SIS1	3.44835905326546	7.30269359931462e-08
Q12122	YDL131W	LYS21	1.75806644301158	2.87409704122515e-06
P40159	YNL208W		-3.7004198767071	1.61548132197253e-05
P38853	YHR158C	KEL1	-2.13820180980638	0.000165491980447772
P32074	YNL287W	SEC21	1.41056441695514	0.000254072621536943
P06105	YJL080C	SCP160	2.19358837579697	0.000317086184605365
P22202	YER103W	SSA4	1.72543442280216	0.000583444064619147
P10591	YAL005C	SSA1	1.03034011405328	0.00041516518287885
P00925	YHR174W	ENO2	2.32401014467474	0.000417991794720688
P0CX34;P0CX33	NA	NA	-1.17001212714794	0.000485879969116928
P41810	YDR238C	SEC26	1.1547096128713	0.000562923763544367
Q99383	YOL123W	HRP1	-1.08291516172714	0.000827772237569524
P10592	YLL024C	SSA2	1.11813693725032	0.00059073259085577
P39960	YER155C	BEM2	-2.19277685832153	0.00282217719069791
P15703	YGR282C	BGL2	1.4057390040045	0.00160800149674609
P40040	YER063W	THO1	-1.52344839891372	0.00339363988960485
P43588	YFR004W	RPN11	1.11379347060432	0.00337746250425734
P47035	YJL076W	NET1	-0.957946484979047	0.00218809084220351
P00830	YJR121W	ATP2	1.33679167522987	0.00228212625905049
Q03655	YMR215W	GAS3	1.74671906084355	0.00274539825727982
Q05812	YLR219W	MSC3	-1.23871622576852	0.00291571012272621
P40364	YJL066C	MPM1	-1.80245184518937	0.00500648848462677
P39015	YLR150W	STM1	1.44714725079228	0.00363094157185113
P30665	YPR019W	MCM4	-0.874887673674074	0.00495770879976585
Q08193	YOL030W	GAS5	1.35407478553102	0.00436886914652946
P04807	YGL253W	HXK2	1.57894973301895	0.00464035334247206
P40469	YIL128W	MET18	-1.12669658959866	0.0056426971455877
Q07807	YLL013C	PUF3	-0.813603370582371	0.00455051320269119
P09457	YDR298C	ATP5	1.0718101143692	0.00521044109977254
Q07915	YLR009W	RLP24	-0.97150831342449	0.00488117745988641
P54837	YML012W	ERV25	0.89331263249878	0.00772944671844242
P02294;P02293	NA	NA	-0.87689069427665	0.0053115734203745
P06634	YOR204W	DED1	-0.933643956400612	0.00565073573645265
P53894	YNL161W	CBK1	-1.09965260838148	0.00618205210028063
P22943	YFL014W	HSP12	1.88403917454147	0.0151320406064187
P24784	YPL119C	DBP1	-1.57102027790641	0.0100095441281217
Q04013	YMR241W	YHM2	-0.894389977733866	0.0063240244688287
P37304	YDR251W	PAM1	-1.06279108789042	0.00849591350422556
Q3E7X9;P0C0X0	NA	NA	0.894023311709347	0.00748952777270741
P47089	YJR014W	TMA22	-0.702564038003327	0.00858480653050838
P38071	YBR026C	ETR1	-0.922154206074818	0.00776733902866746
P53551	YPL127C	HHO1	-0.962945482207751	0.00845811835826926
P54861	YLL001W	DNM1	1.33805018218759	0.00929013208921932
P07245	YGR204W	ADE3	0.983619919535599	0.0091752000582357
Q01163	YGL129C	RSM23	-0.818856947682153	0.0131840570337322
P43603	YFR024C-A	LSB3	-0.779014737629364	0.00988413774333078
P07149	YKL182W	FAS1	0.760029043126178	0.0100767228333006
P07251	YBL099W	ATP1	0.894612415882364	0.010195412738666
P33297	YOR117W	RPT5	-0.783255050323692	0.0106102250992749
P39940	YER125W	RSP5	-0.86658369367202	0.0115537541531333
P38720;P53319	NA	NA	1.6345965873702	0.0171507178611246
P07213	YNL121C	TOM70	0.710105722049754	0.0122625761613348
P06106	YLR303W	MET17	0.750637189524824	0.0125581009705421
P38172	YBL095W	MRX3	-1.23293009677468	0.0182823014438668
P33299	YKL145W	RPT1	-0.743432743432194	0.014829294364509
P22354	YKR085C	MRPL20	-1.01727544452718	0.0155830825050774
P10962	YAL025C	MAK16	-0.96257502381798	0.0190536997653274
P38248	YBR078W	ECM33	1.22587755435791	0.0152383400075158
P05694	YER091C	MET6	1.22239147666251	0.0154228850557774
P25555	YCL011C	GBP2	-0.756001067840756	0.0178250907122561
Q02326	YML073C	RPL6A	0.792641775107885	0.0157967461602033
P27692	YML010W	SPT5	-0.824566794566859	0.0162403387525884
P34227	YBL064C	PRX1	1.68032312187438	0.019950943355921
P22803	YGR209C	TRX2	-1.04105687040397	0.0169586398854613
Q03430	YDR494W	RSM28	-1.14600946340496	0.0177363235333208
P10659	YLR180W	SAM1	0.634204297271509	0.0180293265777892
Q04660	YMR049C	ERB1	-0.700443543675071	0.0195200703096573
P38175	YBL090W	MRP21	-0.893860339880586	0.0212109138740916
P15303	YPR181C	SEC23	-1.23237441244294	0.0250242248812701
P12695	YNL071W	LAT1	1.263784600467	0.0205169754055164
P12687	YNL005C	MRP7	-0.746209125780886	0.0241675991600994
Q3E764	YLR262C-A	TMA7	-0.815230718029831	0.0243479231209693
P34216	YBL047C	EDE1	0.860302864671386	0.0288020374836859
P07170	YDR226W	ADK1	0.757940327632905	0.0254307373500374
P28240	YER065C	ICL1	0.891005314782511	0.0240028497968363
Q04636	YML069W	POB3	-0.657955176700501	0.0242235822586271
P08524	YJL167W	ERG20	0.866604148204157	0.0260843872768584
Q99216	YOR145C	PNO1	-0.804181205476922	0.0256738728301568
P05626	YPL078C	ATP4	0.872901452901246	0.0249919413672644
P07257	YPR191W	QCR2	1.30013622630999	0.0259509710762314
P38912	YMR260C	TIF11	-0.981651156595493	0.02630220171246
P38911	YML074C	FPR3	-0.750634962832603	0.0264840653881921
P40017	YER024W	YAT2	1.08841302478941	0.0266916561190348
P47001	YJL158C	CIS3	1.01669570820001	0.0313046080440779
P06208	YNL104C	LEU4	0.668869606730887	0.027149881419801
Q12164	YLL023C	POM33	-1.01593616551713	0.0299891774667395
P00937	YKL211C	TRP3	-0.712314299895123	0.0329617877064409
P20967	YIL125W	KGD1	0.897444262360136	0.0302870597498022
Q06631	YDR299W	BFR2	-0.719253918392518	0.0323085848428228
P39522	YJR016C	ILV3	0.936122551359531	0.0330110132986623
P32419	YDL078C	MDH3	0.875793028217945	0.0341437425278001
P38250	YBR086C	IST2	-0.681796335970766	0.0344577303166874
P00175	YML054C	CYB2	1.21776506009903	0.0350318952196665
P10080	YHL034C	SBP1	-1.0070246981142	0.0354742084457434
P53914	NA	NA	-0.605326958145813	0.0362419445104138
P08417	YPL262W	FUM1	0.973422796537704	0.0363894831600532
P49089	YPR145W	ASN1	0.783425252469364	0.0370502967005372
P00360	YJL052W	TDH1	1.45589895119729	0.044186776411294
P40531	YIL041W	GVP36	0.832028770573757	0.0430662615508331
P10507	YLR163C	MAS1	-0.822185443468616	0.0416265282597585
P39744	YOR206W	NOC2	-0.730496088875729	0.0427924695179122
P22146	YMR307W	GAS1	1.27553783930803	0.0430306854917164
P07256	YBL045C	COR1	0.836820452539232	0.043114606693197
P53301	YGR189C	CRH1	1.52793276307467	0.0432348058781319
P22137	YGL206C	CHC1	0.612010295333302	0.0436029273295176
P38629	YNL290W	RFC3	0.597041557181861	0.049712322666364
P38626	YIL043C	CBR1	0.604572459123496	0.0460661058542293
P32473	YBR221C	PDB1	0.898133053860075	0.0475295618825318
P15625	YFL022C	FRS2	0.960221380747626	0.0679457843191208
Q04175	YDR395W	SXM1	-0.662264727944983	0.054060799646086
Q02821	YNL189W	SRP1	0.807972209080695	0.0636943885383448
P02829	YPL240C	HSP82	-1.03686963747986	0.0663228764929395
P37291	YLR058C	SHM2	0.673200452345149	0.0581718476812195
Q99190	YDL015C	TSC13	-0.565824951214935	0.0587508846904043
P40150	YNL209W	SSB2	0.588480793903013	0.0591929422456608
P16892	YBL016W	FUS3	-0.790300620824073	0.0605841471600636
Q06132	YLR336C	SGD1	-0.629303227521188	0.0716681506881488
P07806	YGR094W	VAS1	0.857327747474695	0.069554028298075
P32495	YDL208W	NHP2	-0.890626562256486	0.0657059111998836
P32573	YNL202W	SPS19	0.815875223861369	0.0693550833299639
P0CX30;P0CX29	NA	NA	-0.636387804158019	0.0653365698352013
P40303	YOL038W	PRE6	-1.16706382167633	0.0828107469140485
A5Z2X5	YPR010C-A		1.04112677085383	0.0832050612581395
P40024	YER036C	ARB1	-0.494051118182405	0.0666791550433885
P30619	YDR164C	SEC1	-0.66399065389383	0.0725538493934365
P00427	YHR051W	COX6	0.534209632637261	0.0670190414420404
P39692	YFR030W	MET10	0.972903719412031	0.0748149421354899
P32558	YGL207W	SPT16	-0.701719798480738	0.0671622103441868
P53723	YNR021W		-0.631333758480778	0.0672600241991876
P37292	YBR263W	SHM1	-0.818550504136102	0.0739660477302835
P39076	YIL142W	CCT2	0.668917368730732	0.0683931054926028
Q08548	YOR175C	ALE1	0.565769799383659	0.0714357447486008
P22203	YOR332W	VMA4	1.05918520973076	0.0782863226146582
P30605	YDR497C	ITR1	0.93796221406155	0.0793491346160073
P32342	YKL122C	SRP21	-0.604987163148191	0.0772835196437365
Q04031	YDR412W	RRP17	-0.785403111200413	0.0821312138218788
P35169	YJR066W	TOR1	-0.798760800671605	0.0745425249713003
P07253	YBR120C	CBP6	-0.641037107648572	0.0721467576662184
P15108	YMR186W	HSC82	0.485469455033325	0.0722806012177125
P01123	YFL038C	YPT1	1.0033232147963	0.0860394383053622
P04173	YCL018W	LEU2	-0.58346126944976	0.072984929145872
P53691	YLR216C	CPR6	0.494524258103656	0.0730903830716919
P06168	YLR355C	ILV5	0.845832154599417	0.0734893291299794
Q05518	YDR348C	PAL1	-0.648535059622194	0.0797653625052464
P32861	YKL035W	UGP1	0.626183246717815	0.0778229947647977
P53278	YGR130C		-0.507307158466997	0.0767736007499537
P23369	YGR076C	MRPL25	-0.653461365051044	0.0828369372462739
P05740	YKL180W	RPL17A	0.567080337045532	0.0773062031363844
P38088	YBR121C	GRS1	0.660242117650906	0.0791079771926531
P00950	YKL152C	GPM1	0.621687815331057	0.081204416845276
Q12462	YOL147C	PEX11	-0.935351780245618	0.0854918327125631
P17076	YHL033C	RPL8A	0.857809869586028	0.0842623868157156
P00817	YBR011C	IPP1	0.887397754675	0.0835745403908502
P53885	YNL173C	MDG1	-0.436232131448836	0.0866105233120789
P39935	YGR162W	TIF4631	-0.50848238225382	0.0844450307692805
P16861	YGR240C	PFK1	0.88102639105	0.0863382372567755
P53742	YNR053C	NOG2	-0.69939768951577	0.0864038072285216
Q08179	YOL027C	MDM38	-0.457504506578339	0.0894334450389872
P45978	YPR129W	SCD6	-1.03818962014216	0.0897299078869582
P32775	YEL011W	GLC3	0.547016391903039	0.0900312817997658
P50095;P38697	NA	NA	0.792205890494845	0.088883611002632
Q07362	YDL053C	PBP4	-0.6188725690137	0.089453026416371
P38764	YHR027C	RPN1	-0.588277515964364	0.0922899892854845
P46970	YJR132W	NMD5	-0.969027256381946	0.0916197157221528
P13711	YGL205W	POX1	0.648377035175979	0.090489238597743
P02557	YFL037W	TUB2	-0.518771447062232	0.0921179188816864
P07703	YPR110C	RPC40	-0.518341122527175	0.0934384504778269
P22217	YLR043C	TRX1	-0.839977362651151	0.0936813438394021
P33333	YDL052C	SLC1	-0.51640623851382	0.0971948138970929
P03965	YJR109C	CPA2	0.390317377931556	0.0987832365691282
P00812	YPL111W	CAR1	0.602361742444781	0.102984457296066
P38845	YHR146W	CRP1	-0.653815017294697	0.0994689848479692
Q02753	YBR191W	RPL21A	-0.580375633851563	0.0998097224298392
P32190	YHL032C	GUT1	-1.0863784909607	0.106469737990763
P36534	YPL173W	MRPL40	-0.679905267338452	0.100600944013995
P50085	YGR231C	PHB2	-0.481902646790825	0.101592773079842
P04397	YBR019C	GAL10	-0.624083437809148	0.103316576237809
P05738	YGL147C	RPL9A	0.532690285075603	0.103526202853644
P04912;P04911	NA	NA	-0.718262137036952	0.105897596447405
P05319	YOL039W	RPP2A	-0.597144088231612	0.118038658005518
P29509	YDR353W	TRR1	-0.667600044028529	0.110991452692487
P02309	YNL030W	HHF2	-0.416095960613386	0.108493737054387
P02309	YBR009C	HHF1	-0.416095960613386	0.108493737054387
P05374	YGR157W	CHO2	-0.565256278803432	0.108747182224588
P38879	YHR193C	EGD2	0.534830939464751	0.115316816205503
P32468	YHR107C	CDC12	0.478358739042001	0.114270536141077
P21147	YGL055W	OLE1	-0.73366127289307	0.114296955875757
P40018	YER029C	SMB1	0.808074506388248	0.120847884354246
P24783	YNL112W	DBP2	-0.96147531479685	0.116031850132336
Q08972	YPL226W	NEW1	-0.509865012132856	0.117806744615174
Q12363	YOR230W	WTM1	0.667445025897305	0.121632500099329
P00924	YGR254W	ENO1	0.693318783316425	0.125059349176114
P47006	YJL148W	RPA34	-0.560806599344271	0.123956126331312
P17505	YKL085W	MDH1	0.752048725679167	0.125525026390929
P04456	YOL127W	RPL25	0.358538804447676	0.12593252137462
P38080	YBR059C	AKL1	-0.695477286400898	0.129106430197694
P11914	YHR024C	MAS2	-0.457063072252986	0.127926184239811
P27882	YGR029W	ERV1	-0.579513771271952	0.128353796524826
P40010	YER006W	NUG1	-0.501938250334199	0.128760889005332
P25372	YCR083W	TRX3	-0.892495310666696	0.131824096002079
P20449	YOR046C	DBP5	0.84296939609041	0.147960147600456
P47912	YMR246W	FAA4	-0.420960436459207	0.133219176980878
Q12453	YOR112W	CEX1	-0.434970933948442	0.134241713152131
Q04491	YLR208W	SEC13	0.725064897192496	0.142748027869687
P27472	YLR258W	GSY2	0.476785460659588	0.1416913243865
Q01532	YNL239W	LAP3	-0.490058019577763	0.137489823316521
Q04373	YDR496C	PUF6	-0.426008391341295	0.13911022925903
P25358	YCR034W	ELO2	-0.549422161011108	0.142884703070043
Q07825	YLL029W	FRA1	0.427178064081826	0.146388689391801
Q00764	YBR126C	TPS1	0.72146244045642	0.147062148354244
P32191	YIL155C	GUT2	0.481494574651766	0.144543096973969
P32324	YOR133W	EFT1	0.336542265751024	0.145695847802676
P32324	YDR385W	EFT2	0.336542265751024	0.145695847802676
Q08208	YOL041C	NOP12	-0.357206766731192	0.146026831027924
Q01852	YIL022W	TIM44	-0.473247625732721	0.14850537491524
P33298	YDR394W	RPT3	0.545597435023545	0.14927006257171
P21576	YKR001C	VPS1	0.641993731672692	0.148233184775952
P32589	YPL106C	SSE1	0.569518722547979	0.149394597594838
P38427	YML100W	TSL1	-0.411195020819132	0.14945125234137
P32891	YDL174C	DLD1	0.331902114135829	0.15047320459189
P20436	YOR224C	RPB8	0.629479219071023	0.161585426238905
P0CX54;P0CX53	NA	NA	0.368353717057019	0.152290646185867
Q12743	YDR411C	DFM1	-0.509603559282855	0.155028910478228
P22768	YOL058W	ARG1	0.688073236156665	0.152431203687514
Q00955	YNR016C	ACC1	0.334797045269454	0.157814732095664
P05750	YNL178W	RPS3	0.391625920930888	0.158381690529346
P61830	YBR010W	HHT1	-0.555716903444416	0.158609605449681
P61830	YNL031C	HHT2	-0.555716903444416	0.158609605449681
Q12428	YPR002W	PDH1	0.46075243708777	0.161095937517833
P52593	YML103C	NUP188	-0.395662256282858	0.165502053080145
P07342	YMR108W	ILV2	0.445124761636226	0.165540853203522
P38065	YBL037W	APL3	-0.453250205410534	0.1790586406556
P39113	YMR280C	CAT8	-0.380795019232057	0.170257886873158
P80235	YAR035W	YAT1	0.612601873532995	0.170561213410916
P40422	YHR143W-A	RPC10	0.546944060085053	0.179726277895538
P20107	YMR243C	ZRC1	0.654180083207503	0.18291252982232
P01120	YNL098C	RAS2	0.495067043605268	0.17952407818965
P38712	YHR065C	RRP3	-0.515390323125938	0.178785912585982
P00942	YDR050C	TPI1	0.561221513434916	0.186157534684063
Q05050	YMR031C	EIS1	-0.441912488499646	0.18568965916784
Q3E6R5	YDR381C-A		-0.720860782013638	0.201642826267981
P38891	YHR208W	BAT1	0.450407696979049	0.197834494121005
Q04781	YMR247C	RKR1	0.805952216553258	0.214364006773007
Q12117	YDR033W	MRH1	-0.472994748827162	0.193043749747968
P19882	YLR259C	HSP60	0.911604576167679	0.194073464183255
P22224	YGL233W	SEC15	-0.50931859750515	0.194687692417118
P19146	YDL137W	ARF2	-0.306829451274968	0.198798045177398
Q06408	YDR380W	ARO10	-0.426102082155975	0.198317386154232
P38910	YOR020C	HSP10	0.993264385494847	0.213379953834487
P46669	YOR340C	RPA43	0.325245546619634	0.208174266096571
Q00402	YDR150W	NUM1	0.5979240303609	0.206805458585352
P38708	YHR020W		0.67386177606264	0.205724366073493
P07248	YDR216W	ADR1	-0.377392438443195	0.205761183448546
P36036	YKL214C	YRA2	0.384338420759338	0.213603156147077
P29453	YLL045C	RPL8B	0.290766954850735	0.206496847184157
P48589	YOR369C	RPS12	0.426540701580063	0.206730563172777
P34760	YML028W	TSA1	0.418649569234869	0.20712983204474
P25340	YGL012W	ERG4	-0.39898419994222	0.207437427795421
P38840	YHR137W	ARO9	-0.38128904431986	0.208942058301185
P16547	YIL136W	OM45	-0.365187608737202	0.208942637400235
P39729	YAL036C	RBG1	0.352729686243624	0.21435440622021
P40991	YNL061W	NOP2	-0.365981364646245	0.211015987967237
Q12109	YOL097C	WRS1	-0.472465520051568	0.211047646399668
Q12024	YOR272W	YTM1	-0.390390579713653	0.214616241674814
Q07349	YDL027C	MRX9	0.611135679102766	0.223984791438133
Q12207	YPR149W	NCE102	0.519645031685378	0.232277490516493
P47154	YJR117W	STE24	0.417693743867183	0.220304909636824
Q12029	YOR271C	FSF1	0.322957723695367	0.221807146028298
P26321	YPL131W	RPL5	0.542697725955282	0.224245461169161
P38630	YOR217W	RFC1	-0.35990721628232	0.235978331562425
P40555	YIL007C	NAS2	0.647052240842779	0.227557464647343
P53235	YGR054W		-0.301337244391892	0.226932375893566
P29311	YER177W	BMH1	-0.297441439360799	0.228026378764131
P07284	YDR023W	SES1	0.382638279959792	0.232863888446783
P31373	YAL012W	CYS3	0.459712086582289	0.238756183642599
P34167	YPR163C	TIF3	-0.310294688954386	0.237677524997778
Q01560	YDR432W	NPL3	-0.68463563241778	0.242214268205116
P15565	YDR120C	TRM1	-0.276798333578778	0.244195958627882
P08518	YOR151C	RPB2	0.38529389980944	0.243311693993143
Q03973	YDR174W	HMO1	0.400300576933578	0.243816319740806
Q06506	YPR137W	RRP9	-0.359711336721489	0.244546286247105
P32790	YBL007C	SLA1	0.375864159033576	0.250604935861068
P32796	YML042W	CAT2	0.56841787313525	0.248836583210205
P05737	YGL076C	RPL7A	0.302557180137615	0.24885184557116
P32316	YBL015W	ACH1	0.532951223810709	0.249188889959404
Q03559	YMR295C		0.459390037482191	0.255054274024746
Q12019	YLR106C	MDN1	0.453667396318743	0.253061088417642
Q07623	YDL213C	NOP6	-0.293829999440504	0.257325104038394
P33303	YJR095W	SFC1	-0.323858508784994	0.255188331556856
P02992	YOR187W	TUF1	0.480463702016554	0.258367789796152
Q12389	YDL031W	DBP10	-0.580439564100615	0.265515517998437
P53221;P05743	NA	NA	0.322177607130513	0.259974881464931
P28834	YNL037C	IDH1	-0.300554393089818	0.261086124584598
P48563	YNL297C	MON2	-0.436096195723504	0.262174662297513
P20081	YNL135C	FPR1	0.299801200349513	0.262363173300369
P02406	YGL103W	RPL28	0.292533015758437	0.26493026499933
P40319	YLR372W	ELO3	-0.426360566395495	0.267298757981047
Q01080	YNL248C	RPA49	-0.379633597878907	0.266595335379455
P30822	YGR218W	CRM1	-0.623667658306399	0.267072268784839
P00330	YOL086C	ADH1	-0.322934601556561	0.267499405491197
P36105	YKL006W	RPL14A	0.29065456617295	0.268188056203512
Q03921	YDR141C	DOP1	-0.387525544478489	0.268227801467586
P0CX52;P0CX51	NA	NA	0.343468882189299	0.269261177094039
P20606	YPL218W	SAR1	0.288969975094169	0.274782711692474
P39107	YPL050C	MNN9	-0.62160272569481	0.289754640979255
P53898	YNL156C	NSG2	-0.428350508948895	0.275456508019139
P07991	YLR438W	CAR2	0.321030987555602	0.278982514384826
P21560	YPL215W	CBP3	-0.301469462981309	0.278283584636386
Q12230	YPL004C	LSP1	0.331570309128274	0.280859020583802
P22133	YOL126C	MDH2	0.362951386405015	0.281199751435796
P19097	YPL231W	FAS2	0.246317156955115	0.281876693729581
Q6Q547	YHR072W-A	NOP10	-0.404053952550441	0.285176176683673
P15705	YOR027W	STI1	0.377161212335334	0.283455614562633
Q12196	YOR119C	RIO1	-0.497692009946455	0.298190722743259
P36049	YKL172W	EBP2	-0.547917039832981	0.295398158329544
Q07844	YLL034C	RIX7	-0.563165687588896	0.30070893241633
P32799	YGL191W	COX13	-0.50386990230378	0.310795778522801
P23248	YML063W	RPS1B	-0.270045237006773	0.297039263353311
Q03532	YMR290C	HAS1	-0.376738179562111	0.300399418258137
Q04500	YML093W	UTP14	-0.549398163681424	0.302482981001214
P12709	YBR196C	PGI1	-0.243229286965441	0.301681420753471
P38127	YBR192W	RIM2	-0.363518098383633	0.305861397018755
P40413	YJR064W	CCT5	0.395558377356373	0.310428823255796
P25293	YKR048C	NAP1	-0.264339518547942	0.304658626723151
P32892	YLL008W	DRS1	-0.515164232088335	0.306763262325133
P25374	YCL017C	NFS1	-0.355533580504538	0.310709232293177
Q03028	YPL134C	ODC1	-0.3474420134987	0.306113240635272
P00890	YNR001C	CIT1	0.376744237109087	0.307392197563576
P07560	YFL005W	SEC4	0.219455998624749	0.309544047415795
P53155	YGL082W		-0.47023790324381	0.309962901182246
P12385	YBR143C	SUP45	-0.315333388008931	0.31047518758664
P32599	YDR129C	SAC6	0.357721892657963	0.312426399821692
Q08745;P46784	NA	NA	0.390449808829654	0.312688940507373
P04385	YBR020W	GAL1	-0.378983847661782	0.313865061076668
Q12466	YOR086C	TCB1	-0.292261073481455	0.311823312179411
P06367;P39516	NA	NA	-0.222187238014197	0.312617604397921
P13586	YGL167C	PMR1	0.484241899748145	0.318573951205162
P53883	YNL175C	NOP13	-0.325063787596452	0.317804204202442
P39938;P39939	NA	NA	-0.293351943671205	0.317580803471748
P06843	YER161C	SPT2	-0.508388760934945	0.327071807893349
P53622	YDL145C	COP1	0.333021622620151	0.318700296470196
Q08687	YOR252W	TMA16	-0.428910335654706	0.325275025931072
P38041	YBL085W	BOI1	-0.654279571265043	0.321801241765452
P54839	YML126C	ERG13	0.383951162868971	0.323709345292804
P16120	YCR053W	THR4	-0.28486553194055	0.324996133659086
P39743	YDR388W	RVS167	0.24966637219244	0.326867307252651
P35723	YKL065C	YET1	-0.316642436473071	0.336933421818596
P20447	YGL078C	DBP3	-0.333023072239435	0.326259020672784
P32381	YDL029W	ARP2	0.253763099233502	0.332613106970938
P0CX85;P0CX84	NA	NA	-0.26226141557764	0.332913440313753
P36060	YKL150W	MCR1	0.317206422293079	0.333078629924268
P07267	YPL154C	PEP4	0.448737482631852	0.33581865248699
P25623	YCR030C	SYP1	0.284355392875394	0.335317300066211
P10964	YOR341W	RPA190	-0.264685434487276	0.338481855865203
P00044	YJR048W	CYC1	-0.28460239466748	0.342622083708008
P46654;P32905	NA	NA	0.274379437845944	0.344373314984307
P28274	YBL039C	URA7	0.361708389727863	0.349976615193231
P00128	YDR529C	QCR7	0.401031407513727	0.349541513534281
P38788	YHR064C	SSZ1	0.227479421953099	0.347279101382227
P17255	YDL185W	VMA1	0.285773572633239	0.347666687486522
P47068	YJL020C	BBC1	0.58503828246846	0.348616818437426
Q12035	YLR051C	FCF2	-0.427969872650152	0.354464761838972
P54885	YOR323C	PRO2	-0.287469733756009	0.354537578964515
Q08962	YPL211W	NIP7	-0.309257350609084	0.353821086797404
P40069	YER110C	KAP123	0.273983658469792	0.357750227757202
P06704	YOR257W	CDC31	0.322478367670193	0.364235337113771
P15180	YDR037W	KRS1	0.407776156915457	0.362416595896141
P0CX36;P0CX35	NA	NA	-0.226850951145277	0.362510980186775
P07264	YGL009C	LEU1	0.23889008169629	0.362730816588358
Q02204	YKR006C	MRPL13	0.414866938046149	0.370494057273174
P43636	YGL065C	ALG2	-0.353313271130315	0.370318877905664
Q12335	YDR032C	PST2	0.328903646885632	0.36992172389466
P29547	YPL048W	CAM1	0.346042931109015	0.369888656462259
P40350	YPL227C	ALG5	-0.388550393175279	0.372127818379823
P46672	YGL105W	ARC1	0.395250202806697	0.371293980497558
Q06505	YPR133C	SPN1	0.218097970537091	0.37278556370409
P47176	YJR148W	BAT2	-0.243117863224327	0.373825628021038
P25087	YML008C	ERG6	0.28378346763591	0.375175807386991
P40075	YER120W	SCS2	0.347463687469929	0.378372289782039
P04840	YNL055C	POR1	0.21732894044089	0.375664632923149
Q08235	YOL077C	BRX1	-0.368585345746403	0.375665596643104
P53868	YNL219C	ALG9	0.313793717773734	0.379492981569572
P53549	YOR259C	RPT4	-0.298452264208905	0.384755044090558
P0CX50;P0CX49	NA	NA	-0.223798506128983	0.381883713719522
P28241	YOR136W	IDH2	0.245770106193437	0.382095017083538
P38625	YMR217W	GUA1	-0.387682276903313	0.387695505673135
Q04958	YML059C	NTE1	-0.265477303516448	0.386213234190627
P40079	YER127W	LCP5	0.310809533968733	0.390448034006698
P33307	YGL238W	CSE1	-0.469942236029812	0.387309381779367
P32457	YLR314C	CDC3	0.215276035676197	0.390469211331213
P08566	YDR127W	ARO1	0.599010014264344	0.389971608215352
P39994	YEL020C		-0.381431137499174	0.395894714611338
P26793	YKL113C	RAD27	-0.568574019353377	0.415244165874387
P0CT04	YNL015W	PBI2	0.936512120827778	0.414075376749201
Q06143	YLR348C	DIC1	0.306847130804417	0.403359662937984
P26783	YJR123W	RPS5	0.236016555323712	0.406650097024132
P46655	YGL245W	GUS1	-0.208657372786732	0.407954495635407
P16862	YMR205C	PFK2	0.216125675077134	0.4091343867037
Q12522	YPR016C	TIF6	0.250521215340136	0.412263511442385
P15646	YDL014W	NOP1	0.235824727336144	0.411044399539839
P49166	YLR185W	RPL37A	-0.331523527425702	0.416322541965529
P39517	YDL160C	DHH1	-0.209200542084226	0.411873421995998
P87262;P40525	NA	NA	-0.390426509582291	0.41319385899269
Q02969	YPL112C	PEX25	-0.487648560081638	0.423892011472905
P17695	YDR513W	GRX2	0.295723422448553	0.418351842855914
P04710	YMR056C	AAC1	-0.268884075223855	0.418066022131894
P11986	YJL153C	INO1	0.321095411378995	0.420627290948042
P32600	YKL203C	TOR2	-0.259575854896575	0.422237743865749
P38077	YBR039W	ATP3	0.216135656410032	0.423669821490421
Q01574	YAL054C	ACS1	0.239247942662033	0.424657678494907
Q06144	YLR350W	ORM2	0.249270784962928	0.42866622954164
Q3E757;P0C0W9	NA	NA	-0.236264193147949	0.424978406668023
P09201	YLR377C	FBP1	-0.192346499249297	0.425143616461083
P25626	YCR046C	IMG1	0.307844210084269	0.43616306265039
P14540	YKL060C	FBA1	0.230490517015546	0.42635782386368
Q12114	YLR330W	CHS5	-0.435270720140814	0.430916854510913
P35191	YFL016C	MDJ1	-0.523826827281876	0.428161003246957
P25655	YCR093W	CDC39	-0.279099667746539	0.427966824038567
P07244	YGL234W	ADE5,7	-0.372373003736197	0.428323118167662
P07283	YFL045C	SEC53	-0.25604756219256	0.429842738741578
P10081	YJL138C	TIF2	0.24290809099589	0.429377807845072
P10081	YKR059W	TIF1	0.24290809099589	0.429377807845072
P32836	YOR185C	GSP2	-0.236861349444407	0.429645561855709
P35691	YKL056C	TMA19	-0.329449964461823	0.433400236008654
P53941	YNL075W	IMP4	-0.292178335987114	0.432448017349711
Q05506	YDR341C		0.295047243471313	0.43304622110456
Q06142	YLR347C	KAP95	-0.273665264893793	0.436227853192814
Q03102	YML131W		-0.316952206615102	0.443521657604844
P05744	YPL143W	RPL33A	0.194825007142846	0.436255430320269
Q05022	YMR229C	RRP5	-0.316780427631254	0.436280411277451
Q02486	YMR072W	ABF2	-0.247835977604556	0.43827300142031
P36421	YGR185C	TYS1	0.232049551735692	0.438928902839559
P81449	YDR322C-A	TIM11	0.360458775770354	0.443436070300836
P16140	YBR127C	VMA2	-0.177324398973496	0.440545460420223
Q06697	YLR418C	CDC73	-0.347922227002378	0.447201237381881
P36527	YDR462W	MRPL28	0.22199212428313	0.447312785956856
Q02950	YPL118W	MRP51	-0.266874967306677	0.442922178747201
Q12149	YOR001W	RRP6	-0.248502368763234	0.448716075644355
Q04458	YMR110C	HFD1	0.193117378563393	0.444876342032233
P41338	YPL028W	ERG10	0.295138738481317	0.450996310607488
P40553	YIL010W	DOT5	-0.28701342061078	0.447146681536368
P38811	YHR099W	TRA1	-0.225366003492432	0.448475851432529
P18963	YBR140C	IRA1	0.475983729833601	0.448342957844988
P47116	YJR059W	PTK2	0.210891006558466	0.450943173489036
Q02892	YPL093W	NOG1	-0.202947629360967	0.45114977999396
Q03246	YMR188C	MRPS17	-0.387631602746566	0.455982356022324
Q03640	YML072C	TCB3	0.187696612740215	0.454568225336363
P42842	YNL313C	EMW1	-0.369533435213693	0.456023195006162
P0CX38;P0CX37	NA	NA	-0.201736841231391	0.458094702849642
P33442	YLR441C	RPS1A	-0.192610909547067	0.460815653444829
P14742	YKL104C	GFA1	0.197164960506171	0.461724083540756
Q12153	YDR312W	SSF2	-0.258285934640877	0.465989892632165
Q12144	YLR064W	PER33	0.407004878247267	0.470368233449594
P32899	YHR148W	IMP3	0.371442705927365	0.474252150015046
Q12481	YOR287C	RRP36	-0.21807721031232	0.475010097728904
P07281;P07280	NA	NA	0.175254088655091	0.471434591672014
Q02207	YKR009C	FOX2	0.252121233533067	0.471934588128924
P14127;P02407	NA	NA	0.189398893146851	0.473384905837432
P48234	YGR145W	ENP2	0.25712978355519	0.479572309474259
P53334	YGR279C	SCW4	0.33329269710589	0.481073607832231
P05755	YBR189W	RPS9B	0.193194761224454	0.479516245190178
P32629	YEL036C	ANP1	-0.237369238226012	0.4899919344414
P32598	YER133W	GLC7	0.182339158737211	0.484659352848533
P07246	YMR083W	ADH3	-0.197048131126159	0.48734522109848
P19358	YDR502C	SAM2	0.147884757621537	0.48770842934769
P09734	YML124C	TUB3	0.20741407147613	0.490721804078897
P41807	YPR036W	VMA13	-0.246409338142314	0.497991339825379
P53145	YGL099W	LSG1	-0.26907869608435	0.495096654713182
P43621	YFR051C	RET2	-0.33994523698885	0.502316629543939
P53170	YGL059W	PKP2	0.335938525376431	0.499837385712947
P14020	YPR183W	DPM1	0.176421146946982	0.497747486351499
P38707	YHR019C	DED81	0.177401694630277	0.5011160479157
P15992	YBR072W	HSP26	0.28222173508496	0.501821324043515
P26785	YNL069C	RPL16B	0.176230756195046	0.503444433188301
P38825	YHR117W	TOM71	0.195548084675096	0.508185556646925
P47083	YJR002W	MPP10	0.248323523609795	0.513093203144258
P40302	YMR314W	PRE5	-0.151224576314501	0.513720651671394
P46367	YOR374W	ALD4	0.190497921447481	0.513177139805264
P35194	YBL004W	UTP20	-0.319472401610955	0.51508423649923
P53598	YOR142W	LSC1	-0.243307838703622	0.516014237101597
P26570	YML016C	PPZ1	-0.180561582269167	0.519870411174329
P07278	YIL033C	BCY1	0.181059969210025	0.518988274289473
P53337	YGR284C	ERV29	0.26622372235375	0.522917269528592
P38828	YHR121W	LSM12	0.145651274897151	0.523751303951586
P32527	YGR285C	ZUO1	0.282424073983705	0.523577867758236
P49167	YLR325C	RPL38	0.174776256686819	0.523735700169099
P49626	YDR012W	RPL4B	0.226002720077588	0.526775824849536
P16550	YCL050C	APA1	0.26403217995145	0.53095936669908
P36008	YKL081W	TEF4	-0.185833720287683	0.526093228227611
P08431	YBR018C	GAL7	0.187222749742958	0.527990619250839
Q12159	YDR381W	YRA1	-0.223120566683299	0.527943762311443
P0CX42;P0CX41	NA	NA	-0.181409642291364	0.529092250269552
P41940	YDL055C	PSA1	-0.171484855332427	0.531225493844666
Q99207	YDL148C	NOP14	-0.307774670621264	0.532039012819317
P15891	YCR088W	ABP1	0.171527160783523	0.534023767861888
Q06103	YPR108W	RPN7	0.295927828896545	0.539506457856905
Q12080	YPL146C	NOP53	-0.492937186600276	0.540037767194443
Q12754	YPL012W	RRP12	-0.222216971584533	0.540397810066247
P43586	YFR001W	LOC1	-0.207730414556686	0.544099222829092
P38687	YPL243W	SRP68	0.145127677300664	0.544766761394883
P06786	YNL088W	TOP2	0.321473105661905	0.548351572474267
P60010	YFL039C	ACT1	0.146917808275298	0.548159745269419
P23301	YEL034W	HYP2	-0.175188921040814	0.548579851133221
P53731	YNR035C	ARC35	0.292723929686247	0.555412565162952
P32387	YDR405W	MRP20	-0.178953107720709	0.556047242556631
Q08959	YPL206C	PGC1	0.179036820046207	0.553957533982465
P27476	YGR159C	NSR1	-0.172048038334491	0.555653026098514
P33338	YNL243W	SLA2	0.260288038495148	0.557904309075732
P37838	YPL043W	NOP4	-0.193543367043429	0.558973584708111
P38682	YER122C	GLO3	0.311044998716799	0.562817718301643
P36041	YKL204W	EAP1	0.149099831244104	0.560404314917448
P17967	YCL043C	PDI1	0.235431669909374	0.563752637317527
P39008	YNR052C	POP2	-0.252268197787139	0.56735981043797
P40825	YOR335C	ALA1	0.188851004176421	0.564151078916192
P53954	YNL048W	ALG11	-0.281332930821954	0.570186538841932
P25586	YCL059C	KRR1	-0.224370311284904	0.566409658315957
Q06218	YLR276C	DBP9	-0.273039723508592	0.568110549386484
Q04217	YMR128W	ECM16	-0.350816229841925	0.567070690333496
P32565	YIL075C	RPN2	0.204850381587345	0.570097198446909
P05453	YDR172W	SUP35	0.163754570124009	0.569904054011475
P38631	YLR342W	FKS1	-0.172358542580376	0.572004587603403
P53879	YNL180C	RHO5	-0.314949505362282	0.572558395463441
P0CX46;P0CX45	NA	NA	0.143931900276733	0.573576346247698
P05759	YLR167W	RPS31	0.173631253499458	0.574184087175715
P05739	YLR448W	RPL6B	0.135364616975508	0.577632915335658
P43616	YFR044C	DUG1	0.192173664927108	0.585101518326262
P53927	YNL110C	NOP15	-0.209489639200502	0.586738036919417
O14455	YPL249C-A	RPL36B	0.165888929554946	0.585239060945241
Q12515	YDL173W	PAR32	-0.272883005876679	0.585750103149117
P20459	YJR007W	SUI2	0.329033245160744	0.591500303940615
Q00055	YDL022W	GPD1	0.139618005859521	0.597102320085885
P53252	YGR086C	PIL1	0.148707119993926	0.595438328011158
P32478	YJL159W	HSP150	0.382028975636402	0.595976682555658
P33332	YER008C	SEC3	0.421646337185575	0.604717412945519
Q04119	YDR452W	PPN1	-0.176133992777718	0.60081650412684
P06103	YOR361C	PRT1	0.203775382540108	0.600733626197169
P17709	YCL040W	GLK1	0.155476095992622	0.60074482134229
P0CX56;P0CX55	NA	NA	-0.141657086721903	0.601247544548783
Q04697	YML048W	GSF2	0.131411469330327	0.601940365424191
P39518	YER015W	FAA2	-0.146310493646897	0.607049955098089
P0CX32;P0CX31	NA	NA	-0.140571226869145	0.608284825312728
Q01939	YGL048C	RPT6	-0.152085138590976	0.612120188723044
P26784	YIL133C	RPL16A	-0.1240664675415	0.611704814198042
P89105	YOL145C	CTR9	0.380017180791391	0.621674808845363
P32792	YHR017W	YSC83	-0.24014711190846	0.616537837980528
P38968	YDL195W	SEC31	0.199960361699134	0.616168314242889
P38809	YHR097C		-0.219021687003167	0.61542198380599
P00424	YNL052W	COX5A	-0.191480270342872	0.620593571856019
Q03281	YDR458C	HEH2	0.146332305867602	0.621814439209752
Q01855	YOL040C	RPS15	0.132625765656126	0.62345510350144
P40961	YGR132C	PHB1	0.13176191570664	0.6253223310451
P38713	YHR073W	OSH3	-0.375526504489212	0.625573372945933
Q03690	YMR012W	CLU1	0.170788866903077	0.625757358417662
P40217	YMR146C	TIF34	0.117250328068256	0.626252515179516
P00549	YAL038W	CDC19	0.115945497398009	0.627432010286492
P20424	YPR088C	SRP54	0.302421414086442	0.630485614388543
P30902	YKL016C	ATP7	0.191169448569077	0.628192977723412
P0C2I2;P0C2J0;Q04711;O13535;Q04670;Q92393;Q03855;Q12088;Q03619;Q12316;Q12193;Q99231;Q12490	NA	NA	0.150536062912167	0.628673080572967
Q08287	YOL144W	NOP8	-0.166196517985096	0.632937225180335
P28000	YNL113W	RPC19	0.131531616729067	0.631486685989436
Q06708	YLR386W	VAC14	-0.165503960359199	0.632462649413767
P36112	YKR016W	MIC60	0.137153731889637	0.633243582109236
P20434	YBR154C	RPB5	0.197473143807869	0.638385237995179
P15624	YLR060W	FRS1	0.158962043952386	0.639385410340542
P38805	YHR088W	RPF1	0.261599102565533	0.639554146090755
P31384	YAL021C	CCR4	-0.15003067630877	0.641908798245141
Q06205	YLR449W	FPR4	-0.158440504437646	0.6419161629329
P26637	YPL160W	CDC60	0.173670803148546	0.643460308973853
P39954	YER043C	SAH1	0.121761618872718	0.643586302592517
Q3E792;P0C0T4	NA	NA	-0.194025108149056	0.645660760632847
P02400	YDR382W	RPP2B	0.147536336968223	0.650110069823375
P51601	YGR267C	FOL2	-0.132190681508614	0.650601196109412
P47079	YJL008C	CCT8	0.171431318179039	0.650695903091942
P00560	YCR012W	PGK1	0.115982894082389	0.651193546542829
P04449	YGL031C	RPL24A	0.349639497725278	0.653162067869054
P54115	YPL061W	ALD6	-0.0983926717959172	0.653965813124488
P32445	YCR028C-A	RIM1	-0.136427436420028	0.65552007705499
P19414	YLR304C	ACO1	0.143004572140729	0.659619759550352
P38431	YPR041W	TIF5	0.125725936402258	0.661755703704082
P47143	YJR105W	ADO1	-0.204268229499682	0.663432334660469
Q04947	YDR233C	RTN1	0.118579800088501	0.664233641868795
P16649	YCR084C	TUP1	-0.236799288693973	0.666782980981474
P32351	YIL154C	IMP2	0.128251834784535	0.665334839334283
P05317	YLR340W	RPP0	-0.0985365908210767	0.669752033072356
Q12289	YOR100C	CRC1	0.137845423471703	0.671088888163488
P38701	YHL015W	RPS20	0.106491804689874	0.671342464477889
Q07478	YDL084W	SUB2	0.114826051767913	0.671892434960299
P00331	YMR303C	ADH2	0.127209185183236	0.675207037279141
P06169	YLR044C	PDC1	-0.0941831747270143	0.676990335383584
P32449	YBR249C	ARO4	0.128305371528377	0.678295570592619
P09733	YML085C	TUB1	0.164192416479001	0.679274885875573
P23542	YLR027C	AAT2	-0.134660456537944	0.681995134603277
P22136	YMR282C	AEP2	0.116205944040683	0.680790126729113
P07143	YOR065W	CYT1	0.0996499903203656	0.681200212808956
Q06245	YLR166C	SEC10	-0.145188739206521	0.685669301207124
P21801	YLL041C	SDH2	0.0983096529081671	0.685550178013539
P28007	YHR089C	GAR1	-0.154419494883879	0.686801219666693
P04037	YGL187C	COX4	0.161653596946365	0.68801832276085
O14467	YOR298C-A	MBF1	-0.175374464765575	0.689278601946596
P47122	YJR072C	NPA3	-0.231643252434345	0.693925177356348
P38934	YOR198C	BFR1	0.249744712495314	0.692191340136623
P21827	YGL097W	SRM1	0.128019152939711	0.694611492031483
P25567	YCL037C	SRO9	0.22275302847779	0.694563907810284
P32327	YBR218C	PYC2	0.175252351064763	0.695826686670143
P15202	YDR256C	CTA1	-0.102564738617566	0.695476952148885
P14120	YGL030W	RPL30	-0.133320199853994	0.695617869055902
P30771	YMR080C	NAM7	0.0975845467571794	0.696943860076515
P0CX83;P0CX82	NA	NA	-0.106385484935497	0.69608350721254
P22147	YGL173C	XRN1	0.202227941685379	0.698217940607759
P00899	YER090W	TRP2	0.114004997262221	0.697582812606758
P49090	YGR124W	ASN2	0.148716057398509	0.69925713029498
P32332	YKL120W	OAC1	-0.104041594466018	0.699763319596089
P25342	YCR002C	CDC10	-0.135420933382751	0.700885470130302
P18239	YBL030C	PET9	-0.130706426938065	0.702210289122783
P21954	YDL066W	IDP1	-0.242637117816138	0.711965787503061
P54838	YML070W	DAK1	-0.175972596642197	0.7100524354061
P33892	YGL195W	GCN1	0.121674065216535	0.708697809487963
P07263	YPR033C	HTS1	0.154844618869166	0.710768722932382
P53261	YGR103W	NOP7	-0.125026464001088	0.712136592327828
P37267	YGR174C	CBP4	-0.168191528045849	0.71380799264169
P53297	YGR178C	PBP1	-0.10242149302012	0.713152978357912
Q08732	YOR267C	HRK1	0.117994103739381	0.714782014215935
Q00711	YKL148C	SDH1	0.0987632500580062	0.716482787949194
P07260	YOL139C	CDC33	-0.0825206966802909	0.719876718605098
P19262	YDR148C	KGD2	0.120150780438099	0.72016692276098
P48361	YGR097W	ASK10	-0.126716141171258	0.725269868083659
P04801	YIL078W	THS1	-0.101129623280119	0.726110670850866
P38011	YMR116C	ASC1	-0.0868422452080928	0.730293605694821
P39990	YEL026W	SNU13	-0.0963836875699577	0.736192387270094
P53141	YGL106W	MLC1	-0.127926439214779	0.736755543119605
P33322	YLR175W	CBF5	-0.103500532925047	0.73789812480715
P31688	YDR074W	TPS2	0.0944251318500591	0.740220215979544
P38959	YDR080W	VPS41	-0.160927131379029	0.743636805820183
P12945	YDL040C	NAT1	-0.106145379453402	0.743160018664625
P0CS90	YJR045C	SSC1	-0.0640367585671733	0.742523576999735
Q12499	YOR310C	NOP58	-0.0895941632095258	0.746477342537613
Q03940	YDR190C	RVB1	-0.0827868914218364	0.746957085944184
Q02931	YPL126W	NAN1	0.0929066262918461	0.749687156036435
P39676	YGR234W	YHB1	-0.120677418550699	0.751737719646601
P32582	YGR155W	CYS4	-0.0810668355691995	0.75219949871949
P40483	YIL108W		0.0876069332482281	0.752791830472032
P39077	YJL014W	CCT3	-0.132569237488287	0.754590084732539
P46985	YJL183W	MNN11	-0.149232473877312	0.75728698121867
P38689	YHL011C	PRS3	-0.0895199006423404	0.762026498829599
P38249	YBR079C	RPG1	0.0652280325923513	0.760914553911662
P42846	YNL308C	KRI1	0.107820368668598	0.761241496558077
P23254	YPR074C	TKL1	0.111636810913886	0.761880272666146
P11154	YGL062W	PYC1	-0.0675538339270219	0.763309033452882
P23641	YJR077C	MIR1	-0.0901884492616531	0.767354457799529
P36148	YKR067W	GPT2	-0.0872430117683685	0.767576768930497
P34241	YKL014C	URB1	0.106140168546734	0.769549763673186
Q3E747	YLR363W-A		-0.200846111946706	0.771370050429178
Q03862	YDR101C	ARX1	0.13672218164886	0.77279180692217
P27614	YJL172W	CPS1	0.11613562221434	0.771047076649793
P38623	YLR248W	RCK2	-0.168950763766397	0.776133446068205
P0C0V8	YKR057W	RPS21A	0.0996908306691111	0.77398470075865
P25694	YDL126C	CDC48	-0.0941628639208822	0.77483441249431
Q03195	YDR091C	RLI1	0.0671312968437761	0.775127380656184
P47124	YJR075W	HOC1	-0.12160685637738	0.778584618640691
P39730	YAL035W	FUN12	0.130353275957106	0.776973678452349
P04387	YML051W	GAL80	-0.114849754804329	0.780729353496044
P0CX28;P0CX27	NA	NA	-0.125989644141889	0.78385851498401
P39526	YJL207C	LAA1	0.0960667759794056	0.783757966412652
P41056	YOR234C	RPL33B	0.125318858527869	0.788734767904868
P22138	YPR010C	RPA135	0.0718432536323448	0.787779712989042
P40055	YER082C	UTP7	-0.150573192732402	0.78821815690265
P48164	YNL096C	RPS7B	0.0701016101286278	0.790492238836883
P40215	YMR145C	NDE1	-0.0875166745336955	0.79051350494014
Q08965	YPL217C	BMS1	-0.134452433271896	0.791653578316478
Q99297	YOR222W	ODC2	-0.0965771816847116	0.791456377314166
P19158	YOL081W	IRA2	-0.165644955594804	0.794452108608532
P0CX26;P0CX25	NA	NA	-0.0936830054180575	0.79460934062626
P05030	YGL008C	PMA1	-0.0702286425098499	0.797692372427332
P13181	YLR081W	GAL2	-0.100516945584396	0.801550096067826
P09436	YBL076C	ILS1	-0.0886455397393995	0.802902951497319
P41057	YLR388W	RPS29A	-0.139948598589484	0.803831290468534
Q04067	YDR429C	TIF35	-0.066235498692599	0.804891787602266
P00931	YGL026C	TRP5	0.0713337919546468	0.806002285337395
P32368	YKL212W	SAC1	0.142618573035417	0.809811766355266
P47127	YJR080C	AIM24	0.128449959807913	0.808195642748155
P21965	YNL307C	MCK1	0.0945001619720358	0.807887718337579
P38153	YBR288C	APM3	0.133967644613271	0.809317906758142
P53254	YGR090W	UTP22	-0.0742449910773502	0.815616099461636
P05756	YDR064W	RPS13	0.052207895247669	0.815616815990291
P50109	YML017W	PSP2	-0.231217209473542	0.816140843558162
P14832	YDR155C	CPR1	0.053078993415717	0.822372337958212
P0CX44;P0CX43	NA	NA	0.0567470859702439	0.823400309530707
P38833	YHR127W		-0.0896861754218143	0.824650349579818
Q12329	YDR171W	HSP42	0.129526899495655	0.824373903372798
P32471	YAL003W	EFB1	-0.0963127481905843	0.82508641638494
P31116	YJR139C	HOM6	0.0753637456658396	0.827200371914788
P11075	YDR170C	SEC7	-0.0711681128671344	0.827675779356547
P41805	YLR075W	RPL10	0.0636520434209693	0.828504217189043
P14126	YOR063W	RPL3	-0.0530747579426603	0.830284255388821
Q07551	YDL124W		-0.0928533205920914	0.835400948897868
P30952	YNL117W	MLS1	-0.0873671673686367	0.83583751167111
P26786	YOR096W	RPS7A	0.0517487956574847	0.836375541227056
P00958	YGR264C	MES1	-0.0613213581454026	0.838261722580433
P0CX48;P0CX47	NA	NA	-0.0620694617087558	0.838238546589567
Q12305	YOR285W	RDL1	-0.086974189885531	0.84193790545599
P28319	YKL096W	CWP1	0.122581766722373	0.84231868685233
Q3E7Y3;P0C0W1	NA	NA	-0.0610583989386058	0.846141410967044
P06782	YDR477W	SNF1	0.105920413228333	0.848812641726949
P32803	YGL200C	EMP24	0.0833603730209589	0.851787219163058
P16474	YJL034W	KAR2	0.0425215477277696	0.856048821852514
P16387	YER178W	PDA1	-0.052059466716404	0.856786265024195
P40212	YMR142C	RPL13B	-0.0427942909731343	0.857539257432794
P38690	YHR033W		0.118873443232729	0.861103413003652
P32288	YPR035W	GLN1	0.0816227766650108	0.859451552937996
P38627	YJR103W	URA8	0.078117265898193	0.86525172355826
P10963	YKR097W	PCK1	-0.048339668966161	0.868867344602284
P10664	YBR031W	RPL4A	0.0374110957082614	0.871427491613038
P0CX40;P0CX39	NA	NA	0.0445841551758193	0.872799040002403
P26755	YJL173C	RFA3	-0.0810796343372466	0.877260475544201
Q05567	YDR294C	DPL1	0.0477454719683408	0.877577294230959
P25491	YNL064C	YDJ1	0.0552847914485497	0.885845702388913
Q12460	YLR197W	NOP56	-0.0395766790848135	0.885924856166307
P40986	YDR182W	CDC1	0.0440371740363368	0.892901479074149
P38325	YBR230C	OM14	0.05493682181719	0.893267114614076
P43535	YFR009W	GCN20	0.0510292122505192	0.894554901580049
P0CX24;P0CX23	NA	NA	0.0354231485172889	0.895629304485626
P09064	YPL237W	SUI3	0.0708566526810017	0.900445128532678
Q12482	YPR021C	AGC1	-0.0776021295511669	0.901953029643239
P52910	YLR153C	ACS2	0.0463059761764342	0.902934221334217
P11484	YDL229W	SSB1	-0.026371137894202	0.903081922293187
P07259	YJL130C	URA2	-0.027713122663112	0.906723216325216
P38988	YDL198C	GGC1	0.0298245391258476	0.908169557066629
P53312	YGR244C	LSC2	-0.0314321959499111	0.909032668924914
P38711;P35997	NA	NA	0.0269325798526268	0.909426565261033
P21771	YDR337W	MRPS28	-0.0327163793630341	0.910207259951426
P38061	YBL092W	RPL32	0.0348566044859311	0.911698872090205
P50089	YGR237C		-0.043419622645235	0.914638305057142
P0C2H6;P0C2H7	NA	NA	-0.0262449109586065	0.917434978388519
P36035	YKL217W	JEN1	-0.0273172980167686	0.917468071952683
P53120	YGL140C		-0.0334284057847434	0.919949149839262
P32771	YDL168W	SFA1	0.05836942636817	0.92015503805437
P30624	YOR317W	FAA1	-0.0263418822358688	0.919983028007942
P53629	YNR019W	ARE2	-0.0323706507373807	0.923123514374921
Q02785	YPL058C	PDR12	-0.0262560041732307	0.925796746431857
P38426	YMR261C	TPS3	-0.041334408464035	0.926430891889917
P00359	YGR192C	TDH3	0.0295126747412588	0.928847281628986
P38219	YBR025C	OLA1	0.0230938466963728	0.930620066544089
P33327	YDL215C	GDH2	-0.0229139946246768	0.930704248054214
P29952	YER003C	PMI40	0.0313491960352614	0.931257607903627
P24276	YDR293C	SSD1	-0.0216271771841754	0.931029112805164
P16521	YLR249W	YEF3	0.0205389598532548	0.933090713884453
P38985	YDL092W	SRP14	-0.0231820348512564	0.936292318770855
P25644	YCR077C	PAT1	-0.0277176139764599	0.937480259773575
P32497	YMR309C	NIP1	0.0468437597347524	0.9386109883002
P04802	YLL018C	DPS1	-0.0258416076226666	0.939635218690198
P48412	YGR072W	UPF3	0.0262967145822479	0.941688407980077
P02994	YPR080W	TEF1	0.0190396854480781	0.941585647670219
P02994	YBR118W	TEF2	0.0190396854480781	0.941585647670219
P32481	YER025W	GCD11	-0.0172594368514005	0.946053832943623
P89102	YDR166C	SEC5	-0.0255766370529109	0.947860397105093
P04147	YER165W	PAB1	-0.0128912459323658	0.947940187552063
P05748	YLR029C	RPL15A	-0.0164319696578765	0.948957452026567
P04050	YDL140C	RPO21	-0.0218213676376457	0.951964450194857
P25605	YCL009C	ILV6	-0.0245576433964203	0.954470502456684
P53131	YGL120C	PRP43	-0.0163811426628335	0.958343826802512
P25719	YML078W	CPR3	0.0196643785309654	0.959030343589955
P24000	YGR148C	RPL24B	-0.0127683127316018	0.958894739625136
P13188	YOR168W	GLN4	0.0140930723174826	0.960269162405911
P41811	YGL137W	SEC27	-0.0112639024128427	0.960499259016107
P39078	YDL143W	CCT4	0.0172093601527763	0.962790262447425
P06738	YPR160W	GPH1	-0.0123793156272569	0.964220925715461
P39998	YEL015W	EDC3	0.0121340252048547	0.966822762422695
P41939	YLR174W	IDP2	-0.012668556846485	0.967582721214628
Q12692	YOL012C	HTZ1	-0.0151579841641087	0.972318487378315
P00927	YER086W	ILV1	0.0152719631180886	0.972634543091736
P41903	YJR019C	TES1	0.0170090538145899	0.972498297490957
P42945	YJL109C	UTP10	-0.00859054734667097	0.978336291443623
P48813	YDR508C	GNP1	0.00718147869093499	0.979932297042407
Q06344	YDR365C	ESF1	0.0115910038612661	0.982138344609618
P25443	YGL123W	RPS2	0.00566168152979429	0.982504127294381
P19524	YOR326W	MYO2	-0.00664642505120483	0.985787332361976
P0C2H8	YDL075W	RPL31A	-0.00401182127533417	0.987784589163833
Q12464	YPL235W	RVB2	-0.00395104266166157	0.989785944239873
P05318	YDL081C	RPP1A	0.010131374549605	0.990262338007356
P40502	YIL087C	AIM19	-0.00551042074711461	0.990327627869558
P37263	YCR087C-A		0.00474960194799223	0.991647136142735
P40098	YER182W	FMP10	-0.00233404980064478	0.995036895358879
P25349	YCR004C	YCP4	0.00235105148874126	0.995774072900177
P16451	YGR193C	PDX1	0.00278513379064549	0.99589732101037
P32331	YPR058W	YMC1	0.00159977718351456	0.996036289146999
Q12136	YDL153C	SAS10	-0.00187327249523506	0.996042121573718

## Sheet: drpn4_b2 vs. drpn4_ctr
Uniprot	SysName	StdName	logFC(drpn4_b2 / drpn4_ctr)	p-value.adjusted (drpn4_b2 / drpn4_ctr)
P31539	YLL026W	HSP104	9.26991700051938	2.94843366572825e-14
P22202	YER103W	SSA4	5.09803477145148	4.71769886773997e-09
P15992	YBR072W	HSP26	4.82956844856599	4.37514127649357e-09
P25367	YCL028W	RNQ1	2.69946318372173	9.45992831828014e-08
P25294	YNL007C	SIS1	3.32217408399129	1.21954823376076e-07
Q12122	YDL131W	LYS21	2.1245920997413	2.47263632291e-07
P40040	YER063W	THO1	-3.81471265944163	1.02042732797372e-05
P40159	YNL208W		-4.64352550169507	1.00288941133306e-06
P0CX34;P0CX33	NA	NA	-1.80180397629343	4.73705546520366e-06
P32074	YNL287W	SEC21	1.98139539967793	6.25910757206471e-06
P34227	YBL064C	PRX1	4.07348395895284	2.66539098209228e-05
P38175	YBL090W	MRP21	-2.23391404325352	1.32440845164342e-05
P43586	YFR001W	LOC1	-2.11992367506825	9.19146104706226e-06
Q3E764	YLR262C-A	TMA7	-2.14995710994078	1.93361439586781e-05
P41810	YDR238C	SEC26	1.62071776775493	1.90487245656171e-05
P10591	YAL005C	SSA1	1.40306078406089	1.66352947775726e-05
P06634	YOR204W	DED1	-1.76096390053308	1.67843055213412e-05
P00175	YML054C	CYB2	3.16748776547857	1.76397588974861e-05
P38912	YMR260C	TIF11	-2.33637394815146	2.4308821245089e-05
P24783	YNL112W	DBP2	-3.35342029255782	2.54781944166623e-05
Q05518	YDR348C	PAL1	-2.090016172226	5.80684520077841e-05
P45978	YPR129W	SCD6	-3.20397672264051	5.81559758235197e-05
P25555	YCL011C	GBP2	-1.66596856126681	7.98401982627452e-05
P40961	YGR132C	PHB1	1.43294200545657	8.19341334172284e-05
P07256	YBL045C	COR1	2.04704474511449	5.88961998717957e-05
P10507	YLR163C	MAS1	-2.12456751376368	7.44772973066353e-05
Q01560	YDR432W	NPL3	-3.00416134660421	6.37717129483674e-05
Q12159	YDR381W	YRA1	-1.81982176337874	7.26026745154495e-05
P32473	YBR221C	PDB1	2.19303700860864	7.68481436184678e-05
P38853	YHR158C	KEL1	-2.17902906497427	0.00020010056231017
P23248	YML063W	RPS1B	-1.28444939920386	9.56368306769355e-05
P10080	YHL034C	SBP1	-2.22150729266215	0.000109525619013586
P22137	YGL206C	CHC1	1.39183371869233	0.00012976185476954
P22354	YKR085C	MRPL20	-1.95577191319665	0.000202202943485806
Q12035	YLR051C	FCF2	-2.08317829231165	0.000599373100770403
P38713	YHR073W	OSH3	-3.52214068881591	0.000245488246071846
P32445	YCR028C-A	RIM1	1.39155414059814	0.000261194587173292
P43588	YFR004W	RPN11	1.3982175784295	0.000667139230380448
P47006	YJL148W	RPA34	-1.595525865148	0.000272538990714172
P19146	YDL137W	ARF2	-1.04468681833124	0.000346640751560608
P12695	YNL071W	LAT1	2.24278780697963	0.000310334580986023
Q01080	YNL248C	RPA49	-1.50158520089634	0.000311942712361503
P00925	YHR174W	ENO2	2.38114823037404	0.000333047304944245
Q12460	YLR197W	NOP56	-1.2241997463097	0.00034070020974405
Q12499	YOR310C	NOP58	-1.2245232744596	0.000350461094466605
P00044	YJR048W	CYC1	-1.29677152612247	0.000381506465121814
P43603	YFR024C-A	LSB3	-1.1840149757069	0.000396123963221008
Q05812	YLR219W	MSC3	-1.56988377843254	0.000401286730904813
Q06344	YDR365C	ESF1	-2.25531415504207	0.000464513360678497
Q12389	YDL031W	DBP10	-2.26522334894999	0.00109699279171457
P20447	YGL078C	DBP3	-1.42500851648251	0.000493805565333284
P08431	YBR018C	GAL7	1.23773076970902	0.000729874820980344
Q00764	YBR126C	TPS1	1.9746778875154	0.000959467207793879
P38845	YHR146W	CRP1	-1.57187316459506	0.000651689245259112
Q99383	YOL123W	HRP1	-1.04108244604582	0.00113251308351496
P21147	YGL055W	OLE1	-1.81401309170804	0.000762433570212063
P32892	YLL008W	DRS1	-1.99881911745654	0.000902383886629888
P47035	YJL076W	NET1	-1.07354255676059	0.000861154816890404
Q07915	YLR009W	RLP24	-1.21426177920051	0.000864829134065543
P40010	YER006W	NUG1	-1.26070177081226	0.000955582658815963
P53879	YNL180C	RHO5	-2.1936845150189	0.000971167028037061
Q04458	YMR110C	HFD1	0.978227996342977	0.00117849252191107
P00830	YJR121W	ATP2	1.4583194266118	0.00113398742061947
P38985	YDL092W	SRP14	-1.19509093749111	0.00162309902010065
Q99207	YDL148C	NOP14	-1.8894215056808	0.00118006297388427
Q04500	YML093W	UTP14	-2.15502519802491	0.00136624441379382
P10659	YLR180W	SAM1	0.932675015669613	0.00138684199731099
P37291	YLR058C	SHM2	1.27667161805357	0.00132969917000135
P34167	YPR163C	TIF3	-0.960165975436365	0.00154492472478455
P53742	YNR053C	NOG2	-1.43767268807228	0.00169055670012374
Q12754	YPL012W	RRP12	-1.40718785370962	0.00213104435080405
Q02326	YML073C	RPL6A	1.09222527022449	0.00184189842391112
P08417	YPL262W	FUM1	1.57918183363271	0.00189151797939486
P39522	YJR016C	ILV3	1.47330498961553	0.00212424721942281
P06105	YJL080C	SCP160	1.77243742000031	0.0020081394903576
P39015	YLR150W	STM1	1.56292583786592	0.00203606228689787
P50109	YML017W	PSP2	-3.5815529959663	0.00204984580825754
P53145	YGL099W	LSG1	-1.47851975282741	0.00314066397333208
Q12329	YDR171W	HSP42	2.06243424927711	0.00280555334804655
Q12481	YOR287C	RRP36	-1.1015030571931	0.00406010327737984
Q12080	YPL146C	NOP53	-2.81583957897189	0.00287967419067596
Q12515	YDL173W	PAR32	-1.75665363471268	0.00243673580718511
P32796	YML042W	CAT2	1.67977851936836	0.00286658197014433
P38805	YHR088W	RPF1	-1.93240249094983	0.00349521793534643
Q07807	YLL013C	PUF3	-0.872948287628052	0.00273196915009161
Q07623	YDL213C	NOP6	-0.86991948502402	0.00347347711607509
P25567	YCL037C	SRO9	-1.94203764648389	0.00320429646400804
P07245	YGR204W	ADE3	1.15490480123937	0.00308680100421698
Q03102	YML131W		-1.48666360372959	0.00702371849219163
P07149	YKL182W	FAS1	0.896445956687529	0.00333975892373002
P38041	YBL085W	BOI1	-2.33539135860586	0.00380501955281154
P32351	YIL154C	IMP2	-0.985380938402258	0.00424188961856084
P42846	YNL308C	KRI1	-1.18360183939706	0.0036320716212478
P06168	YLR355C	ILV5	1.49949697028409	0.00364096008582825
P38712	YHR065C	RRP3	-1.23521704762145	0.00382933724333189
P53598	YOR142W	LSC1	1.1244809412087	0.00476562220901828
P40024	YER036C	ARB1	-0.826020246065614	0.00455897151146641
P38630	YOR217W	RFC1	-0.97481134398824	0.00790143608346469
P37304	YDR251W	PAM1	-1.18864797891036	0.00603591520078106
P07251	YBL099W	ATP1	1.00316730235172	0.00484999112717172
P02992	YOR187W	TUF1	1.31949921374649	0.00586188685887829
P54861	YLL001W	DNM1	1.452863286184	0.00549183882862571
P00937	YKL211C	TRP3	-0.96583144713901	0.00644848541387684
P11914	YHR024C	MAS2	-0.915842623827839	0.00530577363051876
P17076	YHL033C	RPL8A	1.49049307422721	0.00573297732514652
P33298	YDR394W	RPT3	1.15043226770444	0.00580703121700204
Q08235	YOL077C	BRX1	-1.2952333922636	0.00545429234453571
P50089	YGR237C		-1.27200942595544	0.00558619723600438
P54837	YML012W	ERV25	0.828676790168217	0.00835825783231413
P53155	YGL082W		-1.42328491593786	0.00579859394518773
P53914	NA	NA	-0.83741260125516	0.00598995180813716
P07257	YPR191W	QCR2	1.67325143134013	0.0060446086349429
P39113	YMR280C	CAT8	-0.833650147131777	0.00645623457358686
P15705	YOR027W	STI1	1.07044788704541	0.00609823711113161
P30665	YPR019W	MCM4	-0.816903233419993	0.00764872341277336
P38080	YBR059C	AKL1	-1.4566641876177	0.00671824113217214
Q06218	YLR276C	DBP9	-1.54619251135211	0.00802907320534118
P27476	YGR159C	NSR1	-0.885551036356016	0.0067906690089438
P39730	YAL035W	FUN12	-1.39592872424963	0.00697650436039835
P17255	YDL185W	VMA1	0.902701751683356	0.00742697538993912
Q12196	YOR119C	RIO1	-1.39687129218122	0.00982945362382313
P04397	YBR019C	GAL10	-1.1011263252455	0.00758724992812096
Q03430	YDR494W	RSM28	-1.30770590814231	0.00826724569988744
Q06506	YPR137W	RRP9	0.902070368952305	0.00786245820912312
P53927	YNL110C	NOP15	-1.12908685566779	0.00994841073066731
P32342	YKL122C	SRP21	-0.940118984458852	0.0108711691971901
P22943	YFL014W	HSP12	1.44395474083142	0.0190352944698963
P16861	YGR240C	PFK1	1.44128659695148	0.00858478250888147
P21771	YDR337W	MRPS28	-0.879404426617011	0.0120400969670661
P32589	YPL106C	SSE1	1.12319504192797	0.00861615212385714
P20967	YIL125W	KGD1	1.12555876361791	0.00877884391254886
Q04781	YMR247C	RKR1	1.71220964489954	0.0200230130415307
P15646	YDL014W	NOP1	-0.825055362945079	0.00921841213723451
P47912	YMR246W	FAA4	-0.78240615872706	0.00980467951442473
P00924	YGR254W	ENO1	1.24918523337108	0.0106358045155361
Q12136	YDL153C	SAS10	-1.09110054424115	0.00956903322715366
P38809	YHR097C		-1.25453992171245	0.00957760350859373
P36105	YKL006W	RPL14A	0.742645225486132	0.00966874031191184
P29547	YPL048W	CAM1	1.01612384748708	0.0105619374638681
P40055	YER082C	UTP7	-1.59812248011971	0.0103070030671233
Q08208	YOL041C	NOP12	-0.672660304147591	0.0108338378310395
P20436	YOR224C	RPB8	1.30589282833222	0.0162015246936988
P53723	YNR021W		-0.920592866457277	0.0112065887894774
P36049	YKL172W	EBP2	-1.44560903181893	0.0113514660387144
Q04013	YMR241W	YHM2	-0.808934032294403	0.0118497533361866
P87262;P40525	NA	NA	-1.31394306783674	0.0124353688098209
P40422	YHR143W-A	RPC10	0.957482132906531	0.0152451044406509
P10592	YLL024C	SSA2	0.732492555062173	0.0131503105415184
Q12207	YPR149W	NCE102	1.23042414788466	0.0230617516350253
Q01532	YNL239W	LAP3	-0.863520045712189	0.0143208832368821
P47089	YJR014W	TMA22	-0.661844516264733	0.017092401028882
P05626	YPL078C	ATP4	0.962906208528718	0.0148621758089795
P15108	YMR186W	HSC82	0.684157078369839	0.0153055170834286
P28240	YER065C	ICL1	0.967089402274024	0.0155531486934364
P16892	YBL016W	FUS3	-1.05821120034296	0.0155916045750417
P23301	YEL034W	HYP2	-0.767332180531334	0.0161088397323534
P04840	YNL055C	POR1	0.640205529145312	0.0161175236515494
P09064	YPL237W	SUI3	-1.49340779588078	0.0162830248302809
P32582	YGR155W	CYS4	-0.676058460108816	0.0162845708309065
P38427	YML100W	TSL1	0.726529591685889	0.0164566165265477
P38250	YBR086C	IST2	-0.787680996784104	0.0167107911439485
Q04031	YDR412W	RRP17	-0.933607543882374	0.0236674779897916
P09457	YDR298C	ATP5	0.872273395023669	0.0180000817218431
P05694	YER091C	MET6	1.19700044927343	0.017312798373813
P32191	YIL155C	GUT2	0.830181918289455	0.0175232833941898
Q06132	YLR336C	SGD1	-0.858523402604199	0.0242413800884251
Q01163	YGL129C	RSM23	-0.734236230251199	0.0228324851749621
P00360	YJL052W	TDH1	1.65146752214405	0.0217350336952827
P32381	YDL029W	ARP2	0.666307776161037	0.0182770452468647
P04173	YCL018W	LEU2	-0.797671299194388	0.0183441682850416
P54885	YOR323C	PRO2	-0.780964010219058	0.0222252922572365
P28241	YOR136W	IDH2	0.714648754141077	0.0186446231706393
P38891	YHR208W	BAT1	0.835757969399506	0.0224096477911998
P16387	YER178W	PDA1	0.740380349304907	0.018816998493861
P40991	YNL061W	NOP2	-0.73149855186357	0.0190243389078334
P25586	YCL059C	KRR1	-1.05580345748447	0.021879271070086
P00942	YDR050C	TPI1	1.04666319599866	0.0205906592473116
P39938;P39939	NA	NA	-0.729937596993814	0.0210319182628324
P53551	YPL127C	HHO1	-0.826201436973761	0.0204101617770688
P05737	YGL076C	RPL7A	0.649655024210201	0.02041296496287
P47127	YJR080C	AIM24	1.25434120275786	0.0274286686708735
P10962	YAL025C	MAK16	-0.854724152436422	0.0261980013947909
Q12428	YPR002W	PDH1	0.799234617234294	0.0213122176958829
P36041	YKL204W	EAP1	-0.67881020801698	0.0231128837913824
P35723	YKL065C	YET1	0.79435799157703	0.0308815348780312
P27692	YML010W	SPT5	-0.778859021166646	0.0220032954973216
Q12522	YPR016C	TIF6	0.748367237808623	0.0248093776086412
P53883	YNL175C	NOP13	-0.791279099264422	0.0249084634143117
P48412	YGR072W	UPF3	-0.907958531359995	0.032674973655464
P53894	YNL161W	CBK1	-0.866590597748807	0.0242526871137707
P39076	YIL142W	CCT2	0.854911269335236	0.0237141630824654
P22203	YOR332W	VMA4	1.38594687416607	0.0306441293002358
Q01939	YGL048C	RPT6	0.72176143565671	0.0271553642823497
Q08179	YOL027C	MDM38	-0.6579572085584	0.0274397044302516
P50085	YGR231C	PHB2	0.681365265253042	0.0257535657363682
P53941	YNL075W	IMP4	-0.888439433894767	0.0260376069010958
P46970	YJR132W	NMD5	-1.31727229611218	0.0269258175360345
P17505	YKL085W	MDH1	1.12406281360308	0.0278797247795229
P40469	YIL128W	MET18	-0.824897354785712	0.0309813957727771
P21576	YKR001C	VPS1	1.01806707202784	0.0282652809898445
Q04175	YDR395W	SXM1	-0.758212075805169	0.0301873195075477
P32775	YEL011W	GLC3	0.670829534890032	0.0317344179113412
P25340	YGL012W	ERG4	-0.721426886469658	0.0301954945818023
P19882	YLR259C	HSP60	1.58975005092898	0.0309094573021107
P17695	YDR513W	GRX2	0.836141265761327	0.0331881698581407
Q04217	YMR128W	ECM16	-1.41080779421708	0.0323851484726389
Q04491	YLR208W	SEC13	1.07811446358482	0.038406050535534
P05739	YLR448W	RPL6B	0.555143572896522	0.0329122919513669
P05750	YNL178W	RPS3	0.617298115175995	0.0329289600241918
P31373	YAL012W	CYS3	0.868442102338708	0.0347974381687871
Q04660	YMR049C	ERB1	-0.616570827100393	0.0359611865902592
P35169	YJR066W	TOR1	-0.950982579785041	0.0376818758276316
P16474	YJL034W	KAR2	0.527104850549875	0.0360212912628993
Q08687	YOR252W	TMA16	-1.00802651757089	0.0434647240119587
P38833	YHR127W		-0.949253360470887	0.0420230322808363
Q08972	YPL226W	NEW1	-0.700020146820108	0.0373006506243419
Q12230	YPL004C	LSP1	0.672490489030107	0.0376560336037747
P53731	YNR035C	ARC35	0.719904231833691	0.0493484357011916
P53691	YLR216C	CPR6	0.580967713516454	0.0385280550018179
P11986	YJL153C	INO1	-0.811183199812643	0.0400488736100398
P00890	YNR001C	CIT1	0.79840300911798	0.0398773553582757
P32419	YDL078C	MDH3	0.841131230015989	0.0408775108747782
P39744	YOR206W	NOC2	-0.733291666525929	0.0421025932347924
P26785	YNL069C	RPL16B	0.569628568377716	0.0415760596510914
P22133	YOL126C	MDH2	0.719791073814861	0.0416828833152043
Q06103	YPR108W	RPN7	1.05899054650291	0.0474654076447132
P31688	YDR074W	TPS2	0.615605333885593	0.0426254948004025
P13711	YGL205W	POX1	0.78675481248824	0.0439391587264135
P19097	YPL231W	FAS2	0.479240202531805	0.0454962980153012
P30619	YDR164C	SEC1	-0.766340312817096	0.0514936486997323
P05738	YGL147C	RPL9A	0.665112859471208	0.046593849021694
P17967	YCL043C	PDI1	0.842990139525828	0.052297847901554
P15202	YDR256C	CTA1	-0.544255794443014	0.0502029379694795
Q12153	YDR312W	SSF2	-0.72536407588693	0.0535409996343116
P34216	YBL047C	EDE1	0.839798317462883	0.0598589413471714
P07560	YFL005W	SEC4	-0.434671028742954	0.0552340359489678
P32891	YDL174C	DLD1	0.458226093327468	0.0533125027036882
P32468	YHR107C	CDC12	0.596138558355701	0.0536838370090075
P43636	YGL065C	ALG2	-0.840641269557533	0.0582408721229924
P29509	YDR353W	TRR1	-0.814080767073701	0.0568369200379239
P53252	YGR086C	PIL1	0.565347004745295	0.0558192060406805
P42842	YNL313C	EMW1	-0.994020925196534	0.0570905006213204
Q04067	YDR429C	TIF35	0.542256039460511	0.0561805156578289
P38431	YPR041W	TIF5	0.578845595608328	0.0566129967974327
P07267	YPL154C	PEP4	0.923836136886379	0.0590836222749304
P04456	YOL127W	RPL25	0.454977045299415	0.0571337948027899
P06367;P39516	NA	NA	-0.436064063707853	0.0573207716334439
P01123	YFL038C	YPT1	1.02500167275488	0.0714336467746303
P46367	YOR374W	ALD4	0.578632535522281	0.0589174088761736
P22768	YOL058W	ARG1	0.929481933489811	0.0592301005972935
P16547	YIL136W	OM45	-0.565283575724973	0.0595424948075802
Q12305	YOR285W	RDL1	-0.753702463688164	0.0619734836647772
Q06144	YLR350W	ORM2	0.616036151857461	0.0653502872428965
P00128	YDR529C	QCR7	0.853650359249567	0.0643813967639752
Q08287	YOL144W	NOP8	-0.674913105521927	0.0708741936258087
P47083	YJR002W	MPP10	-0.73563891526754	0.0655048812826524
P51601	YGR267C	FOL2	-0.567724741101689	0.0646112295278877
P53622	YDL145C	COP1	0.639929112127852	0.0652463480288587
P38934	YOR198C	BFR1	1.16604383414652	0.0697185772342233
P81449	YDR322C-A	TIM11	0.984925766078003	0.0715448713713406
Q12114	YLR330W	CHS5	-1.11121586562449	0.0719280195220684
Q06697	YLR418C	CDC73	-0.866278707693461	0.0765451768592175
Q99190	YDL015C	TSC13	-0.545485228870163	0.0674205814310727
P38629	YNL290W	RFC3	0.567795314255061	0.0731369268657691
Q3E792;P0C0T4	NA	NA	-0.808720591487582	0.0682277002043008
P38172	YBL095W	MRX3	-0.904502155640383	0.0792872434443627
P40217	YMR146C	TIF34	0.456261525730849	0.0709540638532601
P49167	YLR325C	RPL38	-0.517959012487843	0.0710237763216925
P25342	YCR002C	CDC10	0.666224658357834	0.0729028819917653
P38788	YHR064C	SSZ1	0.452038614318468	0.0720767946337559
P00950	YKL152C	GPM1	0.641092250923883	0.0729583035562905
P38627	YJR103W	URA8	-0.861968763318213	0.0749281596862508
P34760	YML028W	TSA1	0.606084466794261	0.0749905524418279
P23369	YGR076C	MRPL25	-0.690688984249572	0.0826408914685014
P04387	YML051W	GAL80	-0.809879114917184	0.0803473834818923
Q07349	YDL027C	MRX9	0.890337188152987	0.0912018693355708
P29453	YLL045C	RPL8B	0.411453701028602	0.0807545039395341
P02309	YNL030W	HHF2	-0.454083317346541	0.0820497784826042
P02309	YBR009C	HHF1	-0.454083317346541	0.0820497784826042
P26786	YOR096W	RPS7A	0.453830366711422	0.0839438056241392
P39940	YER125W	RSP5	-0.559359522036633	0.0847040952236271
Q06408	YDR380W	ARO10	-0.582735285225269	0.0849743723985422
Q03028	YPL134C	ODC1	-0.6029618208442	0.0850126622611417
P00424	YNL052W	COX5A	-0.749719098104087	0.0958733986869904
P25605	YCL009C	ILV6	0.757226668608947	0.100459223155547
P48813	YDR508C	GNP1	-0.505510478646638	0.0906943794149821
Q05050	YMR031C	EIS1	-0.574215172329726	0.0911298246965447
P07991	YLR438W	CAR2	-0.512157038921707	0.0937367031664498
Q02204	YKR006C	MRPL13	0.774175821459462	0.0977234508531682
P38911	YML074C	FPR3	-0.54976772581599	0.0926161439509166
P36527	YDR462W	MRPL28	-0.501910266541721	0.103418385112081
P40017	YER024W	YAT2	0.796724429917699	0.0932563273362709
Q08548	YOR175C	ALE1	0.517242847705795	0.0965080005922929
P15565	YDR120C	TRM1	-0.40369961288636	0.0972326265455585
P48563	YNL297C	MON2	-0.662508123603399	0.0963580298455931
Q03640	YML072C	TCB3	0.428677567099875	0.0989437898143635
P26321	YPL131W	RPL5	0.751163978479717	0.099148582346216
P53337	YGR284C	ERV29	0.752103576641701	0.104777254714044
Q12109	YOL097C	WRS1	-0.630037773623776	0.10139103870933
P53312	YGR244C	LSC2	0.468181121483887	0.102752262563017
P05744	YPL143W	RPL33A	0.420821674637804	0.103588879697849
Q03281	YDR458C	HEH2	-0.497626534535062	0.110289475404093
P19414	YLR304C	ACO1	0.547958187620981	0.104519526760588
Q03940	YDR190C	RVB1	-0.433417090512322	0.104677137222221
P39008	YNR052C	POP2	-0.86020642086546	0.11577383451764
P38720;P53319	NA	NA	0.97922188373677	0.116776102805137
P53629	YNR019W	ARE2	0.590606017239857	0.117966054363039
Q08745;P46784	NA	NA	0.635821925273937	0.109315313582526
P47001	YJL158C	CIS3	-0.739634281986199	0.114816843121047
P61830	YBR010W	HHT1	-0.635809476673408	0.109971114988182
P61830	YNL031C	HHT2	-0.635809476673408	0.109971114988182
P53868	YNL219C	ALG9	0.586852158262563	0.110142895514823
P27614	YJL172W	CPS1	0.584953326808133	0.116817745330869
Q03559	YMR295C		0.648384845820203	0.117142312690376
P00958	YGR264C	MES1	-0.460776407761109	0.1143021626031
P06738	YPR160W	GPH1	0.456717867545127	0.111871478332918
P80235	YAR035W	YAT1	0.718086210850846	0.111896307891178
P38248	YBR078W	ECM33	0.758068798307576	0.112783916937465
P38708	YHR020W		0.851126085833666	0.115381367786485
Q00711	YKL148C	SDH1	-0.444576401495475	0.115292802014624
P32332	YKL120W	OAC1	-0.435411485232525	0.120407563536564
P32478	YJL159W	HSP150	-1.15567983862561	0.121778771460059
Q01852	YIL022W	TIM44	-0.545705945796087	0.122405894471739
P48589	YOR369C	RPS12	0.529835338440272	0.121542746718939
Q12692	YOL012C	HTZ1	-0.709766956925989	0.130915886107427
P41940	YDL055C	PSA1	-0.433513024683574	0.124974575786512
Q01574	YAL054C	ACS1	-0.467865418828808	0.128462790424609
P38840	YHR137W	ARO9	-0.465250204399389	0.129611302664505
Q04636	YML069W	POB3	0.422189053552383	0.130225745730675
P22147	YGL173C	XRN1	0.845490609388175	0.134159354590696
Q02753	YBR191W	RPL21A	-0.52768599216127	0.131825926176459
P38988	YDL198C	GGC1	-0.403840632551081	0.131838416223964
P41939	YLR174W	IDP2	-0.485112326473342	0.133212549361122
P32457	YLR314C	CDC3	0.409595284475557	0.138535124211339
P41903	YJR019C	TES1	-0.61970152094624	0.14032517129047
Q07825	YLL029W	FRA1	0.408470118914298	0.142746463749053
P02557	YFL037W	TUB2	-0.453865713532451	0.136641719664422
P41811	YGL137W	SEC27	0.34824431008472	0.139129139559282
P49166	YLR185W	RPL37A	0.708819417058105	0.147665022421132
P43621	YFR051C	RET2	0.662155480970181	0.154404849130621
P39990	YEL026W	SNU13	-0.434534701731039	0.141484630200324
P15180	YDR037W	KRS1	0.668421595587034	0.143705270100897
P06106	YLR303W	MET17	0.410723312480769	0.144165020548111
P07342	YMR108W	ILV2	0.468444464412581	0.145723419796071
P02294;P02293	NA	NA	-0.416468343358137	0.146143188263248
Q12363	YOR230W	WTM1	0.621326223176148	0.147508047979323
Q00955	YNR016C	ACC1	0.344196589497329	0.147158587593376
P41807	YPR036W	VMA13	-0.531704002251139	0.161280652665672
P04807	YGL253W	HXK2	0.724785266242744	0.149012767323033
P04710	YMR056C	AAC1	-0.491440645029257	0.148012853646065
P31116	YJR139C	HOM6	-0.632718094702717	0.153924316649291
P40303	YOL038W	PRE6	-0.837466217869743	0.169273052263578
Q3E7X9;P0C0X0	NA	NA	0.436242720108577	0.153397521220934
P39960	YER155C	BEM2	-0.489431029586196	0.167922835156665
P25623	YCR030C	SYP1	0.427150889154614	0.154948648391214
Q3E7Y3;P0C0W1	NA	NA	0.459794041050365	0.156678771610612
P32331	YPR058W	YMC1	-0.467875185114682	0.159144535851057
P26570	YML016C	PPZ1	-0.401511590238254	0.164792894281812
P28274	YBL039C	URA7	-0.618567892022249	0.17098101317666
P36534	YPL173W	MRPL40	-0.567704219206892	0.165127119737701
P39518	YER015W	FAA2	-0.404339676496278	0.166205891601368
P60010	YFL039C	ACT1	0.34632012383998	0.167209090428157
P0CX54;P0CX53	NA	NA	0.354262002811652	0.167610365662455
P41805	YLR075W	RPL10	0.416502348108263	0.168656770177661
P26637	YPL160W	CDC60	-0.528057864386195	0.171183938468004
P53549	YOR259C	RPT4	0.384096288586093	0.176456612386283
P25694	YDL126C	CDC48	0.461596126603833	0.172773306437391
P40364	YJL066C	MPM1	0.500950193566787	0.181087938077336
P14126	YOR063W	RPL3	0.346745245486947	0.173576983222654
P38625	YMR217W	GUA1	0.533147373813524	0.180851922246557
P14832	YDR155C	CPR1	0.329113350047098	0.175977457825792
P27882	YGR029W	ERV1	-0.510175613127789	0.177248894817169
P48361	YGR097W	ASK10	-0.499490310463486	0.17748709587514
P05317	YLR340W	RPP0	0.316906276820603	0.181168605005473
P46654;P32905	NA	NA	0.389759666015674	0.185202112742464
P07244	YGL234W	ADE5,7	-0.632080989189117	0.186555825800213
P25644	YCR077C	PAT1	0.529595148695602	0.20439807932502
P07806	YGR094W	VAS1	0.573804088882795	0.195924225553826
P05740	YKL180W	RPL17A	0.41253561614916	0.188770056974426
P13586	YGL167C	PMR1	0.637281973719819	0.195755052851702
P40069	YER110C	KAP123	0.395728401369578	0.190176338416063
P32327	YBR218C	PYC2	0.537579788103624	0.19428047114647
P20449	YOR046C	DBP5	0.720340857996788	0.208691077126588
P24784	YPL119C	DBP1	-0.962481145324901	0.203203198447726
P16451	YGR193C	PDX1	0.706468657240993	0.217360265020952
P10964	YOR341W	RPA190	-0.360560830602708	0.19755675347903
P0C2I2;P0C2J0;Q04711;O13535;Q04670;Q92393;Q03855;Q12088;Q03619;Q12316;Q12193;Q99231;Q12490	NA	NA	0.409667756463644	0.198185236869454
P08518	YOR151C	RPB2	0.426858780604572	0.198242206083563
P16862	YMR205C	PFK2	0.340994718422504	0.199653658391578
P07703	YPR110C	RPC40	-0.388106920928916	0.200553968239829
P38077	YBR039W	ATP3	0.349625729943835	0.202604218185633
P09436	YBL076C	ILS1	-0.46331466677719	0.203105896668721
P19262	YDR148C	KGD2	0.433003305696253	0.207140226275234
P25719	YML078W	CPR3	0.491303979948547	0.214131188469552
P27472	YLR258W	GSY2	0.396592955673896	0.215396339217243
P39078	YDL143W	CCT4	0.473798017094314	0.210948994433784
P23542	YLR027C	AAT2	-0.48383739938561	0.219405424371145
P40986	YDR182W	CDC1	-0.404346003826667	0.225030102203094
P35194	YBL004W	UTP20	-0.615533768040173	0.218240545963997
P32771	YDL168W	SFA1	-0.723756898450219	0.234644472802139
P07259	YJL130C	URA2	-0.297557256847771	0.219192686298477
P53221;P05743	NA	NA	0.352174750338254	0.219929056110861
Q08959	YPL206C	PGC1	0.377408537254873	0.220550430556228
P41056	YOR234C	RPL33B	0.600846846609553	0.22970692493973
P38825	YHR117W	TOM71	-0.365203628518241	0.224164240718707
P39994	YEL020C		-0.550343741169041	0.226068799459876
P05030	YGL008C	PMA1	0.338857245071949	0.226360011746351
Q12024	YOR272W	YTM1	-0.377758984356305	0.229029872728353
P33297	YOR117W	RPT5	-0.338875780325825	0.229639054307397
P07143	YOR065W	CYT1	-0.296262586206215	0.231225603772761
P53297	YGR178C	PBP1	0.340308515762239	0.231431391370412
Q04373	YDR496C	PUF6	-0.33676909705347	0.235575921020882
P38828	YHR121W	LSM12	0.275909164441988	0.235599560626559
P53235	YGR054W		-0.296713035676056	0.233825235322789
P41338	YPL028W	ERG10	0.462955467369763	0.246395289786668
P37263	YCR087C-A		-0.546353234597163	0.240161744623108
P25372	YCR083W	TRX3	-0.68146476162083	0.242076034052975
P53301	YGR189C	CRH1	-0.849313633805227	0.240473733092004
P32573	YNL202W	SPS19	0.625785523519276	0.245977583363794
P00330	YOL086C	ADH1	-0.341302555680056	0.242265504847207
P38249	YBR079C	RPG1	0.255412249514041	0.242902610909844
P47068	YJL020C	BBC1	0.73203347561201	0.244678447058077
Q03532	YMR290C	HAS1	-0.425194065773677	0.244602900130935
P0C2H8	YDL075W	RPL31A	0.310546793608864	0.245964062604857
P39935	YGR162W	TIF4631	-0.332637174885615	0.246564460501919
P40075	YER120W	SCS2	0.456651068692167	0.251953809069952
P30624	YOR317W	FAA1	-0.309009655926769	0.248475810471201
P01120	YNL098C	RAS2	0.358076504575035	0.251365861672523
P0CX56;P0CX55	NA	NA	-0.315429220728799	0.252310423424757
Q3E747	YLR363W-A		-1.12573919609895	0.265932920067889
P00927	YER086W	ILV1	0.506796541858275	0.266026760874054
P22146	YMR307W	GAS1	0.68699217390817	0.254279070708257
P22224	YGL233W	SEC15	-0.444284539321838	0.255025919880761
P47176	YJR148W	BAT2	-0.313298285784104	0.25555161831879
P49089	YPR145W	ASN1	0.404783043692461	0.257605722429712
P32899	YHR148W	IMP3	-0.585193572033489	0.267518927497138
P05453	YDR172W	SUP35	0.329095640508122	0.260594258568932
P38968	YDL195W	SEC31	0.453239672957881	0.26506848609021
P52593	YML103C	NUP188	-0.312833852020692	0.266372185643789
Q08193	YOL030W	GAS5	0.46919578076163	0.264972094794047
P0CX52;P0CX51	NA	NA	0.347388527866411	0.264039316621032
P05374	YGR157W	CHO2	-0.384597688127474	0.264973059711497
P0CX38;P0CX37	NA	NA	-0.305486749084039	0.266369471883885
P06208	YNL104C	LEU4	-0.317073621920262	0.266569330516857
P32190	YHL032C	GUT1	-0.901899171834717	0.279768497196366
Q08965	YPL217C	BMS1	-0.564379210742985	0.277121699770091
Q04947	YDR233C	RTN1	0.300142732637994	0.279343695661771
P22217	YLR043C	TRX1	-0.526912555541475	0.280329832400276
P05755	YBR189W	RPS9B	0.295353212303226	0.284619638758284
Q12462	YOL147C	PEX11	-0.518696701163719	0.290448360947697
P15624	YLR060W	FRS1	-0.36130872799928	0.295118341265486
Q02821	YNL189W	SRP1	0.435175811488588	0.301775396136205
P53885	YNL173C	MDG1	-0.256914255519359	0.296493398805559
Q03973	YDR174W	HMO1	0.356874564660242	0.296707063878295
P38127	YBR192W	RIM2	-0.3657004977882	0.303073592428758
P41057	YLR388W	RPS29A	-0.586198019563739	0.306722177284969
P02400	YDR382W	RPP2B	0.335867923676627	0.309016188975128
P00560	YCR012W	PGK1	0.265595113932267	0.306939498246383
Q05506	YDR341C		0.386094531414447	0.308174603274257
P43616	YFR044C	DUG1	-0.379346851980998	0.314849065319029
P32324	YOR133W	EFT1	0.230395831573468	0.310832301701269
P32324	YDR385W	EFT2	0.230395831573468	0.310832301701269
P00427	YHR051W	COX6	0.284003300070395	0.312093389834867
P0CX32;P0CX31	NA	NA	-0.27910177326946	0.314586209394024
P00331	YMR303C	ADH2	-0.30836405881174	0.316100600952595
P14127;P02407	NA	NA	-0.266031968382634	0.317604465585086
Q02931	YPL126W	NAN1	0.294020691692854	0.320377175475953
P46672	YGL105W	ARC1	0.440116911232828	0.320991627743854
P0CT04	YNL015W	PBI2	-0.979335308198458	0.335002359473563
P26793	YKL113C	RAD27	-0.665007746596061	0.345347627034132
P0CX36;P0CX35	NA	NA	-0.246792990133159	0.322992930956437
P50095;P38697	NA	NA	0.439769187773337	0.328916893095188
P39517	YDL160C	DHH1	-0.249186590023871	0.330578898127294
P26783	YJR123W	RPS5	0.277650330139043	0.330938140847821
P12385	YBR143C	SUP45	-0.301155960971197	0.332059137384782
P06782	YDR477W	SNF1	0.39446923612854	0.347400407400988
P36035	YKL217W	JEN1	-0.25519944350588	0.339873457753795
P38626	YIL043C	CBR1	0.274528662759831	0.341245940544677
Q02785	YPL058C	PDR12	-0.270807946931921	0.345038858624701
P05319	YOL039W	RPP2A	-0.29813700382563	0.351892430362261
P25626	YCR046C	IMG1	0.336390987247533	0.357683302539805
O14455	YPL249C-A	RPL36B	0.288291594886047	0.347365319752909
P33442	YLR441C	RPS1A	-0.245817370428764	0.349121662116047
P25358	YCR034W	ELO2	-0.338886313092111	0.35397548236259
P33299	YKL145W	RPT1	-0.241930629385568	0.35282528324841
P11154	YGL062W	PYC1	-0.210329956718201	0.354278279026096
P35691	YKL056C	TMA19	-0.385706671139044	0.360979393424085
P21560	YPL215W	CBP3	0.250269371042116	0.365387743946911
Q02969	YPL112C	PEX25	0.587804913176051	0.378275973400177
P40212	YMR142C	RPL13B	0.217013917034876	0.368530216868517
P32316	YBL015W	ACH1	0.411993531904749	0.369086064792847
Q12144	YLR064W	PER33	0.506626628742566	0.371287600210918
P40825	YOR335C	ALA1	0.295860304696106	0.369848456927952
P26784	YIL133C	RPL16A	0.220780376172172	0.370445925936278
P23254	YPR074C	TKL1	0.33310322665201	0.37161552935803
A5Z2X5	YPR010C-A		0.474930692990554	0.386112464131121
P33322	YLR175W	CBF5	-0.27572960187851	0.377681611653404
P38088	YBR121C	GRS1	0.31263409649214	0.388067699584821
P47122	YJR072C	NPA3	0.352718883271237	0.401902424124295
P53278	YGR130C		-0.233932109673148	0.396338142323287
Q6Q547	YHR072W-A	NOP10	-0.338083438768653	0.398427035855586
P21827	YGL097W	SRM1	0.277369380542947	0.400057805394085
P20606	YPL218W	SAR1	-0.220568977906595	0.400360177039442
P39692	YFR030W	MET10	0.429227506631168	0.404732470970141
Q12117	YDR033W	MRH1	0.30022285178234	0.401317081078228
P32861	YKL035W	UGP1	0.284553677077266	0.403668501220979
P33338	YNL243W	SLA2	-0.371662341779711	0.405946561779149
Q12289	YOR100C	CRC1	0.2722732915697	0.405387003300392
P40079	YER127W	LCP5	-0.31187934394066	0.411641670113438
P07248	YDR216W	ADR1	-0.242203614108863	0.409926114473434
P32527	YGR285C	ZUO1	0.364926160230961	0.411813984605569
P13181	YLR081W	GAL2	-0.330507296471609	0.413326247765779
P38764	YHR027C	RPN1	0.263205452651739	0.414258139384655
Q99216	YOR145C	PNO1	-0.271816312252486	0.416531323950639
P0CS90	YJR045C	SSC1	0.159816650305888	0.416353131961945
P22138	YPR010C	RPA135	-0.218017220573305	0.418260898407502
P22803	YGR209C	TRX2	-0.324892576267686	0.418743525547016
P39729	YAL036C	RBG1	-0.224018535366302	0.422215775148616
P32799	YGL191W	COX13	0.37934421510576	0.430844596955619
P15303	YPR181C	SEC23	-0.33223260277726	0.428391458211246
P14020	YPR183W	DPM1	0.208129370404588	0.425058025714862
P54839	YML126C	ERG13	0.307916930871791	0.426034575902197
P42945	YJL109C	UTP10	0.266886686536054	0.429648459974562
P32481	YER025W	GCD11	-0.204230711668675	0.427876758756644
P07246	YMR083W	ADH3	0.224432278631646	0.430001107190035
P06843	YER161C	SPT2	-0.56190520569935	0.436971838322452
P0CX30;P0CX29	NA	NA	-0.259200126563609	0.432566197830703
Q12029	YOR271C	FSF1	0.202432118642133	0.436923674648774
Q12464	YPL235W	RVB2	-0.241164062850977	0.438893440923641
P07284	YDR023W	SES1	0.244816268516182	0.439312242340485
P32495	YDL208W	NHP2	-0.354042074651904	0.441233180863918
P18963	YBR140C	IRA1	0.47806709459017	0.446396969411927
P32629	YEL036C	ANP1	0.247202053526564	0.457574756155891
Q12164	YLL023C	POM33	-0.351027270244565	0.452911572773963
P0CX46;P0CX45	NA	NA	0.192425177320839	0.453551661447712
P16550	YCL050C	APA1	0.23348192155737	0.45977234490547
P33333	YDL052C	SLC1	-0.224301135160271	0.455614175444989
P06169	YLR044C	PDC1	-0.169341377390904	0.456561298825555
Q04697	YML048W	GSF2	-0.188303295803795	0.456801753909533
Q06631	YDR299W	BFR2	-0.216622747017077	0.458411133607239
P0CX44;P0CX43	NA	NA	0.18979416858474	0.458946237466139
P16649	YCR084C	TUP1	-0.391581270149008	0.464233623059385
P07278	YIL033C	BCY1	0.207725780388976	0.46028477703816
P48164	YNL096C	RPS7B	0.194992558260015	0.463213506704614
P53954	YNL048W	ALG11	-0.356383434597927	0.47435440187761
P21801	YLL041C	SDH2	-0.174953801298873	0.473611928945498
P33892	YGL195W	GCN1	0.234180803499314	0.47468960928336
P12945	YDL040C	NAT1	-0.216941153534179	0.479084096112565
P06103	YOR361C	PRT1	0.277122149465672	0.478227993533261
P02829	YPL240C	HSP82	0.358185485308699	0.484114105140709
P18239	YBL030C	PET9	-0.243164934468865	0.479352721820687
Q3E6R5	YDR381C-A		0.377974399188805	0.48631114939234
P12709	YBR196C	PGI1	-0.163531529043187	0.483451519203837
P05748	YLR029C	RPL15A	-0.178859334559828	0.489172484968373
Q03921	YDR141C	DOP1	-0.239140356487212	0.4893429517407
P30822	YGR218W	CRM1	-0.383025042022872	0.490316664465559
P37292	YBR263W	SHM1	-0.285239561795223	0.498093350456531
Q07844	YLL034C	RIX7	-0.385670693194896	0.502312261690901
P89105	YOL145C	CTR9	-0.418193506245732	0.511321646165072
P53898	YNL156C	NSG2	-0.261714854089792	0.500234168487572
P08566	YDR127W	ARO1	0.464314311031121	0.503222806068574
P19358	YDR502C	SAM2	-0.142337245148756	0.503945689163849
P00899	YER090W	TRP2	-0.196058513454815	0.505918986830583
Q12149	YOR001W	RRP6	-0.222592252496558	0.511828679970089
P15625	YFL022C	FRS2	-0.259503306661497	0.515724622284236
P02994	YPR080W	TEF1	-0.173385842811207	0.507482182426956
P02994	YBR118W	TEF2	-0.173385842811207	0.507482182426956
P29952	YER003C	PMI40	-0.296343141209963	0.513271026816345
P05318	YDL081C	RPP1A	0.443365832143119	0.52246558611898
P47079	YJL008C	CCT8	0.247933385732871	0.514023675739935
P0CX28;P0CX27	NA	NA	0.296607444176797	0.521652860339305
P10664	YBR031W	RPL4A	0.150195035231164	0.518420066744754
P40483	YIL108W		0.180018525419968	0.519719536111244
P33303	YJR095W	SFC1	-0.180756774188314	0.519592047868173
Q12453	YOR112W	CEX1	0.181007725041546	0.520309867021237
P36008	YKL081W	TEF4	-0.188079645074669	0.521168307695891
P54115	YPL061W	ALD6	-0.140384180779826	0.52379887973556
Q08732	YOR267C	HRK1	-0.192770693719645	0.527035769702726
Q04119	YDR452W	PPN1	-0.211430979438237	0.530774298158635
P10963	YKR097W	PCK1	-0.182382508923805	0.535639276131149
P25293	YKR048C	NAP1	-0.156707091316111	0.538513383371958
P38061	YBL092W	RPL32	0.193688692567974	0.54006768731206
P07283	YFL045C	SEC53	0.167260651168611	0.543917999640117
P04385	YBR020W	GAL1	-0.221988108719351	0.550512457428577
P25087	YML008C	ERG6	-0.187668926102067	0.55483626045464
P40555	YIL007C	NAS2	0.329935345113526	0.558996766592706
P25491	YNL064C	YDJ1	0.223843068027538	0.563114328176325
P0CX85;P0CX84	NA	NA	-0.154035357961231	0.565845987501884
P07253	YBR120C	CBP6	-0.193781628237264	0.569054876275279
P32288	YPR035W	GLN1	-0.226331447989541	0.573113885467108
P28319	YKL096W	CWP1	-0.376475057378538	0.570918354577953
Q03655	YMR215W	GAS3	0.28194708653616	0.57352653547065
P00812	YPL111W	CAR1	0.195948182550666	0.578527544245385
P33327	YDL215C	GDH2	0.145154702125296	0.583464134356868
P32598	YER133W	GLC7	0.14228923408081	0.584404945555455
P06704	YOR257W	CDC31	-0.179075379367273	0.587727525663565
P47124	YJR075W	HOC1	0.233333305846262	0.591726904802217
Q12743	YDR411C	DFM1	-0.188005839153391	0.588256160675242
P38689	YHL011C	PRS3	-0.162175671976417	0.590582258632352
P46669	YOR340C	RPA43	-0.134876308995281	0.592413123465647
P09201	YLR377C	FBP1	-0.128622834205181	0.591786438098762
P54838	YML070W	DAK1	-0.280400471990831	0.596293100800627
P38623	YLR248W	RCK2	0.219894613738909	0.603629442294322
P38219	YBR025C	OLA1	0.140902029732572	0.596847782849962
Q02486	YMR072W	ABF2	0.167855469243513	0.597620853372281
Q07551	YDL124W		-0.235365932530367	0.600188512143608
Q08962	YPL211W	NIP7	-0.172742299654168	0.600387424053356
P23641	YJR077C	MIR1	-0.160701463415847	0.599184741680135
P89102	YDR166C	SEC5	0.218930914064686	0.608269188644371
P29311	YER177W	BMH1	-0.126203041173675	0.60227842777373
P38707	YHR019C	DED81	-0.136202973883655	0.604385849208146
P47143	YJR105W	ADO1	-0.260786643344161	0.6050811405983
P46655	YGL245W	GUS1	-0.12824928715893	0.608640860696433
Q06505	YPR133C	SPN1	0.123649681628468	0.610144341122692
Q99297	YOR222W	ODC2	-0.18683486540527	0.610043980310756
Q07362	YDL053C	PBP4	-0.177332390304745	0.61184499418222
P11484	YDL229W	SSB1	-0.110211833875812	0.612174796948288
P53141	YGL106W	MLC1	-0.192209795288541	0.61434688922061
P06786	YNL088W	TOP2	0.260531677572963	0.617299922325842
Q03195	YDR091C	RLI1	-0.118661577248304	0.614545068207839
P16120	YCR053W	THR4	-0.143249960365779	0.616393487074485
P16521	YLR249W	YEF3	-0.123086962864743	0.616220010319323
Q3E757;P0C0W9	NA	NA	-0.147233927509848	0.616924251497623
P32600	YKL203C	TOR2	-0.159722797999603	0.61909570370235
P53120	YGL140C		-0.162999740338989	0.626582158640464
P14540	YKL060C	FBA1	0.142626086387018	0.620438990113343
P07264	YGL009C	LEU1	0.128346159381717	0.621635848327696
P53170	YGL059W	PKP2	0.240187939327058	0.62776602825675
P25655	YCR093W	CDC39	-0.171038778884142	0.625010972650212
P38959	YDR080W	VPS41	0.262371044857893	0.630055794144503
P36148	YKR067W	GPT2	-0.14290329223536	0.62910084897784
Q07478	YDL084W	SUB2	0.129550750085823	0.633005263492225
P04912;P04911	NA	NA	-0.202768904193764	0.635385950884661
Q03690	YMR012W	CLU1	0.165861128638742	0.635688599552944
Q00055	YDL022W	GPD1	0.128978813965244	0.64110745362547
P32497	YMR309C	NIP1	0.285309568421855	0.640132927604971
P04801	YIL078W	THS1	0.134007966875952	0.642991904540387
P14742	YKL104C	GFA1	0.123335102308147	0.643402299154341
Q05567	YDR294C	DPL1	0.14299219032895	0.645533413310067
Q12482	YPR021C	AGC1	0.210609938763938	0.650445316802225
P05759	YLR167W	RPS31	-0.141123875611346	0.64733592301079
Q04958	YML059C	NTE1	0.129361153869365	0.649050606413127
Q00402	YDR150W	NUM1	-0.209709148716804	0.649800977145671
P39077	YJL014W	CCT3	0.192012047691179	0.651269944523335
P20107	YMR243C	ZRC1	0.213048041264468	0.65381620230579
P09734	YML124C	TUB3	-0.13135394256663	0.661010241296944
P02406	YGL103W	RPL28	0.111772274478209	0.6649299545165
Q12335	YDR032C	PST2	0.154641940343055	0.669869512073803
P39107	YPL050C	MNN9	-0.189835646619951	0.678863197285242
P14120	YGL030W	RPL30	-0.141835298198906	0.677336909524148
P36060	YKL150W	MCR1	0.132984065576881	0.681263427314762
P33307	YGL238W	CSE1	-0.218203490719187	0.685392564932353
P38701	YHL015W	RPS20	0.100398214320272	0.689044427594031
P36036	YKL214C	YRA2	-0.16841821033719	0.693751537082954
P53261	YGR103W	NOP7	-0.134076267784796	0.692428301915879
P39954	YER043C	SAH1	-0.104120933314537	0.692095708113946
P30902	YKL016C	ATP7	0.155358982387572	0.69352205523075
P52910	YLR153C	ACS2	0.149890885462781	0.693656891305054
P38011	YMR116C	ASC1	-0.0979352708014467	0.697591073715321
P25374	YCL017C	NFS1	-0.13286808449978	0.699539828695225
P26755	YJL173C	RFA3	0.193841983229035	0.705814955005622
P20459	YJR007W	SUI2	0.232330410295592	0.70388428868678
P40150	YNL209W	SSB2	0.111341084402689	0.706154950249899
P37267	YGR174C	CBP4	0.172888991914441	0.712657694359892
P38065	YBL037W	APL3	-0.140319702352873	0.715564153150267
P38631	YLR342W	FKS1	-0.111368226179398	0.714214585332788
P53254	YGR090W	UTP22	-0.116501372796058	0.714797884717084
P46985	YJL183W	MNN11	-0.170499683162518	0.724183764785217
P00817	YBR011C	IPP1	0.172840814061949	0.724244353500473
P40553	YIL010W	DOT5	-0.129712530983447	0.729041541423987
P0CX83;P0CX82	NA	NA	-0.0938241956306065	0.730338958985861
P28000	YNL113W	RPC19	0.093431365365781	0.732870251109438
P40215	YMR145C	NDE1	-0.10989859987512	0.738856217471012
P32803	YGL200C	EMP24	-0.103101992843996	0.741587676387992
P40018	YER029C	SMB1	-0.171746265779483	0.74184007473214
P07260	YOL139C	CDC33	-0.0748725610917695	0.744801418899406
P31384	YAL021C	CCR4	-0.104584462761057	0.745354843671849
P39998	YEL015W	EDC3	0.0934550530391149	0.749175382251867
P33332	YER008C	SEC3	0.22537953518589	0.753458334248171
P0CX26;P0CX25	NA	NA	0.114752990299198	0.749945913883443
P38153	YBR288C	APM3	-0.1571990093226	0.752955498982835
P25443	YGL123W	RPS2	0.0818903538113673	0.751477294354516
P49626	YDR012W	RPL4B	0.119377942802245	0.753283663039294
P30952	YNL117W	MLS1	-0.132636640866696	0.753280507858757
P10081	YJL138C	TIF2	0.0951660267936454	0.754899375837857
P10081	YKR059W	TIF1	0.0951660267936454	0.754899375837857
Q02207	YKR009C	FOX2	0.107532440707619	0.757436310732832
P36421	YGR185C	TYS1	0.0908979187639751	0.759898073035748
P38325	YBR230C	OM14	0.126243211703123	0.774086684687361
P32599	YDR129C	SAC6	0.0997980246789147	0.774647239654855
P38682	YER122C	GLO3	0.118751833511858	0.776601157967801
Q06142	YLR347C	KAP95	0.0961060093755464	0.782513644907375
Q05022	YMR229C	RRP5	0.111512634687443	0.782288413078673
P43535	YFR009W	GCN20	-0.104178835891236	0.786885189499909
P21965	YNL307C	MCK1	-0.0991272256353106	0.791613541354683
P39526	YJL207C	LAA1	0.0929307355517714	0.790633466820686
P40502	YIL087C	AIM19	-0.123315479283804	0.793511619554123
P0C2H6;P0C2H7	NA	NA	-0.0661894764553885	0.79393265212363
Q02892	YPL093W	NOG1	0.069071754223053	0.796037680107569
P21954	YDL066W	IDP1	-0.144423126733489	0.801073525360906
P28834	YNL037C	IDH1	-0.0668299391158911	0.798982445259372
P36112	YKR016W	MIC60	0.0727114615109343	0.799790680231334
Q06205	YLR449W	FPR4	-0.085076235333883	0.802354347901912
P12687	YNL005C	MRP7	-0.0701279255000493	0.804047351112816
P32449	YBR249C	ARO4	-0.0762793352056725	0.804885779923134
P37838	YPL043W	NOP4	-0.0807322634266221	0.806301425208631
P32368	YKL212W	SAC1	0.171219747088273	0.812429862582504
P38711;P35997	NA	NA	-0.0572460366086425	0.809074271604019
P53334	YGR279C	SCW4	-0.121821705748644	0.810288423532745
P11075	YDR170C	SEC7	-0.077738444486851	0.812078001673489
P32836	YOR185C	GSP2	-0.0689086213832084	0.816660146734725
P0CX40;P0CX39	NA	NA	0.0643942900044507	0.81720405870622
Q03862	YDR101C	ARX1	-0.107945050121955	0.822804084356982
P15703	YGR282C	BGL2	-0.0837213715750131	0.820653731003449
P20424	YPR088C	SRP54	-0.136514975176794	0.822236218700348
P38879	YHR193C	EGD2	0.0710786885306796	0.827349971266737
P03965	YJR109C	CPA2	-0.0484201779389259	0.830776685491447
P07213	YNL121C	TOM70	-0.0528187380609637	0.836738321514455
Q06245	YLR166C	SEC10	-0.0727373668406912	0.838967044940317
Q06143	YLR348C	DIC1	0.073309243194764	0.840134515090045
P34241	YKL014C	URB1	0.0881313520031846	0.842428388233276
P05756	YDR064W	RPS13	-0.0441989996124263	0.843465848579536
P0CX42;P0CX41	NA	NA	-0.0561878362641721	0.844578263983954
P47116	YJR059W	PTK2	0.0542371327255253	0.845002787855755
P39743	YDR388W	RVS167	0.0481432341392072	0.847554814957995
P07281;P07280	NA	NA	-0.0459440706255769	0.849128836811121
P40302	YMR314W	PRE5	0.0428049908320922	0.852389252007616
P04449	YGL031C	RPL24A	-0.133945940509641	0.853058884796436
P38687	YPL243W	SRP68	0.0443014775722297	0.852519867276672
Q06708	YLR386W	VAC14	0.0632864474159049	0.854421019558856
P19158	YOL081W	IRA2	-0.113382724366804	0.858381918488047
P07263	YPR033C	HTS1	-0.0734065107521182	0.860170290010575
P49090	YGR124W	ASN2	0.0615086493021977	0.864083922994009
P40350	YPL227C	ALG5	0.0601242036475753	0.869429161761245
Q02950	YPL118W	MRP51	0.0561204181976294	0.8705277448915
P00549	YAL038W	CDC19	-0.0378100865486175	0.873829709527683
P28007	YHR089C	GAR1	0.0593993557291164	0.87644151174444
P17709	YCL040W	GLK1	0.0448976857493797	0.879406418107883
P32558	YGL207W	SPT16	0.0550270880981216	0.879674391904933
P53131	YGL120C	PRP43	0.0474297753962354	0.879832924836133
P32792	YHR017W	YSC83	-0.0695439323999416	0.881838187286779
P08524	YJL167W	ERG20	0.0467554267202566	0.888840299748785
P32471	YAL003W	EFB1	0.0601470539906614	0.890174615262037
Q12466	YOR086C	TCB1	0.0387399519815261	0.891659111809597
Q03246	YMR188C	MRPS17	0.0665639342222946	0.894650024670215
P32565	YIL075C	RPN2	-0.0457816146125865	0.898485848210936
P00359	YGR192C	TDH3	0.0407064899941325	0.90198833393522
P30605	YDR497C	ITR1	0.0602173081912305	0.90368981664273
Q12019	YLR106C	MDN1	0.0429099566393454	0.912020806025555
P0CX48;P0CX47	NA	NA	0.0334414564348364	0.912377373702373
P40413	YJR064W	CCT5	-0.0427512205186034	0.913757776562127
P38910	YOR020C	HSP10	-0.0819572575087655	0.915580682380207
P15891	YCR088W	ABP1	-0.0281232963982667	0.918307011648549
P35191	YFL016C	MDJ1	0.0653302215340226	0.920463602859182
P04802	YLL018C	DPS1	0.0339783207636657	0.92068864109173
P32387	YDR405W	MRP20	0.0272716095729244	0.922948003689836
P40098	YER182W	FMP10	0.0299927415560717	0.925254829223543
P04037	YGL187C	COX4	0.0372091427619665	0.926170625519758
Q01855	YOL040C	RPS15	-0.0246580072954501	0.927004511014398
P24000	YGR148C	RPL24B	0.0214738628946627	0.930929958539054
P09733	YML085C	TUB1	0.0310905331041802	0.937436756254274
P32790	YBL007C	SLA1	-0.0254279461161744	0.939930461711925
P0CX24;P0CX23	NA	NA	0.0199301234394582	0.941152033129124
P47154	YJR117W	STE24	0.0237229168323978	0.942978329168622
P20081	YNL135C	FPR1	0.0173755487125042	0.947173664044618
P04050	YDL140C	RPO21	0.0231358236818195	0.949075107570116
P38690	YHR033W		-0.0422487892369219	0.950359008342942
P38071	YBR026C	ETR1	0.0176577622340979	0.950672633100061
P04147	YER165W	PAB1	0.0116779255373594	0.9528334688033
P40319	YLR372W	ELO3	0.0212010833967611	0.955091727771893
P39676	YGR234W	YHB1	-0.0208264838769452	0.956394438562883
P16140	YBR127C	VMA2	0.0117180405356585	0.958971007015178
P25349	YCR004C	YCP4	-0.0193053521419522	0.965311750650367
P0CX50;P0CX49	NA	NA	-0.011092742778537	0.965011456703481
P20434	YBR154C	RPB5	-0.0189415407262068	0.966269204141395
P07170	YDR226W	ADK1	-0.0139187194631134	0.966233006721237
O14467	YOR298C-A	MBF1	0.0164833126220465	0.969947811092372
P24276	YDR293C	SSD1	0.00877744518804491	0.971976049405565
P48234	YGR145W	ENP2	-0.012449118733624	0.972406626838588
P19524	YOR326W	MYO2	-0.0101219025974295	0.978357048322614
P38426	YMR261C	TPS3	-0.0100951336401991	0.980425130078575
P30771	YMR080C	NAM7	0.00608556589388698	0.980567115985983
P22136	YMR282C	AEP2	-0.00529546481200782	0.983905894816793
P00931	YGL026C	TRP5	-0.00579687367550719	0.984062407042751
P0C0V8	YKR057W	RPS21A	-0.00604756149401453	0.986083267450186
P13188	YOR168W	GLN4	-0.00415135663449817	0.988291702408298
P40531	YIL041W	GVP36	-0.00381775085410396	0.993443105248381
P38811	YHR099W	TRA1	0.000944722781845542	0.997438512716091

## Sheet: WT_cyt vs. WT_ctr
Uniprot	SysName	StdName	logFC (WT_cyt/WT_ctr)	p-value.adjusted (WT_cyt/WT_ctr)
P31539	YLL026W	HSP104	10.0150850775531	8.58720446986336e-15
P25367	YCL028W	RNQ1	4.67645993758438	2.9712572461187e-11
P25294	YNL007C	SIS1	3.19448992643918	2.07713729617627e-07
P10591	YAL005C	SSA1	1.80528335541404	7.4929696154898e-07
P22202	YER103W	SSA4	3.46099567528121	1.61234721129299e-05
Q08193	YOL030W	GAS5	2.45459764212996	4.31293736111167e-05
Q07349	YDL027C	MRX9	1.53887264417105	0.000644712555147785
P10592	YLL024C	SSA2	1.25167896055351	0.000204531668998068
Q06408	YDR380W	ARO10	-1.48909510855415	0.000234953252237058
Q08208	YOL041C	NOP12	-1.0507387258541	0.00035335396108796
P04397	YBR019C	GAL10	-1.59711713606188	0.00041311381076822
P53551	YPL127C	HHO1	-1.35758504618816	0.000624862822471484
P48361	YGR097W	ASK10	1.41939107891912	0.000983870053485491
P0CX46;P0CX45	NA	NA	-0.985632728824651	0.00114655468587882
P53742	YNR053C	NOG2	-1.4908876685806	0.00125768721551312
P53235	YGR054W		0.914625819730308	0.00148650112057851
P04912;P04911	NA	NA	-1.56207879838898	0.00179591858062168
P0CX38;P0CX37	NA	NA	-0.979000419137847	0.00193160800967395
P40010	YER006W	NUG1	-1.14153215799583	0.00214597737672897
P10659	YLR180W	SAM1	0.927041492555695	0.00251011659490507
P36060	YKL150W	MCR1	-1.13077078821942	0.00256125386909385
P03965	YJR109C	CPA2	0.769300740671387	0.00320795036264632
P01123	YFL038C	YPT1	1.30083112445443	0.00710401533166757
P37838	YPL043W	NOP4	-1.59318675241134	0.00488683438794097
P47001	YJL158C	CIS3	1.53818866182499	0.00505969971747041
P39526	YJL207C	LAA1	1.35738982608946	0.00411748107764131
P49167	YLR325C	RPL38	-0.884453400304434	0.00444116510829847
P47124	YJR075W	HOC1	1.22248914588905	0.00888549360204116
P36049	YKL172W	EBP2	-1.61361421422327	0.00565351051637428
P15703	YGR282C	BGL2	1.31656978299283	0.00662938084230694
Q08548	YOR175C	ALE1	0.922087829946076	0.00637563150789917
P0CX85;P0CX84	NA	NA	-0.827675779354607	0.00608137132220592
Q04067	YDR429C	TIF35	0.825553012544891	0.00634088709256858
P09064	YPL237W	SUI3	-1.72071409033759	0.0069548401841137
Q6Q547	YHR072W-A	NOP10	1.18962628375375	0.00824151499866143
P04050	YDL140C	RPO21	-1.06917550257103	0.00837659052281386
P38041	YBL085W	BOI1	-1.90327551243023	0.00919814385623773
P38689	YHL011C	PRS3	1.1901117914641	0.0125151485879375
P15303	YPR181C	SEC23	0.806645366602435	0.0129218899737008
P32582	YGR155W	CYS4	-0.734665642771343	0.0100570487214991
P47089	YJR014W	TMA22	0.831771137116828	0.0122957494726061
P33322	YLR175W	CBF5	-0.873189674010138	0.0108946873812174
P19146	YDL137W	ARF2	-0.764985356916323	0.01177469963202
P25567	YCL037C	SRO9	-1.70080102311564	0.0120204948976631
P37267	YGR174C	CBP4	0.866057646012891	0.013937850552823
P10964	YOR341W	RPA190	0.757917207024818	0.0120460259489292
P21147	YGL055W	OLE1	-1.23336658109923	0.0125288404807856
P43586	YFR001W	LOC1	-0.934202675324737	0.0130174485262209
P38788	YHR064C	SSZ1	-0.65019673221822	0.0135729725549147
P14127;P02407	NA	NA	-0.713010012246933	0.0136597286024109
P14120	YGL030W	RPL30	-0.923649758301266	0.0137749071638839
P40055	YER082C	UTP7	-1.51610423681037	0.0140455130348207
P40422	YHR143W-A	RPC10	0.798551555794585	0.0163903448564702
P28000	YNL113W	RPC19	0.735288123771536	0.0145516818809073
Q02892	YPL093W	NOG1	-0.706644337496545	0.0159505777123076
P04037	YGL187C	COX4	-1.13096372608539	0.0172829121472121
Q01560	YDR432W	NPL3	-1.50285810181122	0.0167691619574152
P28834	YNL037C	IDH1	-0.686209768733207	0.016968169806078
P22136	YMR282C	AEP2	0.684281987476435	0.0179515966569867
Q12692	YOL012C	HTZ1	-1.13249395500382	0.0209266710507098
Q02950	YPL118W	MRP51	0.809505309547742	0.0189881617969341
P49090	YGR124W	ASN2	0.868817927185834	0.0199546498437121
P32445	YCR028C-A	RIM1	0.791230180557339	0.0177716139833135
P32471	YAL003W	EFB1	-1.1211263908623	0.0185556050861713
P05453	YDR172W	SUP35	0.736815595631484	0.0187498948411603
P32892	YLL008W	DRS1	-1.48016417105891	0.0201348782202607
P06105	YJL080C	SCP160	-1.2473396621436	0.019795944894525
P38713	YHR073W	OSH3	-1.94408322856207	0.0201176305083168
P40350	YPL227C	ALG5	0.924869581598607	0.0217285133055401
P16861	YGR240C	PFK1	-1.23726324476999	0.0206077258196584
P38631	YLR342W	FKS1	-0.763890165740115	0.0209036502658497
P47116	YJR059W	PTK2	0.696153675967704	0.0211785552585623
P05759	YLR167W	RPS31	-0.771286624771864	0.0212824608560345
Q06218	YLR276C	DBP9	-1.68519251269826	0.0253343809341825
P50109	YML017W	PSP2	-2.43825035596429	0.0238079451841651
P07264	YGL009C	LEU1	-0.633983902048499	0.0241403883954118
P00942	YDR050C	TPI1	-1.17780079710742	0.0252524836459831
P35194	YBL004W	UTP20	-1.18817655916855	0.0252757189591314
P53334	YGR279C	SCW4	1.21992986735246	0.0274522118803293
Q99297	YOR222W	ODC2	0.887537794858236	0.0248716351459962
P06738	YPR160W	GPH1	-0.662916455374763	0.0264704518374231
P32332	YKL120W	OAC1	-0.644806047990926	0.0275173411911893
P23248	YML063W	RPS1B	-0.604104568354163	0.028084132584544
Q06344	YDR365C	ESF1	-1.43265762202077	0.029484268155604
Q08972	YPL226W	NEW1	-0.74103602794704	0.0286558814363026
Q99190	YDL015C	TSC13	0.664988789657624	0.0293328218952097
P54115	YPL061W	ALD6	0.514481914096674	0.0293608055690092
P32527	YGR285C	ZUO1	-1.03271308824576	0.0296001804983113
P39954	YER043C	SAH1	0.615135619735295	0.0297160247807911
Q12389	YDL031W	DBP10	-1.67707951884617	0.0366766861278225
P27472	YLR258W	GSY2	1.07099342791681	0.0357347228248804
P40483	YIL108W		0.750571058285029	0.0328926966759103
P04449	YGL031C	RPL24A	-1.13536806759192	0.0370595982017498
P24783	YNL112W	DBP2	-1.35349402537459	0.0325048968936367
P10080	YHL034C	SBP1	-1.0264028530227	0.0325068372805426
Q01163	YGL129C	RSM23	-0.966582174107696	0.0390757039114228
P07257	YPR191W	QCR2	-1.23472164254876	0.0331970421746759
Q08962	YPL211W	NIP7	0.822313622374576	0.0369801549180653
P11986	YJL153C	INO1	-0.837910405806078	0.0347001224652544
P0C2H6;P0C2H7	NA	NA	-0.577479400563561	0.0338158412688085
P0CX48;P0CX47	NA	NA	-0.690200575502836	0.0344899558111389
P33303	YJR095W	SFC1	0.632108549182981	0.0348270383927726
P02309	YNL030W	HHF2	-0.564047557374849	0.0348323466267361
P02309	YBR009C	HHF1	-0.564047557374849	0.0348323466267361
Q06506	YPR137W	RRP9	-0.684715755078773	0.0350864111348466
Q06143	YLR348C	DIC1	0.819234850180905	0.0356062833519241
P52593	YML103C	NUP188	0.844713877275545	0.0391510319776837
P49089	YPR145W	ASN1	0.788218328640863	0.036049950288506
Q04217	YMR128W	ECM16	-1.6050014923188	0.0370129591927598
P21771	YDR337W	MRPS28	0.919064515441608	0.0426204876410853
P01120	YNL098C	RAS2	0.682826379039675	0.0377982308324222
Q05022	YMR229C	RRP5	-0.899597462215365	0.0373382348299488
P35191	YFL016C	MDJ1	-1.70781565940239	0.0384344753324231
P36035	YKL217W	JEN1	-0.582142928275012	0.0391162035013664
Q02486	YMR072W	ABF2	0.595758898559907	0.0401660504997958
P32796	YML042W	CAT2	0.985457650876391	0.0410911928552587
P40098	YER182W	FMP10	0.700056504252714	0.0423203652637316
P38805	YHR088W	RPF1	-1.43462793398781	0.0437421729919906
P39676	YGR234W	YHB1	-0.835275713810674	0.0403461165543072
P54861	YLL001W	DNM1	-0.93272775417142	0.0415598538359066
P26785	YNL069C	RPL16B	0.572281434766754	0.0407477707639982
P39998	YEL015W	EDC3	0.727981963269059	0.0443765854424944
P26793	YKL113C	RAD27	0.999570098086259	0.0663093523381518
P29453	YLL045C	RPL8B	0.4888134997802	0.0415728902062386
P39730	YAL035W	FUN12	-0.997243284262414	0.0422521801410459
P19097	YPL231W	FAS2	0.487525823226072	0.042302421095673
P05317	YLR340W	RPP0	-0.497774641919968	0.0430244642251981
P38219	YBR025C	OLA1	0.571957803866972	0.0433731271669283
P40825	YOR335C	ALA1	-0.696321225288052	0.0450379400813524
P37304	YDR251W	PAM1	0.787765256549914	0.0495395204184706
P32190	YHL032C	GUT1	-1.09523510887382	0.0524778500631324
P0CX26;P0CX25	NA	NA	-0.758368441451324	0.0475723972924301
P29311	YER177W	BMH1	0.507581249755649	0.0480148834026207
P35723	YKL065C	YET1	1.14847682444364	0.0604329272054258
P08566	YDR127W	ARO1	-1.44127582857362	0.0491797818781002
P28274	YBL039C	URA7	0.903138805070991	0.0546738718256461
Q05567	YDR294C	DPL1	0.647638278262409	0.0494122539172149
P32891	YDL174C	DLD1	0.465058630859538	0.0502288338564172
P39113	YMR280C	CAT8	-0.557846665282216	0.0518690615497031
P22217	YLR043C	TRX1	-0.985603839496758	0.0527357674149472
Q04119	YDR452W	PPN1	0.737628692742685	0.0541518184841956
P32899	YHR148W	IMP3	-1.23892144119478	0.060790074489234
P34760	YML028W	TSA1	-0.657796893261171	0.0552755932844769
P41057	YLR388W	RPS29A	-1.33524964844801	0.0583936990149971
P20449	YOR046C	DBP5	0.924126547570101	0.0730408897309161
P32558	YGL207W	SPT16	0.731966424992713	0.0572602479831066
P53885	YNL173C	MDG1	0.476167628398905	0.0638575711905194
P0CX50;P0CX49	NA	NA	-0.499532645844532	0.0617173463452228
Q12109	YOL097C	WRS1	0.727248288005462	0.0619631251696484
P0CX42;P0CX41	NA	NA	-0.564997637875432	0.0620680708252417
P25491	YNL064C	YDJ1	-0.883135318828032	0.0647288012769641
P16140	YBR127C	VMA2	-0.444973164953964	0.0643486599171217
A5Z2X5	YPR010C-A		1.23935836010786	0.0816665746336501
P53868	YNL219C	ALG9	0.687149030053643	0.0650381497916986
P80235	YAR035W	YAT1	0.844549688312682	0.0652499052736539
P16547	YIL136W	OM45	0.551171893790158	0.0654980878057728
P53629	YNR019W	ARE2	0.93085560457806	0.0763054178705904
P0CX54;P0CX53	NA	NA	0.482385352206002	0.0664776608814761
P17967	YCL043C	PDI1	0.538838941585208	0.0703602346646541
P38912	YMR260C	TIF11	-0.784821483276453	0.0682059664523157
P49166	YLR185W	RPL37A	0.71003700383611	0.0767112651943899
P0CX24;P0CX23	NA	NA	-0.516059950144207	0.0696925715071578
Q03690	YMR012W	CLU1	-0.663890505787371	0.0708574283609968
P05748	YLR029C	RPL15A	-0.487117067084473	0.07153951278701
P47127	YJR080C	AIM24	0.753885450486202	0.0841547986403708
P27614	YJL172W	CPS1	0.629652330393583	0.0799376129139783
P17695	YDR513W	GRX2	0.740818288627931	0.0790920554624012
P53691	YLR216C	CPR6	0.485221017535292	0.0781283152913476
P28241	YOR136W	IDH2	0.512967285511259	0.078805753488179
Q00764	YBR126C	TPS1	1.18008639095128	0.0837723445883169
P00128	YDR529C	QCR7	0.526688647079961	0.0840633847495056
P61830	YBR010W	HHT1	-0.70191910160214	0.0801016674109552
P61830	YNL031C	HHT2	-0.70191910160214	0.0801016674109552
P53131	YGL120C	PRP43	-0.617441973348281	0.0814264252610062
P22133	YOL126C	MDH2	0.604619242844247	0.0814990086545883
P38764	YHR027C	RPN1	-0.494569200916814	0.0843279968479684
P36421	YGR185C	TYS1	0.534206875254693	0.0861089294788713
P39940	YER125W	RSP5	0.556543979768239	0.0861439684832823
P08431	YBR018C	GAL7	-0.760972120427233	0.0898956771750081
P17505	YKL085W	MDH1	-0.84534649120252	0.0879260729821475
Q12164	YLL023C	POM33	0.769707429728978	0.0896031420994742
P32599	YDR129C	SAC6	-0.725916964944442	0.090108997014781
P46672	YGL105W	ARC1	-0.830884283051844	0.0908318973790452
P50095;P38697	NA	NA	-0.842269345373616	0.0915738363795008
P42945	YJL109C	UTP10	0.681261855211975	0.0946819100981862
Q08287	YOL144W	NOP8	-0.60855826653539	0.0989739567318118
P38690	YHR033W		-1.17198951275569	0.119897203493252
Q12029	YOR271C	FSF1	-0.533187381789737	0.0925067188364681
P38065	YBL037W	APL3	0.813989341806657	0.102585930338211
P13711	YGL205W	POX1	0.64414973980827	0.0924307100048989
Q12207	YPR149W	NCE102	-0.672278920099533	0.110288149458237
P16521	YLR249W	YEF3	0.427529347026802	0.0945713455753041
P00330	YOL086C	ADH1	-0.498727375274235	0.0948802686510249
P38853	YHR158C	KEL1	0.762959572283915	0.103533125105706
P25644	YCR077C	PAT1	0.975658299978026	0.118064602968588
P39078	YDL143W	CCT4	-0.740708175282027	0.101553865430102
P42846	YNL308C	KRI1	-0.603104996297319	0.102778226472417
P39729	YAL036C	RBG1	0.68474074283824	0.10842014267177
P02994	YPR080W	TEF1	0.440030514746397	0.104356236719329
P02994	YBR118W	TEF2	0.440030514746397	0.104356236719329
P32598	YER133W	GLC7	-0.438054153835171	0.104704461778693
P46655	YGL245W	GUS1	0.420721703542842	0.105696883266724
P28319	YKL096W	CWP1	1.03656164041242	0.107237665150193
P33442	YLR441C	RPS1A	-0.435910826291209	0.106299788219363
P16474	YJL034W	KAR2	0.394130408734732	0.106516182984414
P00899	YER090W	TRP2	0.491248975458195	0.107270905048654
P47176	YJR148W	BAT2	-0.451463821206698	0.108478924647769
P53549	YOR259C	RPT4	0.657243060245246	0.11466695559612
Q00402	YDR150W	NUM1	1.10885864765455	0.111404200246311
P0C2H8	YDL075W	RPL31A	-0.436663683028353	0.109599804981561
P39990	YEL026W	SNU13	0.474033649247236	0.110896257917464
P40069	YER110C	KAP123	0.487731762359353	0.11105432457891
P60010	YFL039C	ACT1	0.399653587669007	0.114328638629264
P11914	YHR024C	MAS2	0.474371495152351	0.115076665748288
P16550	YCL050C	APA1	0.660371795758497	0.127252721778268
Q12462	YOL147C	PEX11	0.728382147789404	0.120852012613175
P22943	YFL014W	HSP12	0.913446343568914	0.139772078089598
P39517	YDL160C	DHH1	0.478992691569179	0.119615364909144
P0C2I2;P0C2J0;Q04711;O13535;Q04670;Q92393;Q03855;Q12088;Q03619;Q12316;Q12193;Q99231;Q12490	NA	NA	0.501775048963413	0.119523761005893
Q06708	YLR386W	VAC14	0.556405393213907	0.121230789136406
P07703	YPR110C	RPC40	0.476872292197836	0.120343368269422
P39518	YER015W	FAA2	0.456639882965742	0.120819239861727
P38071	YBR026C	ETR1	0.459539644826389	0.122083581965752
P46654;P32905	NA	NA	-0.458817889472634	0.122582409139141
P32803	YGL200C	EMP24	0.71005480867068	0.130922322234249
P11154	YGL062W	PYC1	-0.356922787264622	0.124824197529197
P51601	YGR267C	FOL2	0.463338499448973	0.124972124474537
P38959	YDR080W	VPS41	0.789529643763917	0.13690133344221
P32792	YHR017W	YSC83	0.614450669426848	0.132569916796806
P00817	YBR011C	IPP1	-0.774400190714125	0.126949505037304
P33892	YGL195W	GCN1	0.514095103526174	0.127337241061755
P53883	YNL175C	NOP13	-0.469234360554612	0.131722528819411
P36112	YKR016W	MIC60	-0.452730888045931	0.127626635712705
Q01532	YNL239W	LAP3	0.535500268391665	0.130907755139693
P32478	YJL159W	HSP150	1.20719198684838	0.131209087018804
P05694	YER091C	MET6	-0.71944751644445	0.130628739726466
P40319	YLR372W	ELO3	0.588757687210123	0.132316316180149
P0CX28;P0CX27	NA	NA	-0.874627236520599	0.140166340356822
P0CX30;P0CX29	NA	NA	-0.505436153681956	0.135788493440678
Q03430	YDR494W	RSM28	-0.793202450532295	0.137152120644758
Q3E7Y3;P0C0W1	NA	NA	-0.483036279288765	0.137994513042948
P31384	YAL021C	CCR4	0.577633890992569	0.139463773997608
P32191	YIL155C	GUT2	0.489440698699816	0.138450542750257
P54837	YML012W	ERV25	0.599013909060648	0.147141247440407
O14467	YOR298C-A	MBF1	0.669224022657819	0.139536868270376
Q06142	YLR347C	KAP95	0.530585756766598	0.142232387437628
P20436	YOR224C	RPB8	0.777427349128743	0.150918451976076
P38250	YBR086C	IST2	0.45550301672991	0.14238202068812
P48164	YNL096C	RPS7B	-0.398210168724493	0.144140280094948
Q06505	YPR133C	SPN1	-0.424008347761212	0.148056596433777
P40159	YNL208W		-0.934053394253333	0.147426604271784
Q12159	YDR381W	YRA1	-0.523684406324193	0.149218615802951
P15891	YCR088W	ABP1	-0.405692292412414	0.152016200937562
P00560	YCR012W	PGK1	-0.376796741832763	0.153667611348613
P32473	YBR221C	PDB1	-0.626621475417558	0.154007532853135
P20459	YJR007W	SUI2	0.653442802928296	0.161142378898619
P40555	YIL007C	NAS2	0.767226031972019	0.15637899085567
Q00055	YDL022W	GPD1	-0.54412560463954	0.161237524742092
P00937	YKL211C	TRP3	-0.546765813137394	0.160081644608596
P16451	YGR193C	PDX1	0.647839377906983	0.181208620909274
P39743	YDR388W	RVS167	-0.522888019078319	0.162933204735143
P02829	YPL240C	HSP82	0.740773979843823	0.172311017446191
P43535	YFR009W	GCN20	0.555750451720858	0.161587247559189
P38623	YLR248W	RCK2	0.678940869572131	0.181081361959708
P06786	YNL088W	TOP2	-0.92973489572309	0.171806346828559
P48412	YGR072W	UPF3	-0.860326678015255	0.178614815298627
P07244	YGL234W	ADE5,7	-0.663535228998448	0.16670960187424
P38431	YPR041W	TIF5	0.407651337664582	0.167443771118971
P27476	YGR159C	NSR1	0.41146357810355	0.169052278394366
Q08732	YOR267C	HRK1	-0.605606021444899	0.178008534353507
P54839	YML126C	ERG13	-0.571480627334811	0.177220741896244
Q12144	YLR064W	PER33	1.11709959479561	0.180447510805114
P26783	YJR123W	RPS5	-0.388342790204174	0.17976814170139
P53254	YGR090W	UTP22	-0.47021824727646	0.181341679941915
P05626	YPL078C	ATP4	-0.492915649982233	0.182130888633628
P05740	YKL180W	RPL17A	-0.418474038696274	0.182815599508639
P05738	YGL147C	RPL9A	-0.429497282710965	0.183108453828739
P47122	YJR072C	NPA3	0.859743652653798	0.198616166884601
P53297	YGR178C	PBP1	0.378573537712686	0.18536427989113
P07284	YDR023W	SES1	-0.424422485746646	0.187920748149378
P23369	YGR076C	MRPL25	-0.685457123458114	0.196478739119913
P22138	YPR010C	RPA135	0.357509526598513	0.191751718901872
Q07915	YLR009W	RLP24	-0.402580038273957	0.196076883225111
Q07844	YLL034C	RIX7	1.01952416718273	0.204120424754154
P02294;P02293	NA	NA	-0.365845001387598	0.19843374965375
P32481	YER025W	GCD11	-0.335503512550186	0.199969214307403
P47079	YJL008C	CCT8	-0.496362764805085	0.200012116046545
P35691	YKL056C	TMA19	-0.50976165926037	0.203942957572219
Q3E757;P0C0W9	NA	NA	-0.38413687813927	0.20165642313237
P07278	YIL033C	BCY1	-0.36424591091194	0.203071893233819
P22147	YGL173C	XRN1	-0.576231968599377	0.206458869618916
P53898	YNL156C	NSG2	0.499940605534125	0.206022858666405
P28240	YER065C	ICL1	0.470873539091244	0.206759228968414
P25626	YCR046C	IMG1	-0.610649286001784	0.224379624789438
P0CX34;P0CX33	NA	NA	-0.352612225513838	0.20915425846618
P0CX32;P0CX31	NA	NA	-0.351669806763098	0.209197752968692
Q03102	YML131W		0.645791755988206	0.223938252830043
P32771	YDL168W	SFA1	0.533809401016462	0.227585032324013
Q08745;P46784	NA	NA	0.520529376370515	0.213790509824839
P15624	YLR060W	FRS1	-0.642426622258853	0.218577660209285
P24000	YGR148C	RPL24B	-0.314786721493395	0.214906533360996
Q12515	YDL173W	PAR32	0.62677176477639	0.219440184877175
P21827	YGL097W	SRM1	0.47849125835792	0.225487297763188
P21965	YNL307C	MCK1	0.704394781853008	0.229811334460153
Q03973	YDR174W	HMO1	0.41996464838434	0.222383106854288
P33297	YOR117W	RPT5	-0.342459996702942	0.22496608763831
P00958	YGR264C	MES1	0.371905602959078	0.227564139421626
P36105	YKL006W	RPL14A	-0.316914993728702	0.228960354681849
Q3E7X9;P0C0X0	NA	NA	0.362518115411273	0.230683631630615
P53301	YGR189C	CRH1	0.867238832498106	0.231109594077561
P47143	YJR105W	ADO1	0.571685256696782	0.232937098841944
P00427	YHR051W	COX6	0.337901140326807	0.232110191882607
Q01080	YNL248C	RPA49	-0.408194936531842	0.233645552360441
P14832	YDR155C	CPR1	0.284708911343184	0.238424631526157
P38325	YBR230C	OM14	-0.491453743121752	0.240761944709249
Q12743	YDR411C	DFM1	0.414075977952763	0.242260567149442
P00549	YAL038W	CDC19	-0.28511191232964	0.241129616026988
P53278	YGR130C		0.326347519338949	0.241565791757043
P36148	YKR067W	GPT2	-0.348422220737643	0.24719120955921
P04807	YGL253W	HXK2	0.613527525750445	0.248865834885567
P39960	YER155C	BEM2	0.391959136271741	0.260718490208124
P53261	YGR103W	NOP7	0.42613825598168	0.250597169369626
P38175	YBL090W	MRP21	-0.486033492339818	0.252635914225651
P25694	YDL126C	CDC48	-0.385741811886131	0.250503407707004
P0CT04	YNL015W	PBI2	-0.970742847647834	0.266974645824841
P38988	YDL198C	GGC1	0.302621407555588	0.251553099529176
P22224	YGL233W	SEC15	0.446351345786884	0.252909646835889
P14540	YKL060C	FBA1	-0.334567368687029	0.253295854253422
P04456	YOL127W	RPL25	-0.261798823044039	0.255809906621956
P32836	YOR185C	GSP2	0.343924243586571	0.256462898794217
P41939	YLR174W	IDP2	-0.359295838027602	0.25862844940811
P38720;P53319	NA	NA	-0.828039686135583	0.269168150941173
Q12289	YOR100C	CRC1	-0.371526557017436	0.260557652974022
P39692	YFR030W	MET10	0.557928569531153	0.268891698487449
P32589	YPL106C	SSE1	-0.437548191504021	0.261786419291995
Q06697	YLR418C	CDC73	0.498080402245115	0.273347386803334
P53723	YNR021W		0.372281266281043	0.264367016685601
P25555	YCL011C	GBP2	0.463825151230203	0.268465567894128
Q12024	YOR272W	YTM1	-0.371702723846173	0.269615321615902
P38427	YML100W	TSL1	0.310626651586364	0.269613566220818
P32495	YDL208W	NHP2	-0.738075238894261	0.272022093288147
P39522	YJR016C	ILV3	-0.487342289952196	0.273144623816538
P53145	YGL099W	LSG1	-0.616539072413588	0.277655729307987
Q04491	YLR208W	SEC13	0.542262087682744	0.281963248336215
P32457	YLR314C	CDC3	0.311992147475845	0.281310261838706
Q12464	YPL235W	RVB2	0.340878393722782	0.278285863863971
P53170	YGL059W	PKP2	0.53757753380895	0.287769777018241
P09734	YML124C	TUB3	0.383331276852488	0.282581371709348
P19882	YLR259C	HSP60	-0.745547359041808	0.284071902808168
P25293	YKR048C	NAP1	0.275681874874575	0.285057704514475
P32351	YIL154C	IMP2	0.461056533653696	0.2901311861647
P41056	YOR234C	RPL33B	0.609739020962735	0.29640280738914
P40217	YMR146C	TIF34	0.258096824837608	0.290413946034794
Q06631	YDR299W	BFR2	0.310069131214796	0.293073831355007
P41903	YJR019C	TES1	-0.403177679487765	0.296587472140108
P21576	YKR001C	VPS1	-0.458312564928839	0.294371536771528
P23542	YLR027C	AAT2	0.486267464082058	0.301346141787865
P39935	YGR162W	TIF4631	0.299586302274815	0.294789230012433
P89105	YOL145C	CTR9	0.655763554313332	0.313417863281287
P23254	YPR074C	TKL1	-0.457495689428313	0.297357703737212
Q03655	YMR215W	GAS3	0.567298099105443	0.297471913532183
P34227	YBL064C	PRX1	0.673980276328969	0.304483516083683
P38828	YHR121W	LSM12	-0.343387451755301	0.304062558135952
P0CX36;P0CX35	NA	NA	-0.256876214941773	0.304221918356604
P06367;P39516	NA	NA	-0.22607512915576	0.304492876977099
P09733	YML085C	TUB1	-0.410844317380587	0.307525437871995
Q04458	YMR110C	HFD1	0.276586174705994	0.311452467079759
P35169	YJR066W	TOR1	-0.434657251885618	0.312636881925761
P05374	YGR157W	CHO2	0.34647926463321	0.313524689335267
P53731	YNR035C	ARC35	-0.526227712448549	0.326732563233091
P40502	YIL087C	AIM19	0.618201291001167	0.324849251664443
P38627	YJR103W	URA8	-0.464911376851937	0.319866967839205
P06782	YDR477W	SNF1	0.5114452214845	0.334273709623502
P04802	YLL018C	DPS1	-0.341597608404474	0.32417857965784
Q12019	YLR106C	MDN1	0.454036119837088	0.326169808006034
P00359	YGR192C	TDH3	-0.329812048095611	0.32564023045748
Q04500	YML093W	UTP14	-0.519153821918099	0.328975008056553
P22203	YOR332W	VMA4	-0.48795378717195	0.337980856071719
Q12466	YOR086C	TCB1	-0.279208676797872	0.333262320131892
P16892	YBL016W	FUS3	-0.389102032754554	0.335464931212118
Q01574	YAL054C	ACS1	0.287415504754112	0.339605034748384
P32387	YDR405W	MRP20	-0.290866924034024	0.344207659679257
P06103	YOR361C	PRT1	-0.374994660877917	0.340351792590418
P38682	YER122C	GLO3	-0.489978710071277	0.348888338407939
Q03940	YDR190C	RVB1	-0.246893722282479	0.342011145645634
P36036	YKL214C	YRA2	0.416181121201998	0.348489229330272
P04385	YBR020W	GAL1	-0.511199549042718	0.346182757699896
Q06103	YPR108W	RPN7	0.335142689298038	0.348890183948261
P00927	YER086W	ILV1	0.443069878130455	0.35476542819822
P40040	YER063W	THO1	0.566100472145521	0.353331657265932
P30605	YDR497C	ITR1	0.388704585022438	0.357524755156705
P53312	YGR244C	LSC2	-0.259745628170258	0.351562630687017
P53941	YNL075W	IMP4	0.344931386423973	0.3558565273402
P05319	YOL039W	RPP2A	-0.270463880747311	0.363811402641244
P33298	YDR394W	RPT3	-0.364833497101888	0.358712395612021
Q04636	YML069W	POB3	0.249602782027331	0.359891752974333
P25586	YCL059C	KRR1	-0.422523289271872	0.363049600844918
P00424	YNL052W	COX5A	0.420757878644689	0.371577431159419
P00924	YGR254W	ENO1	0.573689794181234	0.366476372786505
P32419	YDL078C	MDH3	-0.352460980248804	0.365745435621436
P0CX83;P0CX82	NA	NA	-0.248036873070806	0.367436671525075
Q08965	YPL217C	BMS1	-0.542810331773854	0.369954874325704
Q05506	YDR341C		-0.338491364073239	0.369858714913287
P53141	YGL106W	MLC1	0.293316618754091	0.371953778572758
P40991	YNL061W	NOP2	0.256691660411196	0.374464951230026
P25358	YCR034W	ELO2	0.370352346097249	0.377940691006673
P38061	YBL092W	RPL32	-0.28131896934671	0.3765733982334
P15108	YMR186W	HSC82	0.229303795206221	0.377275021776897
P40531	YIL041W	GVP36	0.316424143039963	0.381313609725338
P40212	YMR142C	RPL13B	0.212197997802853	0.378991299863468
P20424	YPR088C	SRP54	0.393253753079552	0.386722840138012
P32324	YOR133W	EFT1	0.197128256692242	0.383843481344684
P32324	YDR385W	EFT2	0.197128256692242	0.383843481344684
P38985	YDL092W	SRP14	-0.297792143792407	0.389213636816486
P07253	YBR120C	CBP6	0.296680274030489	0.38649832657079
Q08687	YOR252W	TMA16	0.547810117813039	0.393371140019897
P15180	YDR037W	KRS1	-0.383108655326865	0.391465202803517
P08417	YPL262W	FUM1	-0.374826853342885	0.392822279976276
P29509	YDR353W	TRR1	-0.49310476302589	0.399716165689284
P38840	YHR137W	ARO9	-0.251031342123095	0.401577134620241
Q08235	YOL077C	BRX1	0.348419866029353	0.401736010459825
P25605	YCL009C	ILV6	0.353000975483834	0.409306069952651
P08518	YOR151C	RPB2	-0.272754289754818	0.403883424494148
P53622	YDL145C	COP1	0.276518575895643	0.405453991340516
P13181	YLR081W	GAL2	-0.359929176967345	0.406546630825828
P0CS90	YJR045C	SSC1	0.162805275510944	0.407872047409895
P32799	YGL191W	COX13	0.396611059294191	0.419411538773241
P07246	YMR083W	ADH3	0.251024566500686	0.41112929868232
P07259	YJL130C	URA2	0.196404945572084	0.411187989274132
Q02204	YKR006C	MRPL13	-0.447907714359285	0.416210326009729
Q3E764	YLR262C-A	TMA7	0.319792279989759	0.414266939415434
P32449	YBR249C	ARO4	-0.254298333990612	0.414650204814259
P18963	YBR140C	IRA1	0.547346926548915	0.417142787557833
P22137	YGL206C	CHC1	0.230493273419285	0.421976787925767
P33299	YKL145W	RPT1	0.2079310389882	0.422824220928415
P26786	YOR096W	RPS7A	-0.20273596457027	0.422829068842558
P0C0V8	YKR057W	RPS21A	0.279520485015073	0.424767943522888
P23641	YJR077C	MIR1	0.244326331932132	0.426842427289285
Q3E6R5	YDR381C-A		0.281636212152215	0.434509934933645
Q04697	YML048W	GSF2	0.200425069989059	0.428871735745578
P07560	YFL005W	SEC4	-0.181891300465654	0.43059903163613
P32573	YNL202W	SPS19	-0.271050792516011	0.434706803332913
Q02326	YML073C	RPL6A	0.237523235483351	0.431323670642406
Q06245	YLR166C	SEC10	0.282059659576454	0.43538185120333
P53598	YOR142W	LSC1	-0.273294281575257	0.435184389164045
P16387	YER178W	PDA1	-0.227520773140455	0.434470845584104
P15646	YDL014W	NOP1	-0.223516368473721	0.435401722862727
P04840	YNL055C	POR1	0.18987519099441	0.437610836507447
P32368	YKL212W	SAC1	0.45405653552168	0.451909377828275
P20606	YPL218W	SAR1	-0.289729564843899	0.443729571771967
P38934	YOR198C	BFR1	0.420151693091338	0.447168046928275
Q06205	YLR449W	FPR4	0.261560389606824	0.445308724165731
P07281;P07280	NA	NA	-0.185499635129148	0.446352134080937
P30619	YDR164C	SEC1	-0.311790318564171	0.450479987151585
P14020	YPR183W	DPM1	0.198061481318803	0.447375304412097
P25087	YML008C	ERG6	-0.23966717162542	0.452301500725166
P22354	YKR085C	MRPL20	-0.285141750206236	0.454430895649661
P34216	YBL047C	EDE1	0.267116554999625	0.45964595741838
P06704	YOR257W	CDC31	0.359356239780642	0.460252954716231
P46970	YJR132W	NMD5	0.479492271733015	0.458817324462099
P27692	YML010W	SPT5	0.23281954604208	0.460127957887887
P32381	YDL029W	ARP2	0.191779084750181	0.461240199102607
P38911	YML074C	FPR3	0.231857274738893	0.461956301576526
P30665	YPR019W	MCM4	-0.246278508010981	0.465749087828615
P52910	YLR153C	ACS2	-0.280518394652546	0.463708422636731
P38845	YHR146W	CRP1	-0.279672582541615	0.465601997112285
P07991	YLR438W	CAR2	-0.307477068291426	0.467965800961222
P06169	YLR044C	PDC1	-0.164600329382374	0.46905311653806
P00175	YML054C	CYB2	-0.392010397643482	0.469819173826644
P06106	YLR303W	MET17	0.196417004749847	0.473594728817001
P10963	YKR097W	PCK1	-0.209622094097686	0.477347926634633
P48813	YDR508C	GNP1	0.204372465661287	0.477590568357407
Q07362	YDL053C	PBP4	0.248592306081644	0.478561657403387
Q02785	YPL058C	PDR12	0.236670359680296	0.480962708360302
P53894	YNL161W	CBK1	0.269226306776627	0.480216380405198
P48563	YNL297C	MON2	0.268126931347151	0.485270597378388
P38809	YHR097C		-0.30449676141513	0.486523147872107
P06208	YNL104C	LEU4	0.196225419149766	0.486572887228425
P38711;P35997	NA	NA	-0.191718565503184	0.492837211787861
P25719	YML078W	CPR3	-0.204424837408251	0.49633925276261
P21801	YLL041C	SDH2	0.165168248652307	0.498329656310128
P07149	YKL182W	FAS1	0.18076136135425	0.498724561789292
P00950	YKL152C	GPM1	0.230199867405425	0.500997331836733
P05737	YGL076C	RPL7A	0.173683336017945	0.502066045803479
Q04947	YDR233C	RTN1	0.182045611899458	0.506844119378994
P06168	YLR355C	ILV5	-0.298836375682988	0.508660386181121
P43603	YFR024C-A	LSB3	0.177186858851762	0.516094044309531
P54838	YML070W	DAK1	0.251149628414598	0.51915496360062
P43616	YFR044C	DUG1	-0.329250600244041	0.519881019403897
P53927	YNL110C	NOP15	-0.363929174297041	0.521839306025129
P06634	YOR204W	DED1	0.192610756227651	0.520449517136709
P14126	YOR063W	RPL3	0.158264213549192	0.525072549860002
Q05812	YLR219W	MSC3	-0.228901034576104	0.527354875411761
Q03862	YDR101C	ARX1	-0.298581052605858	0.539822432347407
Q03532	YMR290C	HAS1	-0.221336454393004	0.538474830033211
Q12196	YOR119C	RIO1	-0.416866584756008	0.541822578415454
Q08959	YPL206C	PGC1	-0.185869427224155	0.539105449456898
P40017	YER024W	YAT2	-0.276671329464136	0.544456678141767
P20447	YGL078C	DBP3	-0.203207068719628	0.545381887798445
P32288	YPR035W	GLN1	0.190035468590612	0.550488236345479
P47154	YJR117W	STE24	0.284202619939695	0.555732041907176
Q12122	YDL131W	LYS21	-0.15063707588202	0.559242368260313
P39938;P39939	NA	NA	-0.157219286197751	0.561111491609023
P38701	YHL015W	RPS20	0.146252893765858	0.561048346242061
P47083	YJR002W	MPP10	-0.23450540585884	0.564254294173245
P32600	YKL203C	TOR2	-0.185314564341368	0.564637422048975
P48234	YGR145W	ENP2	-0.298111067830529	0.569237125674661
P05318	YDL081C	RPP1A	-0.552678929523971	0.576699432337378
P13188	YOR168W	GLN4	-0.233958255930364	0.569463907626475
P05755	YBR189W	RPS9B	-0.155081632751614	0.569243804338961
P41807	YPR036W	VMA13	-0.294989391261002	0.57694491246408
Q04660	YMR049C	ERB1	-0.222124056790239	0.573035777841842
P22146	YMR307W	GAS1	0.334345046190045	0.573086892671977
P36527	YDR462W	MRPL28	0.22244181774742	0.578549728692683
P53155	YGL082W		-0.25642795711477	0.575500946509947
P25623	YCR030C	SYP1	0.162983088781608	0.577095823696634
P33333	YDL052C	SLC1	-0.164731445218116	0.582222999786225
P31116	YJR139C	HOM6	-0.223334854030959	0.585358628930317
P00925	YHR174W	ENO2	0.291359998212986	0.587838412463872
P20081	YNL135C	FPR1	0.142726767421607	0.587971186261815
P22768	YOL058W	ARG1	-0.253206128648781	0.588180696239637
Q01939	YGL048C	RPT6	-0.232640123508325	0.591751557460011
Q04373	YDR496C	PUF6	0.148486450111871	0.593536968727711
Q12230	YPL004C	LSP1	-0.16211831136242	0.592904914058256
P19524	YOR326W	MYO2	-0.200066633984608	0.593459622671794
Q04781	YMR247C	RKR1	0.315042632653007	0.602301341653869
Q00955	YNR016C	ACC1	0.123059444817979	0.593715665341086
P09436	YBL076C	ILS1	-0.189640148983777	0.594654121908145
Q12114	YLR330W	CHS5	0.410905477637133	0.597487788140636
P38891	YHR208W	BAT1	-0.211977511553108	0.600802018637159
Q12754	YPL012W	RRP12	-0.222277800581953	0.601235625406922
P07248	YDR216W	ADR1	-0.152870871506025	0.600676055768799
P07267	YPL154C	PEP4	0.345978456541822	0.603410044578707
P05750	YNL178W	RPS3	0.139320153019312	0.606055003404289
P07283	YFL045C	SEC53	-0.140661295078569	0.609139955355434
Q12117	YDR033W	MRH1	0.180959941964634	0.610448392422472
P25342	YCR002C	CDC10	0.192023771601704	0.612371411205425
P17255	YDL185W	VMA1	0.152015306171723	0.613887444925743
P40553	YIL010W	DOT5	0.221315814540986	0.615466892691361
P40079	YER127W	LCP5	-0.253977988903742	0.617767013152332
P38811	YHR099W	TRA1	0.147417707572913	0.617976194060503
P53879	YNL180C	RHO5	-0.27566803970165	0.620965309305417
P81449	YDR322C-A	TIM11	0.158616433085907	0.623395791995812
P14742	YKL104C	GFA1	-0.153476673337057	0.623139778884477
Q12035	YLR051C	FCF2	-0.33435816647237	0.625852676173359
P43588	YFR004W	RPN11	0.228726835307739	0.626264491741026
Q99383	YOL123W	HRP1	-0.183987989446077	0.627021825069099
P17076	YHL033C	RPL8A	-0.247707105188898	0.626359215230642
Q12499	YOR310C	NOP58	0.134809004934738	0.627366105795664
Q06144	YLR350W	ORM2	0.215439621975403	0.633190643776187
P18239	YBL030C	PET9	0.164297619396436	0.631253816642273
P10081	YJL138C	TIF2	-0.146495119314029	0.631535028667299
P10081	YKR059W	TIF1	-0.146495119314029	0.631535028667299
Q12363	YOR230W	WTM1	0.231460422534123	0.634566966961074
P30902	YKL016C	ATP7	0.15930308063199	0.63624281254159
Q12149	YOR001W	RRP6	-0.268602404879225	0.640053172277717
P38625	YMR217W	GUA1	0.160430705380115	0.639382818958524
P38248	YBR078W	ECM33	0.217188273196751	0.637486707353423
P41810	YDR238C	SEC26	-0.136945723686264	0.638747291907432
P38712	YHR065C	RRP3	-0.174387965396981	0.640828540188186
P40024	YER036C	ARB1	-0.119291341414534	0.641490140755783
P13586	YGL167C	PMR1	0.185020862860512	0.643994292392773
P38833	YHR127W		0.265875235456367	0.644429203294076
P32790	YBL007C	SLA1	-0.164201871137056	0.644480270220444
P16120	YCR053W	THR4	0.140975191562401	0.645679038112453
P07143	YOR065W	CYT1	-0.111520136812928	0.645906034518697
Q12329	YDR171W	HSP42	-0.325259951006938	0.649533538345071
P38879	YHR193C	EGD2	0.172258233669865	0.652777451277276
P38910	YOR020C	HSP10	-0.362183391587688	0.657392765456056
Q12153	YDR312W	SSF2	0.22826592053222	0.65386663547783
Q05518	YDR348C	PAL1	-0.164575099043734	0.656568511928997
P04710	YMR056C	AAC1	0.147099930628368	0.655444732795743
P32629	YEL036C	ANP1	-0.259484934564917	0.663858468366067
Q02969	YPL112C	PEX25	0.415793234662562	0.666254425226201
P39077	YJL014W	CCT3	0.186282282188213	0.660956433516417
P27882	YGR029W	ERV1	0.159374595115377	0.665335365512697
P32316	YBL015W	ACH1	-0.195413156116995	0.667037654264048
P15565	YDR120C	TRM1	0.0997297919337043	0.668664784748054
P15992	YBR072W	HSP26	-0.166459454115635	0.669392062621879
P26570	YML016C	PPZ1	0.174887350001001	0.670356609565429
Q02753	YBR191W	RPL21A	0.14275500338448	0.673420141406142
P20967	YIL125W	KGD1	0.159893568938497	0.678093429528372
P04801	YIL078W	THS1	-0.119501264431662	0.679147293152264
P12709	YBR196C	PGI1	0.0955316509194084	0.680742964174547
P00360	YJL052W	TDH1	-0.323984286257271	0.683141923174759
P36041	YKL204W	EAP1	0.110941208344819	0.683872574493066
P25443	YGL123W	RPS2	0.104966645178013	0.685091451447119
P38249	YBR079C	RPG1	0.0870229512944434	0.685115547174413
Q12080	YPL146C	NOP53	-0.378099377535815	0.689259017810571
P29952	YER003C	PMI40	-0.208514566678765	0.692321962030741
P40986	YDR182W	CDC1	-0.185942597801166	0.694767060088678
P40150	YNL209W	SSB2	-0.116852437722343	0.69240123011999
P07806	YGR094W	VAS1	-0.21382665517277	0.695032378698115
P26321	YPL131W	RPL5	0.172766561301465	0.692795484735639
Q07807	YLL013C	PUF3	-0.0991680555467234	0.693974935005009
P38825	YHR117W	TOM71	-0.114812936041506	0.696362026737266
Q03281	YDR458C	HEH2	0.175268718792054	0.6982706242555
P28007	YHR089C	GAR1	-0.215005647930475	0.697668561535625
P12385	YBR143C	SUP45	0.11887718956595	0.698245359989823
P26784	YIL133C	RPL16A	-0.0942651177771019	0.699228804936513
P0CX56;P0CX55	NA	NA	-0.104068933863964	0.700465833057898
P30771	YMR080C	NAM7	-0.139506306134912	0.705023792363071
Q06132	YLR336C	SGD1	-0.170096663067369	0.710464582636982
P50089	YGR237C		0.151675821134251	0.708635713526417
P24784	YPL119C	DBP1	0.268474315037661	0.712399278375615
Q03195	YDR091C	RLI1	0.0874801798080291	0.709939864139883
Q02207	YKR009C	FOX2	-0.128897154786735	0.711404464726619
P15202	YDR256C	CTA1	-0.0968751641584689	0.711520351758919
P38088	YBR121C	GRS1	0.130388434420485	0.716251304304325
Q03559	YMR295C		0.205260772533219	0.718396620979894
P40469	YIL128W	MET18	0.147171496993312	0.721138528083206
P50085	YGR231C	PHB2	0.100598674139267	0.721882645958918
P39008	YNR052C	POP2	0.235675481357379	0.72490133339849
P37291	YLR058C	SHM2	-0.119110077652714	0.72314247205419
P33338	YNL243W	SLA2	-0.188883378576445	0.7255821788431
P38968	YDL195W	SEC31	0.103617857586222	0.725662355023925
Q03921	YDR141C	DOP1	-0.1198848851114	0.727436877676473
P41811	YGL137W	SEC27	-0.0784516265174382	0.730604549462567
P02992	YOR187W	TUF1	0.142606939836583	0.731909264649062
P00331	YMR303C	ADH2	0.103692279424141	0.732451992933646
Q04031	YDR412W	RRP17	-0.166073838272172	0.736137595280935
P87262;P40525	NA	NA	-0.146758946118446	0.739013833866642
P32497	YMR309C	NIP1	-0.202168417180982	0.740008830497557
P38426	YMR261C	TPS3	-0.128521847943958	0.743396049310303
P47912	YMR246W	FAA4	0.104802519966878	0.740768805741028
Q03028	YPL134C	ODC1	0.110739940621777	0.740602646898417
P53337	YGR284C	ERV29	0.198878350313322	0.743345487070729
Q02931	YPL126W	NAN1	-0.137523826386669	0.74389319962068
P34241	YKL014C	URB1	0.138940177708818	0.745892883208666
P46669	YOR340C	RPA43	0.119130866316393	0.746196791044462
P02406	YGL103W	RPL28	0.0827023599597254	0.748288108126614
P39994	YEL020C		-0.139697487471672	0.753523393545481
P19262	YDR148C	KGD2	-0.104684108773775	0.75483367649125
P41940	YDL055C	PSA1	0.0851287720818448	0.754834566894943
P36008	YKL081W	TEF4	0.0909940236226028	0.755099889968974
P53252	YGR086C	PIL1	-0.0868328437546673	0.75583975756055
Q12428	YPR002W	PDH1	0.098998664357584	0.756440218534782
P0CX44;P0CX43	NA	NA	-0.0785352080565573	0.757594474217882
Q07623	YDL213C	NOP6	0.112195056215278	0.759804752535524
P37263	YCR087C-A		0.156303956529896	0.760459897564877
P38708	YHR020W		-0.134924228203356	0.76070351084206
P25374	YCL017C	NFS1	-0.159060996438097	0.761952094949787
P16649	YCR084C	TUP1	-0.141645522786288	0.764077024048983
P00931	YGL026C	TRP5	-0.0872046957654327	0.764111226806845
P16862	YMR205C	PFK2	-0.0773799150402859	0.765476875905993
P15625	YFL022C	FRS2	-0.115621727007685	0.769760787510793
P42842	YNL313C	EMW1	0.145463133589423	0.767428182881571
P20107	YMR243C	ZRC1	-0.139146495910996	0.769055018791979
Q12335	YDR032C	PST2	0.152918856866915	0.7701611446116
P04147	YER165W	PAB1	0.0574625609247192	0.77129659090926
P21560	YPL215W	CBP3	0.0792933822805466	0.771722826254654
P33327	YDL215C	GDH2	0.0762237209990104	0.7726386381598
P22803	YGR209C	TRX2	-0.113538862750115	0.775537786815794
P40018	YER029C	SMB1	-0.19816462040863	0.778454676187313
P19414	YLR304C	ACO1	-0.0911379499814124	0.778555434989959
Q01852	YIL022W	TIM44	-0.088755773086028	0.779207321868952
P40961	YGR132C	PHB1	0.106630247056639	0.783930387018965
P38080	YBR059C	AKL1	0.12058964356309	0.784638268064798
Q07825	YLL029W	FRA1	0.108158299570604	0.790537025191943
P19158	YOL081W	IRA2	0.169140139031668	0.790224550075245
P40302	YMR314W	PRE5	-0.0712092383822274	0.79177437976708
Q12305	YOR285W	RDL1	-0.0935501708836064	0.793189773699081
P53954	YNL048W	ALG11	0.121912529204025	0.795300579228927
P05739	YLR448W	RPL6B	-0.0634310230938624	0.793377817348587
Q08179	YOL027C	MDM38	0.0711062469700785	0.794576094066086
Q04958	YML059C	NTE1	0.073822503894668	0.794592052913037
P39015	YLR150W	STM1	0.112704517071933	0.79495226756797
Q12481	YOR287C	RRP36	-0.108819240680042	0.798473699066183
Q07478	YDL084W	SUB2	0.0680994498425029	0.801309329062624
P04173	YCL018W	LEU2	-0.0776763812609467	0.801813249048557
P00890	YNR001C	CIT1	0.0906203160560679	0.803096535470348
P32327	YBR218C	PYC2	-0.0996104240208311	0.80392828567992
P45978	YPR129W	SCD6	0.205472756158997	0.806765640376815
P38687	YPL243W	SRP68	0.0623402093817482	0.80746319406329
P32775	YEL011W	GLC3	-0.0746088537294831	0.807693278462909
P33307	YGL238W	CSE1	-0.130097043521076	0.808827813675777
P32331	YPR058W	YMC1	0.0768515344536738	0.8115439916528
P32074	YNL287W	SEC21	0.073246923763822	0.812274459300939
P38626	YIL043C	CBR1	0.0675105678872754	0.812506007092999
Q12482	YPR021C	AGC1	0.124775538488485	0.815999987206352
P43621	YFR051C	RET2	-0.109101713237983	0.816920721447263
P07260	YOL139C	CDC33	0.0530542631026236	0.817439546756378
P15705	YOR027W	STI1	0.0797231615028196	0.817561744646124
P20434	YBR154C	RPB5	0.101211309857224	0.821343380775692
P09457	YDR298C	ATP5	0.0819174041294097	0.819777419489295
P21954	YDL066W	IDP1	0.122101784042609	0.823341532998312
P32468	YHR107C	CDC12	0.0655366438634744	0.822028790485441
P40075	YER120W	SCS2	0.104727367852753	0.824823819143136
Q12460	YLR197W	NOP56	-0.0607192707658335	0.825865820735268
P05030	YGL008C	PMA1	0.0571655697505129	0.834661336639286
P47006	YJL148W	RPA34	-0.0724837750497649	0.836547621833011
P11484	YDL229W	SSB1	-0.0438139531810435	0.839737930792954
P07256	YBL045C	COR1	0.0782628427673089	0.840038663304189
Q07551	YDL124W		0.059697251377191	0.841547378753047
P09201	YLR377C	FBP1	0.0476636865037392	0.841877238589907
P10664	YBR031W	RPL4A	-0.0458665356842793	0.842744679712524
Q05050	YMR031C	EIS1	0.0642805359523742	0.843202779052478
P38172	YBL095W	MRX3	0.0710567365287069	0.845474596841475
P39076	YIL142W	CCT2	-0.0661866553261845	0.849288376465948
Q04175	YDR395W	SXM1	0.0701472025871972	0.852905213875579
P10507	YLR163C	MAS1	-0.0690663230219783	0.854301661123935
P07213	YNL121C	TOM70	-0.0467350022393234	0.85530134240531
P25655	YCR093W	CDC39	0.0635507688889874	0.855433023310397
P43636	YGL065C	ALG2	-0.100250836731316	0.857301632737267
P30822	YGR218W	CRM1	-0.0979548398222683	0.858999335819322
P53914	NA	NA	0.0476776201878018	0.859600194714866
P49626	YDR012W	RPL4B	-0.0881606206806467	0.864522630328763
P32565	YIL075C	RPN2	0.0611466608357816	0.864731774911958
Q3E747	YLR363W-A		-0.176725207147111	0.866193023816285
P23301	YEL034W	HYP2	0.0489264847786117	0.866259419329325
P32342	YKL122C	SRP21	0.0767269799431567	0.86846035092955
P38630	YOR217W	RFC1	0.0684777398784	0.869473035049969
Q12522	YPR016C	TIF6	-0.0729092644752392	0.86909365905522
P00044	YJR048W	CYC1	0.0483978840844301	0.870030506736873
P10962	YAL025C	MAK16	0.0786741109543492	0.872203200030216
P48589	YOR369C	RPS12	-0.0522712719213665	0.873970151033077
P47068	YJL020C	BBC1	-0.102056357993607	0.87714947772576
P02557	YFL037W	TUB2	-0.04409064338574	0.880991466263215
P41338	YPL028W	ERG10	-0.0618082581129507	0.88216381065832
P40215	YMR145C	NDE1	0.0490281590350321	0.881608258401123
P11075	YDR170C	SEC7	-0.0483673512010263	0.882341636840633
P53120	YGL140C		0.0762948126616081	0.884698141783175
P30624	YOR317W	FAA1	-0.0385696576808456	0.883085253505483
P08524	YJL167W	ERG20	0.057387819756535	0.883811374787201
P05756	YDR064W	RPS13	-0.0326649874285216	0.883942155993836
P38011	YMR116C	ASC1	0.0354464015162641	0.887925749535815
P39107	YPL050C	MNN9	0.0708313003654517	0.89059008390598
P05744	YPL143W	RPL33A	-0.0340580966672768	0.890744628162652
Q01855	YOL040C	RPS15	-0.036944355502083	0.890840749395757
P25340	YGL012W	ERG4	-0.0409707034127749	0.894421737008836
Q04013	YMR241W	YHM2	0.0383816623952953	0.894771828944015
P29547	YPL048W	CAM1	-0.0467829421235066	0.895135537830559
P07263	YPR033C	HTS1	0.0774099289306918	0.89914358720031
P00830	YJR121W	ATP2	-0.0477670212521062	0.898940010495543
P07251	YBL099W	ATP1	-0.038875848607308	0.901134592561279
P17709	YCL040W	GLK1	-0.0353476214014421	0.904906323148991
P07170	YDR226W	ADK1	-0.0415437608564098	0.908920193416392
P47035	YJL076W	NET1	-0.0306036536350831	0.909101130740831
P36534	YPL173W	MRPL40	-0.0442329708310325	0.911235608267701
Q00711	YKL148C	SDH1	0.0295963872421829	0.913175152965144
P54885	YOR323C	PRO2	-0.0299716164384272	0.915653511389242
O14455	YPL249C-A	RPL36B	-0.0304938394519958	0.919729494104714
P06843	YER161C	SPT2	-0.0713134580112325	0.921252941642848
Q99207	YDL148C	NOP14	0.048668120501361	0.920814794083324
P12945	YDL040C	NAT1	-0.0430406288959979	0.921305978224999
P0CX40;P0CX39	NA	NA	0.0271320863757438	0.922363097913408
P41805	YLR075W	RPL10	-0.028087491967419	0.923803378255217
P07342	YMR108W	ILV2	0.0293717212212101	0.924856628022986
P46367	YOR374W	ALD4	-0.0260687758336644	0.928227385413847
P31688	YDR074W	TPS2	-0.0239327632493485	0.932919173531154
P24276	YDR293C	SSD1	-0.0205676395355034	0.934399511958976
P26755	YJL173C	RFA3	-0.0525822137116698	0.936137536754355
P39744	YOR206W	NOC2	-0.0274333806184863	0.939379201474678
P30952	YNL117W	MLS1	-0.0307191320864888	0.941882657529175
P37292	YBR263W	SHM1	0.0220025545121842	0.942694993928158
P89102	YDR166C	SEC5	-0.044320596931442	0.944677969919823
Q12453	YOR112W	CEX1	0.0206188047025542	0.945215150499959
P12695	YNL071W	LAT1	-0.0343742148314803	0.945224600119299
P32861	YKL035W	UGP1	-0.0185027029418556	0.948672304946279
P0CX52;P0CX51	NA	NA	0.01929537529222	0.949553823393605
P04387	YML051W	GAL80	0.0284642443991459	0.953072150491321
P40303	YOL038W	PRE6	0.0280388098606146	0.954430338931
P00812	YPL111W	CAR1	0.0169540382276274	0.95439559058513
P46985	YJL183W	MNN11	-0.0228471058519446	0.955387031784146
Q99216	YOR145C	PNO1	-0.0154982757930924	0.962641595273743
P02400	YDR382W	RPP2B	-0.0217371420980292	0.962986858863928
P12687	YNL005C	MRP7	-0.0136492630476788	0.963872221834077
P34167	YPR163C	TIF3	0.0109622718039972	0.965984851927867
P25372	YCR083W	TRX3	-0.0224619346403543	0.96635293225072
P07245	YGR204W	ADE3	-0.0123758077946867	0.970803784661361
P38077	YBR039W	ATP3	-0.00947594535146479	0.971735486116287
Q03640	YML072C	TCB3	-0.00840502760963346	0.973050432235724
P26637	YPL160W	CDC60	0.014512140579523	0.973574508218094
Q12136	YDL153C	SAS10	0.0104728751136847	0.977875754886517
P38153	YBR288C	APM3	-0.0145673642893271	0.981173333958827
Q3E792;P0C0T4	NA	NA	-0.00842022571229606	0.984027089764754
P31373	YAL012W	CYS3	-0.00797557095860313	0.984442760347204
P38127	YBR192W	RIM2	0.00675604423507181	0.986818798733591
P38629	YNL290W	RFC3	-0.00434308656264903	0.991276606050622
P19358	YDR502C	SAM2	0.00229827028352858	0.991329751931079
P53221;P05743	NA	NA	-0.00302112641687202	0.991401561526559
P38707	YHR019C	DED81	0.00320453779988839	0.991662568450713
Q02821	YNL189W	SRP1	0.00235984149390234	0.994341383164227
P25349	YCR004C	YCP4	0.00287211547327715	0.995208503101717
P40364	YJL066C	MPM1	-0.00224975853871356	0.996576426705225
P40413	YJR064W	CCT5	0.00101956899235489	0.998284801282117
Q03246	YMR188C	MRPS17	-0.000729941456537375	0.998368542826281
P33332	YER008C	SEC3	0.000785242319636836	0.999156248746393

## Sheet: WT_b2 vs. WT_Ctr
Uniprot	SysName	StdName	logFC (WT_b2/WT_ctr)	p-value.adjusted (WT_b2/WT_ctr)
P31539	YLL026W	HSP104	9.01259034448043	4.61476944615195e-14
P22202	YER103W	SSA4	6.60512333906355	2.62832548239432e-09
P25367	YCL028W	RNQ1	3.00161117431676	2.14782888613334e-08
P32796	YML042W	CAT2	2.86329081743524	9.32990716678828e-06
P25294	YNL007C	SIS1	2.42126261517365	7.16707403768279e-06
P15992	YBR072W	HSP26	2.35502119954023	1.65583120120231e-05
P34227	YBL064C	PRX1	2.32879606998184	0.000157410899750076
P53883	YNL175C	NOP13	-1.62418566363563	0.000175884523235909
P10591	YAL005C	SSA1	1.16423245408056	0.000126412870487498
P22943	YFL014W	HSP12	1.85944229839958	0.0018584478346465
P25340	YGL012W	ERG4	-1.39296880352094	0.000291065789047516
P32191	YIL155C	GUT2	1.41468652411078	0.000344255027071484
P08431	YBR018C	GAL7	1.30248090178027	0.000471563534125214
P22136	YMR282C	AEP2	-1.05558704379616	0.000930451689769425
P10507	YLR163C	MAS1	-1.42728290638041	0.00148742571793988
Q04175	YDR395W	SXM1	-1.21659827791626	0.00157312962159644
P25605	YCL009C	ILV6	1.06228629811122	0.00330503046681994
P00175	YML054C	CYB2	1.95135589339312	0.00195080204524605
P03965	YJR109C	CPA2	0.812449156572892	0.00212345273862171
P61830	YBR010W	HHT1	-1.36592070237685	0.00218102923642797
P61830	YNL031C	HHT2	-1.36592070237685	0.00218102923642797
P38172	YBL095W	MRX3	-1.06910850945989	0.00462789452139371
P04397	YBR019C	GAL10	-1.29571802788597	0.00242069574095154
P10592	YLL024C	SSA2	0.904043135259929	0.00332932461933283
P38711;P35997	NA	NA	-0.796023749831182	0.00370712624796116
P32495	YDL208W	NHP2	-1.52395219676845	0.00410633858017114
P07248	YDR216W	ADR1	-0.973029717150879	0.00358800101218664
P02309	YNL030W	HHF2	-0.832350242976943	0.00359726786768783
P02309	YBR009C	HHF1	-0.832350242976943	0.00359726786768783
P40024	YER036C	ARB1	-0.847270183969862	0.00380922754042599
Q08972	YPL226W	NEW1	-1.02748512639312	0.00416683814082976
P35723	YKL065C	YET1	1.67786584038816	0.0087204476133494
P40159	YNL208W		-2.02656691327746	0.00441957560150584
P48813	YDR508C	GNP1	-0.92762889701984	0.00442308040797363
Q07915	YLR009W	RLP24	-0.983585868940622	0.00447953527978414
Q12329	YDR171W	HSP42	2.00059211489382	0.0052844045171375
P53155	YGL082W		-1.4695202229457	0.00466063018421806
P07143	YOR065W	CYT1	-0.770423649524773	0.00508280547526969
P06168	YLR355C	ILV5	1.41816642067644	0.00538148846605267
P02992	YOR187W	TUF1	1.22308242999359	0.0062838471428298
P34216	YBL047C	EDE1	1.09476671582816	0.00838561142015105
P04385	YBR020W	GAL1	-1.15527856763073	0.00648863441977498
P38041	YBL085W	BOI1	-2.03023032484865	0.00611010625149881
Q08193	YOL030W	GAS5	1.27928692706788	0.00639741389485394
P06367;P39516	NA	NA	-0.672472678124418	0.0060244078132828
Q12428	YPR002W	PDH1	0.986526960936288	0.00615814660878287
P35194	YBL004W	UTP20	-1.59397680624561	0.00718275214079234
Q04013	YMR241W	YHM2	-0.885011731737606	0.00677815910093404
Q03532	YMR290C	HAS1	-1.09000957332024	0.00682729735873506
Q12024	YOR272W	YTM1	-0.994569319401794	0.00807741741619923
P28240	YER065C	ICL1	1.07372754912581	0.00836393514996015
Q03655	YMR215W	GAS3	1.4606587900038	0.00917101321146804
Q05022	YMR229C	RRP5	-1.18042881453932	0.00879812320139264
Q06408	YDR380W	ARO10	-0.941857548961046	0.00898580564856438
P00937	YKL211C	TRP3	-0.995590503880987	0.0109940247566478
Q12499	YOR310C	NOP58	-0.802344655819642	0.00935502690595767
P15303	YPR181C	SEC23	0.839013186787891	0.0138285295747326
P39113	YMR280C	CAT8	-0.825673869118212	0.010626598723514
Q06506	YPR137W	RRP9	-0.865171688040355	0.0101953644419458
P33333	YDL052C	SLC1	-0.849825932503517	0.0103658424428837
P80235	YAR035W	YAT1	1.2312729825246	0.0106798740295665
P32381	YDL029W	ARP2	0.731233672960439	0.010772975397138
P42846	YNL308C	KRI1	-0.994351393262924	0.0114118759609624
Q00764	YBR126C	TPS1	1.24743820780467	0.0137664373945483
Q12692	YOL012C	HTZ1	-1.04841763973188	0.0157059962534283
P10962	YAL025C	MAK16	-1.14324653058731	0.0170902778903583
P32190	YHL032C	GUT1	-1.41691125665319	0.016417161285808
P27692	YML010W	SPT5	-0.851230419961933	0.0135793431124648
P07246	YMR083W	ADH3	0.764356496530908	0.0143404478586069
Q02931	YPL126W	NAN1	-0.788505748646642	0.0150580261790741
P05694	YER091C	MET6	1.23451916167442	0.0145917215438263
P53549	YOR259C	RPT4	0.731411202642164	0.017859262532281
P31116	YJR139C	HOM6	0.920007396846017	0.0172581813379627
P15646	YDL014W	NOP1	-0.755838738935459	0.0154320865663802
P00044	YJR048W	CYC1	-0.781543814497361	0.0160801311980372
P32351	YIL154C	IMP2	0.779075493477517	0.0175568802266944
P39522	YJR016C	ILV3	1.14921097921447	0.016872292262449
P37838	YPL043W	NOP4	-1.24836858578111	0.0196226815494256
P22147	YGL173C	XRN1	1.1669928454907	0.0176576139856634
P51601	YGR267C	FOL2	-0.764356580724851	0.0166237434955812
P02829	YPL240C	HSP82	1.3133407353257	0.0232350450217652
P15108	YMR186W	HSC82	0.67009137572639	0.0171640846248462
P34241	YKL014C	URB1	-0.984555083765155	0.021024231263797
P53742	YNR053C	NOG2	-1.01234890167536	0.0175671579557546
P34167	YPR163C	TIF3	-0.667073048011634	0.0177823224764132
P38764	YHR027C	RPN1	0.702450280157219	0.0193219423492567
Q04217	YMR128W	ECM16	-1.57924846316953	0.0185444182328155
Q12289	YOR100C	CRC1	-0.836934116511451	0.0181356685745135
Q03102	YML131W		0.855455182438416	0.0283923508178136
Q12466	YOR086C	TCB1	-0.724945523222427	0.0195457734077753
P13586	YGL167C	PMR1	-0.866895784061452	0.0236313612685618
Q04660	YMR049C	ERB1	-0.684352901277418	0.0219751545759468
Q08208	YOL041C	NOP12	-0.599014974284593	0.020741870578297
P0CX34;P0CX33	NA	NA	-0.688013279849816	0.0211089355985314
Q06631	YDR299W	BFR2	-0.723214774455091	0.0223813693684913
P38127	YBR192W	RIM2	-0.921262637904711	0.0236300314726354
P38071	YBR026C	ETR1	0.710507807881577	0.0227960219113275
Q02326	YML073C	RPL6A	0.743581384551717	0.022214205110493
Q07807	YLL013C	PUF3	-0.623952507593373	0.0224902172871809
P53551	YPL127C	HHO1	-0.810391116091651	0.022554247415783
P53691	YLR216C	CPR6	0.645589051252319	0.0233827606148514
Q03028	YPL134C	ODC1	-0.821945517904247	0.023446528868652
P47035	YJL076W	NET1	-0.656067098691619	0.0240981973253602
Q12460	YLR197W	NOP56	-0.671923266303363	0.0246792026605444
P02294;P02293	NA	NA	-0.672302610261934	0.0252158200159714
P04807	YGL253W	HXK2	1.17384989584876	0.026170520364942
P47079	YJL008C	CCT8	0.911546960687474	0.0257662758128741
P39743	YDR388W	RVS167	-0.601286078336283	0.0279661420772337
Q3E764	YLR262C-A	TMA7	-0.791272524149271	0.0281100729669775
Q01163	YGL129C	RSM23	-0.785649905838593	0.0332311484273209
P38988	YDL198C	GGC1	-0.616038931784434	0.0275249042013414
P52593	YML103C	NUP188	0.802836900204014	0.0311792415095626
Q12207	YPR149W	NCE102	0.816065613870478	0.0445542927185499
P16387	YER178W	PDA1	0.667972144865139	0.0314891118727835
P49626	YDR012W	RPL4B	-0.873627783025281	0.0360392679711721
P04173	YCL018W	LEU2	-0.715535745496268	0.0316353170406884
P46970	YJR132W	NMD5	-1.26097401559885	0.0330691889396038
P32331	YPR058W	YMC1	-0.738133513699726	0.0330920853847731
Q04500	YML093W	UTP14	-1.19549571842012	0.0343865953295053
P40961	YGR132C	PHB1	0.612124977547193	0.0356736503765393
P54837	YML012W	ERV25	0.675416055650466	0.0424097869285863
P07284	YDR023W	SES1	0.705567377550068	0.0360208681574521
P53598	YOR142W	LSC1	0.770254256846489	0.0388869746389958
P00931	YGL026C	TRP5	0.644130657742391	0.03826289947903
P21147	YGL055W	OLE1	-0.989838924852382	0.0384918200065561
P06106	YLR303W	MET17	0.601633508348055	0.0387841240149864
P32891	YDL174C	DLD1	0.490738951253125	0.0400461200079429
P19158	YOL081W	IRA2	-1.39311687912729	0.0403123101944216
Q05506	YDR341C		0.81580417166964	0.0406896503406664
P36049	YKL172W	EBP2	-1.12014900606024	0.041701795382841
P0CX30;P0CX29	NA	NA	-0.706074867672779	0.0431913156779812
Q03430	YDR494W	RSM28	-0.943781595776191	0.0446296847878209
P06634	YOR204W	DED1	-0.637257277606182	0.0448066645341778
P46367	YOR374W	ALD4	0.618754225690573	0.0449689548246504
P38840	YHR137W	ARO9	0.625966781199754	0.0470789291888366
P07342	YMR108W	ILV2	0.65786453800904	0.0472754485488819
P38175	YBL090W	MRP21	-0.874130639867658	0.0496554391102669
P0CX50;P0CX49	NA	NA	-0.532008991823123	0.0481126596127085
Q05812	YLR219W	MSC3	-0.755776431654127	0.0484762898092801
P00890	YNR001C	CIT1	0.753458766915507	0.0508901177617052
Q00711	YKL148C	SDH1	-0.562553028109402	0.0511195402167588
P11484	YDL229W	SSB1	-0.443721161097248	0.0535111472298138
P38828	YHR121W	LSM12	-0.463038982923166	0.0561608489506615
Q04373	YDR496C	PUF6	-0.715363042061373	0.0565009423377202
P07245	YGR204W	ADE3	0.689143932450964	0.0546920088364811
P19524	YOR326W	MYO2	-0.760154274095768	0.0547690000361144
Q02892	YPL093W	NOG1	-0.543567276664668	0.054889465649506
P48361	YGR097W	ASK10	0.732326702480268	0.0550319584909997
P06786	YNL088W	TOP2	-0.913586596467812	0.0630915400658743
P22133	YOL126C	MDH2	0.670328404529226	0.0558747286407806
P41810	YDR238C	SEC26	0.586836546848083	0.0576136069434092
P33299	YKL145W	RPT1	0.517907906990541	0.0577272461663125
P39954	YER043C	SAH1	0.528488574495327	0.0571930452976158
P81449	YDR322C-A	TIM11	0.640776146389385	0.0639683165627688
P31373	YAL012W	CYS3	0.759605622600851	0.0605808573992165
P32468	YHR107C	CDC12	0.579164473092789	0.0600849331573285
P54885	YOR323C	PRO2	0.558615940319385	0.0662453460064306
P32316	YBL015W	ACH1	0.896882788391125	0.0611436972168621
P54115	YPL061W	ALD6	0.432054239321062	0.0618181732030784
P47006	YJL148W	RPA34	-0.684489378779194	0.0648472216061201
P39938;P39939	NA	NA	-0.521291553549766	0.0671875853376196
P40215	YMR145C	NDE1	-0.637585576579308	0.0663640228034491
Q12144	YLR064W	PER33	1.07955504345059	0.0688710548135664
Q12363	YOR230W	WTM1	0.799463341574231	0.0680730601959778
P22224	YGL233W	SEC15	-0.737773576657727	0.0674122625838276
Q01852	YIL022W	TIM44	-0.608464317891432	0.0689165917009234
P33322	YLR175W	CBF5	-0.592032368565253	0.0689230840558779
P43535	YFR009W	GCN20	-0.737787933600341	0.0690113679352598
P13188	YOR168W	GLN4	-0.54039288194096	0.0718052722786539
P32473	YBR221C	PDB1	0.814225020407061	0.069523783977288
P19097	YPL231W	FAS2	0.429782146668277	0.0696131442923773
Q01574	YAL054C	ACS1	0.560196934576918	0.072850775311384
P0CX26;P0CX25	NA	NA	-0.676641943736801	0.0736709498468092
P49167	YLR325C	RPL38	-0.505966523610631	0.0771609507134696
P07149	YKL182W	FAS1	0.492503625058912	0.077325445848893
P49089	YPR145W	ASN1	-0.643459262846548	0.0802907914641242
P32629	YEL036C	ANP1	-0.945878290741021	0.0946750075085296
P07278	YIL033C	BCY1	0.510473256639013	0.0812283380713673
P04912;P04911	NA	NA	-0.778961375740419	0.0815564692621236
P38219	YBR025C	OLA1	0.483909499827266	0.0820762232625708
P04387	YML051W	GAL80	-0.749764054791957	0.0847588694253278
P25374	YCL017C	NFS1	0.689724357856502	0.0882123049881142
P07806	YGR094W	VAS1	0.671911425019488	0.0920302700331535
P26321	YPL131W	RPL5	0.787775101103868	0.0849856460484432
P25586	YCL059C	KRR1	-0.745221989244534	0.0895136626174548
Q01939	YGL048C	RPT6	0.536821947661483	0.0881680257085791
P32899	YHR148W	IMP3	-1.1649272507391	0.0944791698302404
P32449	YBR249C	ARO4	0.552636881205704	0.0872816289462679
P53622	YDL145C	COP1	0.585943463859962	0.0887865462213742
P29509	YDR353W	TRR1	-0.709641125318882	0.0920297936294237
P34760	YML028W	TSA1	0.57344231917579	0.0904672739566527
P17255	YDL185W	VMA1	0.530723990313994	0.0910462743210825
Q12122	YDL131W	LYS21	0.4531378025621	0.0914505990033491
P19146	YDL137W	ARF2	-0.408696121303649	0.0933908508552208
Q12305	YOR285W	RDL1	0.626073934303996	0.094988399645963
P22354	YKR085C	MRPL20	-0.706590935110601	0.0953825364815379
P38708	YHR020W		0.776418197004425	0.0941939633722449
P32445	YCR028C-A	RIM1	0.535557900001859	0.0930395594065505
Q12389	YDL031W	DBP10	-1.26258006336985	0.101443449002363
P16550	YCL050C	APA1	0.481384940160371	0.105615166864971
P15703	YGR282C	BGL2	0.691585746305478	0.0976894917370266
Q12522	YPR016C	TIF6	-0.555329074302978	0.100999186266133
P43588	YFR004W	RPN11	0.550202612433633	0.105300391130003
Q03246	YMR188C	MRPS17	0.621359004050511	0.106583878944808
P40319	YLR372W	ELO3	-0.695311637914379	0.100165318274753
P21576	YKR001C	VPS1	0.739385229350638	0.0992643376216264
P47154	YJR117W	STE24	-0.566856558505584	0.103387832173074
P39960	YER155C	BEM2	0.650858413237597	0.115386545061247
Q12230	YPL004C	LSP1	0.515601755851883	0.101683524039482
P10963	YKR097W	PCK1	0.498123920012628	0.102794586146179
P00925	YHR174W	ENO2	0.910520287507925	0.102881524555094
Q06218	YLR276C	DBP9	-0.803341040019099	0.108140874313013
P38061	YBL092W	RPL32	-0.532672345139709	0.1041013038617
Q02785	YPL058C	PDR12	-0.58863369163447	0.108342130783613
P38712	YHR065C	RRP3	-0.631349105796165	0.104135840554749
Q03973	YDR174W	HMO1	0.565418960502488	0.106582502076159
P25358	YCR034W	ELO2	-0.600928654306038	0.111759421505985
P50089	YGR237C		0.67830842804344	0.107959324127115
P17967	YCL043C	PDI1	0.467855130870412	0.111196075896612
P48589	YOR369C	RPS12	0.550005225563531	0.108970633587758
P12385	YBR143C	SUP45	-0.509125571276698	0.110019973791859
P39076	YIL142W	CCT2	0.578907462923016	0.110275247572158
P0CX48;P0CX47	NA	NA	-0.503589674156306	0.111393922512178
Q08179	YOL027C	MDM38	0.422395658853233	0.114240664744576
P00812	YPL111W	CAR1	0.488374021316158	0.116491488873647
P40350	YPL227C	ALG5	-0.640785293383157	0.11503490706108
Q12453	YOR112W	CEX1	-0.459861437287895	0.11486879997836
P08417	YPL262W	FUM1	0.712054333895345	0.114486572099223
P16892	YBL016W	FUS3	-0.652878623976072	0.114929693197142
P38891	YHR208W	BAT1	0.449966297878166	0.12176957032773
Q12153	YDR312W	SSF2	-0.572897013073277	0.118361179239938
Q02969	YPL112C	PEX25	1.23088434058705	0.134918717727763
P24000	YGR148C	RPL24B	-0.401257985515556	0.119119994331356
P39994	YEL020C		-0.711735874614938	0.122878927683298
P05748	YLR029C	RPL15A	-0.410968895560138	0.123112701780895
P87262;P40525	NA	NA	-0.701262198709415	0.125366028729024
P16649	YCR084C	TUP1	-0.858321205552574	0.133094181061303
P40531	YIL041W	GVP36	0.565459563164151	0.129056244830762
Q03921	YDR141C	DOP1	-0.546931499965687	0.124874828248064
P38682	YER122C	GLO3	-0.566605203338781	0.137570669744051
Q12464	YPL235W	RVB2	-0.487363687749642	0.127988600430749
P25655	YCR093W	CDC39	-0.549276877887252	0.128798496318578
P07267	YPL154C	PEP4	0.71598499071461	0.133864268980914
P15180	YDR037W	KRS1	0.690806313953175	0.131602998870704
P24784	YPL119C	DBP1	0.914107380444616	0.144114639909831
P26784	YIL133C	RPL16A	-0.378595643688207	0.133417389213699
Q07478	YDL084W	SUB2	0.413978059550981	0.139118190550495
Q99216	YOR145C	PNO1	-0.591907495552274	0.141109092036429
P08566	YDR127W	ARO1	1.0519972570734	0.140055565717962
P40069	YER110C	KAP123	-0.447370037802418	0.141430988404617
P38431	YPR041W	TIF5	0.434863077901916	0.142423607893552
P07259	YJL130C	URA2	-0.356715729704227	0.14470584278885
Q03862	YDR101C	ARX1	-0.567047923032792	0.163167448068597
P36534	YPL173W	MRPL40	-0.595857843444495	0.146336165423281
Q12754	YPL012W	RRP12	-0.536476351062177	0.151715021453946
P43616	YFR044C	DUG1	0.548062755785075	0.155280588492089
P40010	YER006W	NUG1	-0.469515133207679	0.153559394943097
P36148	YKR067W	GPT2	-0.432016971846554	0.15576878006804
P38088	YBR121C	GRS1	0.523254823410625	0.156792836937714
P0C2H6;P0C2H7	NA	NA	-0.369509158830287	0.157296412705661
P47083	YJR002W	MPP10	-0.548154010100728	0.159646795154148
P40469	YIL128W	MET18	-0.62293872141278	0.163999783573512
P15891	YCR088W	ABP1	0.393662930867581	0.163775123526519
P38912	YMR260C	TIF11	-0.583218850110541	0.165685904944918
P22146	YMR307W	GAS1	0.84121320381912	0.166851456135811
P38427	YML100W	TSL1	0.393018267970124	0.167127504094784
P0CX85;P0CX84	NA	NA	-0.379381370728485	0.16779796061347
Q06144	YLR350W	ORM2	-0.635500040879247	0.173804902306662
P49090	YGR124W	ASN2	0.508185453958848	0.172414915743719
P33327	YDL215C	GDH2	0.373949904474181	0.168422420961105
P13711	YGL205W	POX1	0.514377534103389	0.172318854969444
P37292	YBR263W	SHM1	0.399455729278472	0.178763215346109
P00128	YDR529C	QCR7	-0.401943876012229	0.177235476763742
P40302	YMR314W	PRE5	0.322171986414581	0.17438853716325
P0CX54;P0CX53	NA	NA	0.348725846958533	0.173965958212005
O14467	YOR298C-A	MBF1	0.611488431765348	0.174644843070154
P02994	YPR080W	TEF1	-0.36238460783558	0.17546819754027
P02994	YBR118W	TEF2	-0.36238460783558	0.17546819754027
P38631	YLR342W	FKS1	-0.421696621566923	0.177011709799112
P19414	YLR304C	ACO1	0.44932600624362	0.1774394633564
P38934	YOR198C	BFR1	0.707524789807714	0.182416104483912
P17076	YHL033C	RPL8A	-0.653285203349892	0.179671587154069
P32803	YGL200C	EMP24	0.451761756836476	0.186667158244416
P33332	YER008C	SEC3	-0.857241144167531	0.201979907598605
P25626	YCR046C	IMG1	-0.651359344972597	0.197654277473732
P36060	YKL150W	MCR1	0.444390585327369	0.18097720662713
P60010	YFL039C	ACT1	0.334520533126266	0.181304849300488
P16474	YJL034W	KAR2	0.321904136299914	0.181632141221754
Q06505	YPR133C	SPN1	-0.330974617689947	0.183408805937794
P38811	YHR099W	TRA1	0.5105630388877	0.184966680439511
P54838	YML070W	DAK1	0.526729217531479	0.188577881817102
P0CX42;P0CX41	NA	NA	-0.392577826127546	0.182681623718623
P33307	YGL238W	CSE1	-0.735500688516009	0.183131968695241
Q08548	YOR175C	ALE1	0.432785260532405	0.187184227650822
P41811	YGL137W	SEC27	-0.307840911517101	0.187851690671269
P02557	YFL037W	TUB2	-0.398458000179737	0.187899865000003
P53885	YNL173C	MDG1	-0.412888771717515	0.190713843598062
P47143	YJR105W	ADO1	0.631459650659277	0.189881552960992
P25087	YML008C	ERG6	0.424906430763993	0.190724171186517
P07256	YBL045C	COR1	0.518754771612642	0.19249185191069
Q03940	YDR190C	RVB1	-0.341585627157595	0.194160269690784
Q01532	YNL239W	LAP3	0.422093501350034	0.196680579396922
P02400	YDR382W	RPP2B	-0.429043063659464	0.198796696410162
P37263	YCR087C-A		-0.635524510438401	0.202504665914299
P32387	YDR405W	MRP20	-0.461859554751882	0.206335287194736
P22768	YOL058W	ARG1	0.60925030096103	0.202091802274719
P40991	YNL061W	NOP2	-0.373361895630172	0.202391388862513
P07170	YDR226W	ADK1	0.402555623916655	0.206068264123334
Q12029	YOR271C	FSF1	0.335153048645026	0.205683950912223
P38809	YHR097C		0.564651985482893	0.204941511898462
P19882	YLR259C	HSP60	0.884253888553115	0.207104172381291
P17695	YDR513W	GRX2	0.438244771293018	0.209896116299951
P11914	YHR024C	MAS2	-0.372610898771626	0.209174097350306
P41057	YLR388W	RPS29A	-0.763473979610513	0.214595815164239
P12695	YNL071W	LAT1	0.639099181930181	0.212590879369658
P32861	YKL035W	UGP1	0.366721835964011	0.213823694672594
P53297	YGR178C	PBP1	-0.354176326254986	0.213795748691481
P89102	YDR166C	SEC5	-0.696159286778705	0.236189743794171
P21771	YDR337W	MRPS28	-0.442505882053222	0.225521380123825
P53723	YNR021W		-0.412529520791082	0.218144068382494
P53629	YNR019W	ARE2	0.488195335193947	0.230418190864821
P53301	YGR189C	CRH1	0.888433821567872	0.220405772023232
P10664	YBR031W	RPL4A	-0.288750103638389	0.22224009692548
Q3E757;P0C0W9	NA	NA	-0.366327324534534	0.222317605000842
Q99297	YOR222W	ODC2	-0.454550232925143	0.223585789253108
P13181	YLR081W	GAL2	-0.495814407019971	0.22598541487987
Q07362	YDL053C	PBP4	-0.431274427078133	0.226001663692509
P04037	YGL187C	COX4	0.496782405907446	0.227324418917198
P38080	YBR059C	AKL1	-0.543816516825309	0.228545220507685
P0CX52;P0CX51	NA	NA	0.376337851984157	0.227820158425559
O14455	YPL249C-A	RPL36B	-0.371656212597603	0.229849516430118
P00830	YJR121W	ATP2	0.458739625873203	0.232927488879581
P40075	YER120W	SCS2	0.400179246830412	0.236952840152449
Q12515	YDL173W	PAR32	0.60708099120124	0.233602526825673
P41903	YJR019C	TES1	-0.458709993827387	0.237809601868873
P21954	YDL066W	IDP1	0.451835969454027	0.251439004130302
P43603	YFR024C-A	LSB3	-0.327821384606381	0.236816085424824
Q07551	YDL124W		0.358412585785029	0.243145859561663
P00424	YNL052W	COX5A	-0.376801686607966	0.247667331816711
P01120	YNL098C	RAS2	0.367730534829494	0.239359227138399
P23369	YGR076C	MRPL25	-0.446807991345128	0.244579992519284
P47068	YJL020C	BBC1	0.791245114514222	0.241384064169505
P28241	YOR136W	IDH2	0.330951540798448	0.243649255845011
P45978	YPR129W	SCD6	-0.688644668403999	0.24693891967832
Q12035	YLR051C	FCF2	-0.779263368768692	0.252799758765078
Q12164	YLL023C	POM33	-0.50845493399623	0.249484545481577
P25349	YCR004C	YCP4	0.42725329315639	0.258295766856613
P06169	YLR044C	PDC1	0.265613248968009	0.248699764698826
P07251	YBL099W	ATP1	0.368046887718247	0.24933034690064
P15705	YOR027W	STI1	0.404215189974888	0.251574651914754
P33892	YGL195W	GCN1	-0.380187951923688	0.251825461591381
P33298	YDR394W	RPT3	0.45640073530944	0.254556600252935
P40364	YJL066C	MPM1	0.436968211054268	0.262205199227666
Q08965	YPL217C	BMS1	-0.623468060147705	0.259517013220463
P05318	YDL081C	RPP1A	-1.02160080580167	0.277864845687188
P32600	YKL203C	TOR2	-0.392689855380759	0.262766243591472
P08524	YJL167W	ERG20	0.381696608597746	0.264402543126974
P47089	YJR014W	TMA22	-0.263498700946812	0.26859690297731
P40017	YER024W	YAT2	0.514566087753799	0.266206288766883
Q3E747	YLR363W-A		-0.924195169727344	0.279571850968019
P25342	YCR002C	CDC10	-0.424376824016129	0.270525413947104
P39008	YNR052C	POP2	-0.690266587121886	0.282105900122756
P11075	YDR170C	SEC7	-0.363573647958919	0.274772436404063
P14120	YGL030W	RPL30	-0.378295570539514	0.274804232875971
P05317	YLR340W	RPP0	-0.255930902042678	0.27560560093731
Q02950	YPL118W	MRP51	0.324946540580424	0.277906601674846
Q04781	YMR247C	RKR1	0.448429162810736	0.295533367325974
P25694	YDL126C	CDC48	0.364252024965168	0.276820644919027
P26637	YPL160W	CDC60	0.413766366610275	0.277922227201883
P48412	YGR072W	UPF3	-0.665081950508316	0.288952875400974
P39107	YPL050C	MNN9	-0.560260878180475	0.293222697410491
Q03640	YML072C	TCB3	-0.273425958947342	0.280587480659069
P39015	YLR150W	STM1	0.476029589018736	0.28066011228018
P00924	YGR254W	ENO1	0.474510746684022	0.28320971886372
P38845	YHR146W	CRP1	-0.416880214578878	0.281534796005994
Q06132	YLR336C	SGD1	-0.4958215635261	0.29115206951041
P16862	YMR205C	PFK2	0.281719975854735	0.285461924158466
P20967	YIL125W	KGD1	0.417676036412931	0.285615220720208
P38853	YHR158C	KEL1	-0.478754659987175	0.291060914876048
P38625	YMR217W	GUA1	0.367459821684903	0.29223632245755
P04456	YOL127W	RPL25	0.24398007508929	0.288340639158489
P41056	YOR234C	RPL33B	0.443051651592558	0.298983482125402
P40825	YOR335C	ALA1	0.349098594283337	0.292328481027835
P32792	YHR017W	YSC83	-0.350849103564752	0.297482988716797
P30822	YGR218W	CRM1	-0.586296200951026	0.295735630566889
P26783	YJR123W	RPS5	-0.29871561438171	0.296668115617096
P39518	YER015W	FAA2	-0.299688908059306	0.298380225018939
P05739	YLR448W	RPL6B	-0.2555228605775	0.299059542519899
P20447	YGL078C	DBP3	-0.352073456498168	0.300188045305749
P43636	YGL065C	ALG2	-0.407212035233556	0.304209691291032
P32324	YOR133W	EFT1	0.235039751588566	0.301490672638513
P32324	YDR385W	EFT2	0.235039751588566	0.301490672638513
P32558	YGL207W	SPT16	0.381753207091407	0.301577186596582
P37291	YLR058C	SHM2	0.351332278166549	0.303178047728653
Q06697	YLR418C	CDC73	-0.311597051575589	0.312575658932219
P47001	YJL158C	CIS3	0.479483323650967	0.309270074460194
P23641	YJR077C	MIR1	-0.316414873607602	0.306620581470788
Q06344	YDR365C	ESF1	-0.536640810314019	0.308399094178088
P25293	YKR048C	NAP1	-0.262548405703086	0.307841443978637
P05744	YPL143W	RPL33A	0.256527476667319	0.308611570643856
P50085	YGR231C	PHB2	0.291212189011723	0.309740014878199
P0CX28;P0CX27	NA	NA	-0.404369894412643	0.316599467496513
Q08745;P46784	NA	NA	0.390835284248961	0.312227390910324
P28000	YNL113W	RPC19	0.280324101732035	0.312709169827351
P20107	YMR243C	ZRC1	-0.3337787204972	0.317965558534926
P00359	YGR192C	TDH3	0.337148993577777	0.31531642379815
P32892	YLL008W	DRS1	-0.50383168690346	0.31716597186192
P40422	YHR143W-A	RPC10	-0.31499365130097	0.32065457026352
P17505	YKL085W	MDH1	0.476013191976694	0.321669582431202
P32457	YLR314C	CDC3	0.266514861169718	0.327870657902242
P41939	YLR174W	IDP2	0.309060080274239	0.328729108162606
P00817	YBR011C	IPP1	0.484599059239272	0.328922962273544
P05374	YGR157W	CHO2	-0.334309241909146	0.330303574218223
P32598	YER133W	GLC7	0.253628814236851	0.334412969797591
Q02753	YBR191W	RPL21A	-0.326302235329116	0.340930912447722
P04050	YDL140C	RPO21	-0.349833887807051	0.341044781425182
P00899	YER090W	TRP2	-0.282511548584001	0.341327146626186
P53131	YGL120C	PRP43	-0.301827909189743	0.343132388336785
P28274	YBL039C	URA7	-0.362778653185877	0.348603753321669
P38713	YHR073W	OSH3	-0.734948225986933	0.34456615773819
P23248	YML063W	RPS1B	-0.242962884244168	0.346589870516159
P14832	YDR155C	CPR1	0.223496691355209	0.350757237727806
Q99190	YDL015C	TSC13	-0.26731023224065	0.351083687021673
P32471	YAL003W	EFB1	0.411212238339704	0.351594331073822
P40098	YER182W	FMP10	-0.319509116434542	0.354515117333115
P25567	YCL037C	SRO9	-0.531955456959142	0.354095101539764
P00360	YJL052W	TDH1	-0.502664748055231	0.362664487509916
P20449	YOR046C	DBP5	0.350009603252186	0.371551161758013
P07283	YFL045C	SEC53	-0.253995248824538	0.360519176053093
P12687	YNL005C	MRP7	-0.261084173903953	0.362293704237536
P28007	YHR089C	GAR1	-0.35220069607643	0.363518539781693
P36421	YGR185C	TYS1	0.272719695295631	0.364690268881537
P14127;P02407	NA	NA	0.239405133413985	0.367053718096627
P50095;P38697	NA	NA	0.402585798557087	0.370240411507363
P30902	YKL016C	ATP7	-0.304693082207347	0.370339413729033
P39940	YER125W	RSP5	-0.27897469636428	0.373284429544086
P23542	YLR027C	AAT2	0.278011369945094	0.379470450410572
P43586	YFR001W	LOC1	-0.305354203464802	0.375689843560704
P05756	YDR064W	RPS13	-0.200393074202811	0.376244527644958
P41338	YPL028W	ERG10	0.323950493266373	0.384717146698978
Q03281	YDR458C	HEH2	0.289245274746534	0.383953971252788
Q12109	YOL097C	WRS1	0.327028720443518	0.380648607160618
P28834	YNL037C	IDH1	0.231890661011253	0.382134316762978
P04802	YLL018C	DPS1	0.301325480918539	0.382892171349387
Q03559	YMR295C		0.496925940587712	0.388795846967144
P27476	YGR159C	NSR1	-0.25511250646862	0.385262646633057
P25644	YCR077C	PAT1	0.342891478846347	0.39769013753029
P38720;P53319	NA	NA	-0.513881860336639	0.393005835269921
P26793	YKL113C	RAD27	0.580866458179944	0.405782509463972
P38788	YHR064C	SSZ1	0.208839791407996	0.38719243344286
P38065	YBL037W	APL3	0.403365880565236	0.395007107935821
P04710	YMR056C	AAC1	-0.285959361462133	0.389753964940887
Q06245	YLR166C	SEC10	-0.448567512393463	0.391851344363758
Q08287	YOL144W	NOP8	-0.446238532132622	0.396892971127416
Q04958	YML059C	NTE1	-0.261077158799797	0.393928761865811
Q00402	YDR150W	NUM1	0.397450257570302	0.393952355028494
P27472	YLR258W	GSY2	0.302151077991521	0.396999609809488
P21965	YNL307C	MCK1	0.319286678364413	0.401623057650534
P07263	YPR033C	HTS1	0.378356166065238	0.400099360029711
P38707	YHR019C	DED81	0.223459806646371	0.398836496431591
P38250	YBR086C	IST2	-0.254774848875638	0.401109424160491
P17709	YCL040W	GLK1	0.251068362133985	0.401260846871975
Q3E6R5	YDR381C-A		-0.308142738541694	0.408499271110243
P30771	YMR080C	NAM7	-0.22418974101312	0.405758645046309
P05759	YLR167W	RPS31	-0.259259553127393	0.404282892255032
P41805	YLR075W	RPL10	-0.247224854665653	0.404941509487626
Q06708	YLR386W	VAC14	-0.310801373322075	0.406223988256463
P0CX32;P0CX31	NA	NA	-0.228577811449231	0.407749740796838
P53312	YGR244C	LSC2	0.230133553029592	0.407813117875498
P39692	YFR030W	MET10	-0.298567619028272	0.416071554102259
P38248	YBR078W	ECM33	0.381582627823651	0.411082586479353
P30665	YPR019W	MCM4	-0.233827688488294	0.413964185457405
P00950	YKL152C	GPM1	0.280886454889814	0.413194694779727
P53120	YGL140C		-0.4278443975508	0.425148220427873
P11154	YGL062W	PYC1	-0.184851807175693	0.414168746563208
P0CX46;P0CX45	NA	NA	-0.209564615660266	0.415102258181364
Q08687	YOR252W	TMA16	0.396145960361224	0.420443093760852
P07253	YBR120C	CBP6	-0.278618025716881	0.415428275639582
P38690	YHR033W		-0.377079585796025	0.433803730858371
P27882	YGR029W	ERV1	-0.300094874022093	0.418790793344288
Q08732	YOR267C	HRK1	0.246006829143937	0.421756551047258
P48563	YNL297C	MON2	-0.308850651852072	0.422630892566186
P07213	YNL121C	TOM70	0.206091561580365	0.425691634044547
P37267	YGR174C	CBP4	0.249363060705548	0.429733628711276
P29547	YPL048W	CAM1	0.283775574269523	0.428718032523986
Q3E7Y3;P0C0W1	NA	NA	-0.249479834547866	0.432074337034064
Q00955	YNR016C	ACC1	0.182170620494858	0.432116092176209
P0CX38;P0CX37	NA	NA	-0.21359578863925	0.432573781374109
P0C2I2;P0C2J0;Q04711;O13535;Q04670;Q92393;Q03855;Q12088;Q03619;Q12316;Q12193;Q99231;Q12490	NA	NA	-0.245749818034774	0.432611408849536
P38689	YHL011C	PRS3	0.231688879710536	0.438553960485771
Q12335	YDR032C	PST2	0.28479142600748	0.435899535317965
P39676	YGR234W	YHB1	0.30022263730357	0.434962886335875
P38629	YNL290W	RFC3	-0.231927215166561	0.438801261250379
P25719	YML078W	CPR3	0.219580977530978	0.440209001404024
P53914	NA	NA	-0.210468388527691	0.438996941675072
P53254	YGR090W	UTP22	0.247959065725137	0.440270973587763
P53941	YNL075W	IMP4	-0.286648171376022	0.441046549477351
Q02204	YKR006C	MRPL13	-0.287330869655168	0.446350844856627
P39729	YAL036C	RBG1	0.225912377004924	0.446679095214538
P53261	YGR103W	NOP7	-0.260596461655918	0.44525902243947
P30952	YNL117W	MLS1	0.325008365833103	0.444672452787045
P38833	YHR127W		-0.327767712677009	0.448319825689814
P32419	YDL078C	MDH3	0.296655367646753	0.444814434118097
P19262	YDR148C	KGD2	-0.257269911680453	0.446283306136007
P05453	YDR172W	SUP35	-0.220289272373343	0.446496186170111
P21827	YGL097W	SRM1	-0.355507635887705	0.451211707682078
P20081	YNL135C	FPR1	0.199940871625707	0.449861275464625
P32327	YBR218C	PYC2	-0.304115723931286	0.452878034649186
P27614	YJL172W	CPS1	-0.362112449928706	0.454513405365351
P47127	YJR080C	AIM24	0.249199721410452	0.466944837154728
P53954	YNL048W	ALG11	0.373708762648874	0.472266052096678
P53334	YGR279C	SCW4	0.368385989900435	0.467776922994398
P40212	YMR142C	RPL13B	-0.174898769662093	0.466663768032541
P39935	YGR162W	TIF4631	-0.205355098169406	0.468651884017184
P40303	YOL038W	PRE6	-0.257336742747874	0.478686327990589
P38077	YBR039W	ATP3	0.193828890225312	0.472205379756445
P39730	YAL035W	FUN12	0.331184295178364	0.474720315353498
P89105	YOL145C	CTR9	-0.304493947205454	0.487826980254228
P32478	YJL159W	HSP150	0.54988805610952	0.47857712754947
P42842	YNL313C	EMW1	-0.37503911775412	0.480358045710476
P05740	YKL180W	RPL17A	0.213638012304106	0.487572037643845
P10080	YHL034C	SBP1	-0.311365748585732	0.488454979201618
P04840	YNL055C	POR1	0.168529553513427	0.489979772181223
P53145	YGL099W	LSG1	-0.283554827302556	0.496061844725157
P15625	YFL022C	FRS2	-0.236242114405471	0.507086112222707
P21560	YPL215W	CBP3	-0.186190266646953	0.49825444606225
P25623	YCR030C	SYP1	0.198401422769219	0.498256904004204
P40079	YER127W	LCP5	-0.285563224611337	0.502170063340223
P40217	YMR146C	TIF34	-0.163121994858983	0.499542326467825
P07257	YPR191W	QCR2	0.362556763031865	0.504207155633212
P47122	YJR072C	NPA3	-0.354228810663177	0.514112353212211
P36035	YKL217W	JEN1	0.174604904404941	0.510569251117871
P0CX40;P0CX39	NA	NA	-0.184056628704756	0.511339409587667
P53278	YGR130C		0.179904777936915	0.512286011567749
P10659	YLR180W	SAM1	0.160460223496962	0.512938080697983
P53868	YNL219C	ALG9	0.23112866755017	0.515119444362419
Q06103	YPR108W	RPN7	0.228733828110407	0.518551940604759
Q6Q547	YHR072W-A	NOP10	-0.240572187240037	0.519080458454732
P54861	YLL001W	DNM1	0.27650940886662	0.5194729425556
P05030	YGL008C	PMA1	0.177606517846066	0.519117876193811
P01123	YFL038C	YPT1	-0.220567612131919	0.529811873224656
P24276	YDR293C	SSD1	-0.160185940972109	0.524093716754349
Q12136	YDL153C	SAS10	-0.242105656949363	0.52410784951645
P36041	YKL204W	EAP1	0.161541873384579	0.528584925707988
P23254	YPR074C	TKL1	0.231542504840675	0.531760601450242
P10081	YJL138C	TIF2	0.191191144314086	0.532422419509649
P10081	YKR059W	TIF1	0.191191144314086	0.532422419509649
P39077	YJL014W	CCT3	0.265762859178512	0.532764274525637
P49166	YLR185W	RPL37A	-0.240370166293648	0.538796432322511
P20606	YPL218W	SAR1	-0.160993345004741	0.536935390675204
P39526	YJL207C	LAA1	-0.215866155405582	0.53952162211437
P38701	YHL015W	RPS20	0.153527852764764	0.541946337368277
P04801	YIL078W	THS1	0.176699300098399	0.542075352512657
P23301	YEL034W	HYP2	0.175527193499455	0.547816773414275
P32775	YEL011W	GLC3	-0.183203346002568	0.552160457537989
P52910	YLR153C	ACS2	0.226327195311157	0.553228782961431
P16521	YLR249W	YEF3	-0.145533439766165	0.554054194484181
P46655	YGL245W	GUS1	0.148169538546	0.554697891064099
Q02821	YNL189W	SRP1	0.195167174396058	0.560864423297107
P0CS90	YJR045C	SSC1	0.114078224405979	0.559827615779853
Q12019	YLR106C	MDN1	-0.226131332338266	0.562505686670074
P22803	YGR209C	TRX2	0.231160423428172	0.563111856065664
P40055	YER082C	UTP7	-0.324773857693117	0.563918534972708
P39517	YDL160C	DHH1	0.142404482407432	0.574141921736008
P32771	YDL168W	SFA1	0.324283461133394	0.581125263507575
P32481	YER025W	GCD11	0.143865105505363	0.57462235871091
P09201	YLR377C	FBP1	0.134637606080926	0.574739687610452
P29311	YER177W	BMH1	0.135510509772491	0.576026719727865
Q07844	YLL034C	RIX7	-0.3178101628815	0.579251730706376
P06704	YOR257W	CDC31	0.181700514241868	0.582327710835617
P38426	YMR261C	TPS3	0.214688397706553	0.586478437367637
P32497	YMR309C	NIP1	0.335725750371129	0.58272724544937
P40040	YER063W	THO1	-0.267775700503648	0.588921340524632
Q08959	YPL206C	PGC1	-0.1651391277363	0.584829464299835
Q04067	YDR429C	TIF35	0.146885029491866	0.585228838380242
P05755	YBR189W	RPS9B	-0.146957998388054	0.58945286323802
P32342	YKL122C	SRP21	-0.24831734911125	0.59395774624871
P20424	YPR088C	SRP54	-0.24775747311535	0.601021333006338
P05319	YOL039W	RPP2A	0.183829693703718	0.602489747042177
Q12159	YDR381W	YRA1	-0.18485780080653	0.600324755517721
P46985	YJL183W	MNN11	-0.224100626345688	0.602899423861969
Q04697	YML048W	GSF2	0.130932170756033	0.603254712952028
P0C2H8	YDL075W	RPL31A	-0.136250381796145	0.604605171995573
P06105	YJL080C	SCP160	0.254004469474861	0.60601082750008
P40553	YIL010W	DOT5	0.204010475801901	0.609210205961294
Q04119	YDR452W	PPN1	-0.172111061997985	0.609084068594319
Q3E792;P0C0T4	NA	NA	0.214726585739481	0.611117006319519
P25443	YGL123W	RPS2	-0.131433318087918	0.612129030873318
P26786	YOR096W	RPS7A	0.126686880677489	0.614305677462473
P0CX24;P0CX23	NA	NA	-0.13651480426762	0.614480713150765
P46672	YGL105W	ARC1	0.219481220921914	0.61632287282877
P36105	YKL006W	RPL14A	-0.129649198964174	0.615973845544963
P32565	YIL075C	RPN2	0.190371283533743	0.622352684963678
P05626	YPL078C	ATP4	0.177186099406782	0.623108574534829
P53879	YNL180C	RHO5	-0.272878982966301	0.624475414706411
P38630	YOR217W	RFC1	-0.17540678970278	0.628597310057952
P38985	YDL092W	SRP14	-0.148291465960714	0.633078102579316
P54839	YML126C	ERG13	0.181517346615188	0.636576953688445
P53898	YNL156C	NSG2	-0.182522898364283	0.637027566427519
P53731	YNR035C	ARC35	0.183162783420688	0.642987461305079
Q99383	YOL123W	HRP1	0.128522271068579	0.640177802456047
P30624	YOR317W	FAA1	0.123208326856261	0.639559563998076
P48234	YGR145W	ENP2	-0.24111671427864	0.644487627399419
P38623	YLR248W	RCK2	-0.219972035545084	0.64847168698116
P16451	YGR193C	PDX1	0.207161706691473	0.650401606566668
P18963	YBR140C	IRA1	-0.288176002148116	0.644206150890671
P36112	YKR016W	MIC60	0.132292969936056	0.645250968831947
P40555	YIL007C	NAS2	0.241264585415816	0.645880756871473
P36527	YDR462W	MRPL28	-0.196512207627787	0.650226552922914
P07991	YLR438W	CAR2	-0.13314380372519	0.647750057617231
P20434	YBR154C	RPB5	-0.138448119159595	0.651906236695056
P42945	YJL109C	UTP10	0.151899014739492	0.650418263232284
P32836	YOR185C	GSP2	0.134234253178256	0.652297590284534
P29952	YER003C	PMI40	-0.163254947562407	0.654577991933369
P41807	YPR036W	VMA13	0.16846798423752	0.660676630948343
P07281;P07280	NA	NA	-0.107453186597773	0.657198315715835
P37304	YDR251W	PAM1	0.17273719718775	0.65931053341101
P25491	YNL064C	YDJ1	0.170530253507771	0.658823145749956
P14126	YOR063W	RPL3	-0.108042876627142	0.663317747163609
Q02486	YMR072W	ABF2	0.117714958203816	0.663997498277394
P02406	YGL103W	RPL28	0.111619044054692	0.665358826747552
P05737	YGL076C	RPL7A	0.111140633378501	0.666233485606448
P22203	YOR332W	VMA4	0.223211200639021	0.670803539556036
P04147	YER165W	PAB1	-0.0843141998082544	0.670208400813707
P25372	YCR083W	TRX3	-0.226480755121241	0.671590010589678
P09734	YML124C	TUB3	0.126862426859958	0.671846327759865
P24783	YNL112W	DBP2	-0.248846736019221	0.673118382549696
A5Z2X5	YPR010C-A		0.226916064259321	0.678924490580692
Q05518	YDR348C	PAL1	0.15492347657775	0.675391536106466
P22217	YLR043C	TRX1	-0.201744105353001	0.674588148842849
P00549	YAL038W	CDC19	0.0983024508738239	0.680399753781877
P12709	YBR196C	PGI1	-0.0949093045020106	0.682698813782163
P47116	YJR059W	PTK2	0.112791433740714	0.684925113569238
P32589	YPL106C	SSE1	0.155488411755904	0.684933410525026
P09733	YML085C	TUB1	-0.159762964294067	0.687421854812811
P53235	YGR054W		0.0978243765642546	0.688858816785349
P22137	YGL206C	CHC1	0.113885921492837	0.689303134589422
Q07623	YDL213C	NOP6	-0.099672551117628	0.694927863630398
P38879	YHR193C	EGD2	0.127111836804044	0.697011936421362
P06843	YER161C	SPT2	0.239246847273147	0.699625892509143
P30619	YDR164C	SEC1	0.190282911877024	0.69888985742404
P09064	YPL237W	SUI3	-0.220797997026395	0.697280359313457
P29453	YLL045C	RPL8B	0.0872654891344311	0.698085539944122
Q05567	YDR294C	DPL1	0.120073509677738	0.699031138447755
P16140	YBR127C	VMA2	0.088185516943426	0.699300572456855
Q3E7X9;P0C0X0	NA	NA	-0.122403858679423	0.699894670318154
P41940	YDL055C	PSA1	0.104411732660054	0.701934289603223
P07264	YGL009C	LEU1	0.0982165624271829	0.705228418131274
P35169	YJR066W	TOR1	-0.228066701849286	0.709590412813589
P16861	YGR240C	PFK1	-0.18325214482698	0.709134509833568
P18239	YBL030C	PET9	-0.126115935436161	0.712150993960295
Q02207	YKR009C	FOX2	0.127620386484715	0.714125341136886
P28319	YKL096W	CWP1	0.224457369274067	0.716090131135994
P32599	YDR129C	SAC6	0.125590830742521	0.718840751282851
P00958	YGR264C	MES1	-0.107981013753466	0.719692927229824
Q04947	YDR233C	RTN1	0.0969698027980499	0.722352486390163
P00942	YDR050C	TPI1	-0.145478388790927	0.724662401886533
P33338	YNL243W	SLA2	-0.131235439332492	0.726259210145193
Q08962	YPL211W	NIP7	-0.114942448263132	0.726643396674363
P38968	YDL195W	SEC31	-0.0967646484314102	0.727097838643102
P19358	YDR502C	SAM2	0.074137679734978	0.726437879887096
P20459	YJR007W	SUI2	-0.165164297189783	0.728062163917327
Q04031	YDR412W	RRP17	0.169734777272968	0.730577737550298
P40413	YJR064W	CCT5	-0.115967530373013	0.733266818573623
P32527	YGR285C	ZUO1	0.150303815476253	0.733097127319261
P15624	YLR060W	FRS1	0.120797881059865	0.737593480166378
Q04636	YML069W	POB3	0.0903253119403082	0.737521169131568
P53894	YNL161W	CBK1	0.117621716455762	0.739057944991897
P30605	YDR497C	ITR1	0.137315832212877	0.740946375478546
P16547	YIL136W	OM45	0.0944025684169318	0.739556334379101
P06103	YOR361C	PRT1	0.128116626348433	0.741482843427575
P0CT04	YNL015W	PBI2	-0.221998858055315	0.748937281063408
P06738	YPR160W	GPH1	-0.0897734646395492	0.745352517414617
P20436	YOR224C	RPB8	0.110888980649641	0.752346813783549
Q08235	YOL077C	BRX1	-0.128699667851912	0.754506084857306
P53337	YGR284C	ERV29	0.128153782818451	0.757018709888007
P05750	YNL178W	RPS3	-0.0825931168578897	0.759180191962987
P53252	YGR086C	PIL1	0.0848607999489523	0.761198521113259
P04449	YGL031C	RPL24A	-0.157750286088849	0.762538201725923
P31384	YAL021C	CCR4	-0.0969792347992104	0.763240661367339
P38805	YHR088W	RPF1	0.204404963999291	0.766674557297191
P39998	YEL015W	EDC3	0.0973321929735924	0.771240980160186
P39078	YDL143W	CCT4	-0.106045358624325	0.774043792002372
P36036	YKL214C	YRA2	0.0893540451014054	0.776460829235098
P47124	YJR075W	HOC1	0.154136166260823	0.780836766905909
P40502	YIL087C	AIM19	-0.171191855101899	0.780340188334719
P07244	YGL234W	ADE5,7	0.130698647549394	0.779156637336997
Q01855	YOL040C	RPS15	-0.0746340960448464	0.781781674019167
P26785	YNL069C	RPL16B	0.071956852565922	0.783472502227461
P06208	YNL104C	LEU4	0.0768893151498808	0.783783987499479
Q12482	YPR021C	AGC1	-0.177678988391694	0.786853130478403
P0CX36;P0CX35	NA	NA	-0.0666197142863219	0.786682954302242
P47176	YJR148W	BAT2	-0.0720053376761278	0.789929112063559
P00330	YOL086C	ADH1	0.0757829873488447	0.790994157750833
P46669	YOR340C	RPA43	-0.0695588580276585	0.794594391255375
Q12743	YDR411C	DFM1	-0.111734262726586	0.798859368234892
P32332	YKL120W	OAC1	0.0734389207416903	0.799460692760724
Q05050	YMR031C	EIS1	-0.0808444460095501	0.803609302171289
Q03195	YDR091C	RLI1	0.0573851949985063	0.807010449524715
P38011	YMR116C	ASC1	0.0603248179587936	0.810562402628209
P38959	YDR080W	VPS41	-0.103427811247489	0.813401048279413
P32368	YKL212W	SAC1	0.0930535792216851	0.819435775679807
P35691	YKL056C	TMA19	0.090510606280084	0.816513705958135
P0C0V8	YKR057W	RPS21A	0.0794386931982807	0.818917937200765
P53141	YGL106W	MLC1	0.073596816899542	0.820542875428768
P38911	YML074C	FPR3	-0.0700049001863086	0.822887634353339
Q03690	YMR012W	CLU1	-0.077896368305133	0.823457394552427
P15202	YDR256C	CTA1	0.0574044241324785	0.826304947568103
P33303	YJR095W	SFC1	0.0605245258631157	0.828302915842426
P07703	YPR110C	RPC40	-0.0635698359073054	0.829765109071658
P0CX56;P0CX55	NA	NA	-0.0580541081580463	0.829813414910014
P14020	YPR183W	DPM1	0.0535522500307266	0.835876320588647
P07260	YOL139C	CDC33	-0.0473998940870537	0.836578443212118
P36008	YKL081W	TEF4	0.0592648594598373	0.838873332179047
P07560	YFL005W	SEC4	-0.0459928665470706	0.840393327811421
P53170	YGL059W	PKP2	-0.0790034635710342	0.847448768975475
P38825	YHR117W	TOM71	0.0566231476377439	0.847112578897703
P32799	YGL191W	COX13	0.0703772061619254	0.853959673672378
Q04458	YMR110C	HFD1	0.0490589186598989	0.855147467153769
Q12462	YOL147C	PEX11	-0.0865327982790483	0.857054660462258
P33297	YOR117W	RPT5	0.0493457863432241	0.858037130619533
Q01080	YNL248C	RPA49	-0.0586376805299444	0.861168672918714
P0CX83;P0CX82	NA	NA	0.0469622260333153	0.862838002200561
P26755	YJL173C	RFA3	0.0856822360174156	0.866441652678052
Q12149	YOR001W	RRP6	0.0774103236199792	0.866297596725269
P15565	YDR120C	TRM1	-0.0421705069329832	0.865721976347119
P50109	YML017W	PSP2	0.165679286304997	0.867625478324119
P00927	YER086W	ILV1	0.0553869494327124	0.87198949693535
P32074	YNL287W	SEC21	0.0487248524609392	0.874408396387533
P14540	YKL060C	FBA1	0.0449397698919221	0.875573792303671
P25555	YCL011C	GBP2	0.0444302345021974	0.876257173192903
P06782	YDR477W	SNF1	-0.0695064548475059	0.878863517677132
P53221;P05743	NA	NA	-0.0433827075426017	0.877062583836701
Q12196	YOR119C	RIO1	0.0795115294936366	0.878070501882713
P16120	YCR053W	THR4	-0.0428965740811869	0.880297935318227
P14742	YKL104C	GFA1	-0.0392810676895721	0.882405367969752
P11986	YJL153C	INO1	-0.0505413965867731	0.890664587968746
P38249	YBR079C	RPG1	0.0294230634183243	0.890703908595199
P35191	YFL016C	MDJ1	0.0890782633447458	0.891721351107114
P08518	YOR151C	RPB2	0.0433392521773861	0.893358456258118
P38626	YIL043C	CBR1	0.0362663923434496	0.898544790629198
P33442	YLR441C	RPS1A	0.0327230881730323	0.899461595266751
P38627	YJR103W	URA8	-0.0564077491214618	0.902455457016513
P38153	YBR288C	APM3	-0.051820738291994	0.904151037084298
P10964	YOR341W	RPA190	0.0321279816937938	0.906188562334978
P32582	YGR155W	CYS4	-0.0294528053298926	0.908548820861267
Q06205	YLR449W	FPR4	-0.0384601013598598	0.909839231529887
P21801	YLL041C	SDH2	-0.0273151567707473	0.910214048039013
P32573	YNL202W	SPS19	-0.0381349747995756	0.911382430723311
P22138	YPR010C	RPA135	-0.0288559318911261	0.913816718142453
P09457	YDR298C	ATP5	-0.0336854121947958	0.919870173936856
Q12117	YDR033W	MRH1	-0.0355725654519254	0.919918686313967
P00427	YHR051W	COX6	0.0263043870985165	0.924210317120987
P39744	YOR206W	NOC2	-0.029555237797446	0.929947246023278
P40483	YIL108W		-0.022819802288204	0.934513272596089
P26570	YML016C	PPZ1	0.0242115994631753	0.93490746042259
P38325	YBR230C	OM14	0.0329181162759262	0.93591044983977
P00560	YCR012W	PGK1	-0.0201896137971005	0.937076320152037
Q06143	YLR348C	DIC1	0.0279432820275254	0.938677543069581
P38687	YPL243W	SRP68	0.0144352733211335	0.951672432708329
Q12114	YLR330W	CHS5	-0.0344641417490443	0.952302768855409
P40986	YDR182W	CDC1	-0.0219303056056539	0.95344954874997
P05738	YGL147C	RPL9A	-0.0179757839158796	0.95430677570875
P32288	YPR035W	GLN1	0.0147840815813289	0.962652416628214
Q00055	YDL022W	GPD1	-0.011541587440469	0.96297556659983
P40018	YER029C	SMB1	-0.0251319791731852	0.965760757893703
Q12080	YPL146C	NOP53	-0.0387311235154186	0.967234648444872
P53927	YNL110C	NOP15	0.0162683747809069	0.968201986550215
P38910	YOR020C	HSP10	-0.0184643750372757	0.972985610538875
P00331	YMR303C	ADH2	-0.0096555542236807	0.974558501478556
P46654;P32905	NA	NA	-0.0088881767936364	0.975218119055934
P47912	YMR246W	FAA4	-0.00768923405712485	0.977267657305575
P32790	YBL007C	SLA1	0.00912487106858606	0.978424084998415
Q12481	YOR287C	RRP36	-0.00862680388242865	0.978833535514333
P43621	YFR051C	RET2	-0.0132598131545336	0.979518670309342
Q07349	YDL027C	MRX9	-0.00923913960783196	0.981006764900427
P12945	YDL040C	NAT1	-0.00718984765036979	0.981103263043473
P48164	YNL096C	RPS7B	-0.0051487977990945	0.984414750713236
P39990	YEL026W	SNU13	0.00524071553283179	0.98535885013175
P40150	YNL209W	SSB2	0.00537617719776406	0.985443013873234
Q99207	YDL148C	NOP14	-0.00855167147497582	0.986061743340869
Q07825	YLL029W	FRA1	-0.00396904262181152	0.988739626532276
P09436	YBL076C	ILS1	0.00389399999856366	0.991243617006625
P0CX44;P0CX43	NA	NA	-0.00200137859909333	0.993715027689768
P31688	YDR074W	TPS2	0.00140888306017217	0.996045974780635
Q01560	YDR432W	NPL3	-0.00240425249849352	0.996651628819058
Q04491	YLR208W	SEC13	0.00209341194066681	0.996763938452882
Q06142	YLR347C	KAP95	0.00172909032004043	0.996870083678303
