# Supplementary material for: MitoStores: chaperone‐controlled protein granules store mitochondrial precursors in the cytosol
Source: EMBO J. 2023 Jan 27;42(7):e112309. doi: 10.15252/embj.2022112309 (PMC10068336; doi:10.15252/embj.2022112309)
Supplement: Supplementary file 7 — Source Data for Expanded View [file EMBJ-42-e112309-s001.zip]

Archive with 4 entries (4 files):
- SourceData_EV Figures/SourceData_Figure EV1.zip
- SourceData_EV Figures/SourceData_Figure EV3.zip
- SourceData_EV Figures/SourceData_Figure EV4.zip
- SourceData_EV Figures/SourceData_Figure EV5.zip
