# Supplementary material for: MitoStores: chaperone‐controlled protein granules store mitochondrial precursors in the cytosol
Source: EMBO J. 2023 Jan 27;42(7):e112309. doi: 10.15252/embj.2022112309 (PMC10068336; doi:10.15252/embj.2022112309)
Supplement: Supplementary file 9 — Source Data for Figure 1 [file EMBJ-42-e112309-s013.zip]

Archive with 2 entries (2 files):
- SourceData_Figure 1/SourceData_Figure 1B.pdf
- SourceData_Figure 1/SourceData_Figure 1E.pdf
