# Supplementary material for: MitoStores: chaperone‐controlled protein granules store mitochondrial precursors in the cytosol
Source: EMBO J. 2023 Jan 27;42(7):e112309. doi: 10.15252/embj.2022112309 (PMC10068336; doi:10.15252/embj.2022112309)
Supplement: Supplementary file 10 — Source Data for Figure 2 [file EMBJ-42-e112309-s006.zip]

Archive with 1 entries (1 files):
- SourceData_Figure 2/SourceData_Figure 2A.pdf
