# Supplementary material for: MitoStores: chaperone‐controlled protein granules store mitochondrial precursors in the cytosol
Source: EMBO J. 2023 Jan 27;42(7):e112309. doi: 10.15252/embj.2022112309 (PMC10068336; doi:10.15252/embj.2022112309)
Supplement: Supplementary file 12 — Source Data for Figure 5 [file EMBJ-42-e112309-s004.zip]

Archive with 4 entries (4 files):
- SourceData_Figure 5/SourceData_Figure 5A.pdf
- SourceData_Figure 5/SourceData_Figure 5B.pdf
- SourceData_Figure 5/SourceData_Figure 5C.pdf
- SourceData_Figure 5/SourceData_Figure 5D.pdf
